# Supplementary material for: SpotLight Proteomics—A IgG-Enrichment Phenotype Profiling Approach with Clinical Implications
Source: Int J Mol Sci. 2019 May 1;20(9):2157. doi: 10.3390/ijms20092157 (PMC6540603; doi:10.3390/ijms20092157)
Supplement: Supplementary file 1 [file ijms-20-02157-s001.zip]

Archive with 3 entries (3 files):
- Supplemental Figure S1.docx
- Supplemental Table S1.xlsx
- Supplemental Table S2.xlsx
