# Supplementary material for: SpotLight Proteomics—A IgG-Enrichment Phenotype Profiling Approach with Clinical Implications
Source: Int J Mol Sci. 2019 May 1;20(9):2157. doi: 10.3390/ijms20092157 (PMC6540603; doi:10.3390/ijms20092157)
Supplement: Supplementary file 1 [file ijms-20-02157-s001.zip › Supplemental Table S1.xlsx]

## Sheet: Table S1
Supplemental Table S1. All charachterized features in the data set sorthed according to significant differences in the Controls versus Sarcoidosis patients
									BALF							Serum							BALF					Serum
									c		s					c		s					nonLS		LS			nonLS		LS
Significant in	Type	Feature	Description	ID	IgG variant	Sequence part	De Novo	Sequence homology	Average	STDV	Average	STDV	p	FDR	BF	Average	STDV	Average	STDV	p	FDR	BF	Average	STDV	Average	STDV	p	Average	STDV	Average	STDV	p
BALF and serum: Higher amounts in patients	Peptide	EVHLVESGGGLVKPGGSLR	Immunoglobulin heavy variable 3-11 isoform Iso 1	P01762-1	HV	FR1	novo	QVQLVESGGGLVKPGGSLR	4.73727e-06	6.55353e-06	3.65024e-05	2.05372e-05	1.01646e-07	0.000181813	0.000244734	1.64289e-05	6.50296e-06	2.74895e-05	2.35309e-05	0.0404399			4.31715e-05	2.1874e-05	2.98333e-05	1.75039e-05	0.113301	2.80257e-05	2.66889e-05	2.69532e-05	2.10908e-05	0.914018
	Glycan	FA2B_IgG1	Fc-glycan from IgG1		IgG1				0.0513115	0.0147739	0.0961673	0.0394805	2.44278e-05	0.00133598		0.0324344	0.0101521	0.0757373	0.0292087	2.59167e-07	0.00139784	0.000715563	0.10056	0.0248653	0.0917747	0.0509778	0.598984	0.082408	0.0321568	0.0690667	0.0255481	0.272596
	Glycan	FA2_IgG3/4	Fc-glycan from IgG4 (or 3)		IgG4 (or 3)				0.208138	0.0613239	0.325485	0.073299	3.45395e-05	0.00179792		0.222866	0.0603999	0.359181	0.0942984	6.6239e-05	0.0222757		0.346416	0.0678746	0.304555	0.0753071	0.16667	0.381424	0.0776037	0.336937	0.107196	0.256697
	Peptide	FRPDGLPK	Serum amyloid A-4 protein isoform Iso 1	P35542-1					5.24614e-06	9.7585e-06	2.8673e-05	2.00735e-05	4.05375e-05	0.00182449		1.10333e-05	8.2937e-06	2.48599e-05	1.2719e-05	0.00169971			3.08833e-05	2.31751e-05	2.64628e-05	1.7169e-05	0.600786	2.55373e-05	1.19941e-05	2.41825e-05	1.39066e-05	0.800661
	Peptide	LHWESASLLR	Complement C3 isoform Iso 1	P01024-1			novo	HWESASLLR	1.37566e-05	2.07364e-05	7.9349e-05	6.45506e-05	8.30206e-05	0.00248961		7.3174e-05	2.46748e-05	0.000104605	3.64232e-05	0.0110693			9.38057e-05	6.95777e-05	6.48923e-05	5.84407e-05	0.28225	9.5825e-05	3.95905e-05	0.000113384	3.22229e-05	0.246112
	Glycan	FA1_IgG1	Fc-glycan from IgG1		IgG1				0.00110278	0.000636171	0.00246213	0.00121968	0.000103971	0.00272064		4.38284e-05	2.90882e-05	0.000904753	0.000907253	0.000111978	0.0263283		0.00222713	0.00116569	0.00269714	0.00127716	0.356624	0.000870315	0.00072687	0.000939192	0.00109092	0.857241
	Peptide	AQGFTEDTLVFLPQTDK	Prostaglandin-H2 D-isomerase isoform Iso 1	P41222-1					0.000196606	9.75287e-05	0.000545123	0.000373217	0.000184906	0.00365711		6.83106e-05	1.12208e-05	8.5163e-05	2.63787e-05	0.0112798			0.000614946	0.000450604	0.000475301	0.000278502	0.371037	8.93468e-05	3.32278e-05	8.09793e-05	1.76818e-05	0.451959
	Peptide	APTLLLYK	Adenylate kinase isoenzyme 1 isoform Iso 1	P00568-1			novo	PTLLLY	3.77617e-06	6.85124e-06	3.38257e-05	3.46933e-05	0.000364096	0.00536675		5.49587e-06	4.35329e-06	1.22635e-05	1.0141e-05	0.00852698			2.91402e-05	2.79285e-05	3.85111e-05	4.10947e-05	0.520316	1.12274e-05	9.36483e-06	1.32996e-05	1.11798e-05	0.627446
	Peptide	SFPTYCQQK	Complement factor I isoform Iso 1	P05156-1					1.2023e-05	2.14126e-05	5.09112e-05	4.05806e-05	0.000639514	0.00756042		0.000264201	3.98503e-05	0.000309755	4.31827e-05	0.00432205			5.42461e-05	3.94839e-05	4.75764e-05	4.31281e-05	0.696545	0.000304661	3.95637e-05	0.000314849	4.77192e-05	0.574887
	Peptide	EKPPVQSGAEVGK	Immunoglobulin heavy variable 1-2 isoform Iso 1	P23083-1	HV - FR1	fr1	novo	VQSGAEV	0.000330296	0.000205951	0.000726874	0.000428038	0.000654212	0.00756042		1.83734e-05	1.10724e-05	2.7495e-05	1.26122e-05	0.0408462			0.000885112	0.000434164	0.000568637	0.000374112	0.0688663	2.81409e-05	1.25204e-05	2.68491e-05	1.3226e-05	0.808191
	Peptide	QLYGDTGVLGR	Complement component C8 gamma chain isoform Iso 1	P07360-1					1.59016e-06	5.50848e-06	4.67311e-05	5.73794e-05	0.000838911	0.00868344		0.000239059	6.77877e-05	0.000300521	7.84111e-05	0.0268686			7.48657e-05	6.62274e-05	1.85965e-05	2.7767e-05	0.0161774	0.000291542	7.99878e-05	0.0003095	7.92564e-05	0.586209
	Glycan	FA1_IgG3/4	Fc-glycan from IgG4 (or 3)		IgG4 (or 3)				0.000306597	0.000313846	0.000859197	0.000631632	0.00129675	0.0108317		4.69542e-05	5.65978e-05	0.000165417	0.000256775	0.0399568			0.000958914	0.000737748	0.00075948	0.000517899	0.451558	0.000243098	0.000342836	8.77351e-05	8.46085e-05	0.152704
	Peptide	SKEQLTPLLK	Apolipoprotein A-II isoform Iso 1	P02652-1					7.57008e-05	6.21673e-05	0.000181677	9.47277e-05	0.00130882	0.0110786		7.57481e-05	3.11704e-05	0.000111043	6.53277e-05	0.0351699			0.000192236	9.73737e-05	0.000171119	9.50662e-05	0.596291	0.000111548	6.49893e-05	0.000110538	6.85509e-05	0.970808
	Glycan	FA2_IgG1	Fc-glycan from IgG1		IgG1				0.15006	0.0452458	0.217154	0.0620323	0.00215127	0.0148003		0.156935	0.0550102	0.261355	0.0642776	3.04615e-05	0.012908		0.227057	0.0782758	0.207251	0.0412888	0.449017	0.26558	0.0538308	0.257131	0.0755124	0.755278
	Peptide	EPAAQVSVQPNFQQDK	Prostaglandin-H2 D-isomerase isoform Iso 1	P41222-1			novo	PEAQVSVQPNFQQDK	0.000363775	0.000191436	0.000792503	0.000590848	0.00292585	0.0177546		6.16231e-05	1.51858e-05	8.4254e-05	3.62149e-05	0.0127177			0.000984012	0.000764644	0.000600995	0.000255419	0.123003	8.96859e-05	4.72157e-05	7.8822e-05	2.11794e-05	0.478089
	Peptide	LVLEYVDR	Complement factor I isoform Iso 1	P05156-1			novo	LVMEYVD	1.98e-07	6.85892e-07	7.90981e-06	1.22987e-05	0.00546775	0.0265487		0.00029077	6.02827e-05	0.000346443	6.0052e-05	0.0130815			1.04531e-05	1.46989e-05	5.36651e-06	9.27887e-06	0.321752	0.000348802	7.3359e-05	0.000344084	4.63319e-05	0.852302
	Peptide	GALLSDQWVLTAAHCFR	Complement C2 isoform Iso 1	P06681-1					4.63718e-06	1.1477e-05	3.11508e-05	4.10874e-05	0.00634978	0.0294449		1.55429e-05	7.3016e-06	2.47562e-05	8.21047e-06	0.00235672			3.29835e-05	4.407e-05	2.93182e-05	3.97532e-05	0.83257	2.33343e-05	9.5868e-06	2.61781e-05	6.68087e-06	0.408273
	Glycan	A2B_IgG1	Fc-glycan from IgG1		IgG1				0.00550349	0.00395042	0.0103765	0.00517396	0.00711638	0.0314245		0.0068322	0.00426433	0.0367383	0.0260929	1.05589e-05	0.00999003	0.0287427	0.0107257	0.00448923	0.0100273	0.00596272	0.748873	0.0458203	0.0284283	0.0276563	0.0208673	0.0881787
	Peptide	GAELTPLLK	Ropporin-1A isoform Iso 1	Q9HAT0-1			novo	AELTPELLK	1.09338e-05	1.1562e-05	2.66072e-05	1.71907e-05	0.00750933	0.0332284		9.68548e-06	6.1233e-06	1.70385e-05	1.04265e-05	0.0312437			3.11912e-05	1.91448e-05	2.20233e-05	1.43367e-05	0.197853	1.75297e-05	9.53192e-06	1.65474e-05	1.16585e-05	0.823306
	Peptide	WYVDGVEVGHNAK	Ig gamma-3 chain C region isoform Iso 1	P01860-1	IgG3		novo	WYVDGVEVHNAK	1.38484e-05	3.03398e-05	5.76776e-05	6.27636e-05	0.00787216	0.0343135		0.00022814	8.98869e-05	0.000366118	0.000265884	0.0286835			6.99848e-05	6.58738e-05	4.53704e-05	5.97228e-05	0.348004	0.000290534	0.000177462	0.000441701	0.000322271	0.168657
	Peptide	EVQLVESGGGLVKPGR	Immunoglobulin heavy variable 3-9 isoform Iso 1	P01782-1	HV	FR1	novo	EVQLVESGGGLVQPGR	4.88778e-06	9.83623e-06	2.73961e-05	3.63614e-05	0.00832711	0.0356985		1.1304e-05	1.38603e-05	3.10834e-05	3.59515e-05	0.0240484			2.45472e-05	3.68462e-05	3.0245e-05	3.72713e-05	0.710078	3.24573e-05	3.82594e-05	2.97095e-05	3.51371e-05	0.856285
	Peptide	FDDTAVYYCAR	Immunoglobulin heavy variable 1-2 isoform Iso 1	P23083-1	HV	FR3	novo	DDTAVYYCAR	7.28327e-06	1.63361e-05	2.31719e-05	1.60862e-05	0.00880235	0.0371824		9.39777e-06	5.01069e-06	1.59279e-05	8.53529e-06	0.0201591			2.40251e-05	1.83977e-05	2.23187e-05	1.41771e-05	0.801472	1.41862e-05	4.67347e-06	1.76696e-05	1.11295e-05	0.333574
	Peptide	VFCQPWQR	Complement factor I isoform Iso 1	P05156-1			novo	VFCQPWQK	9.17631e-06	1.23442e-05	2.74454e-05	2.71504e-05	0.00897236	0.0375292		0.00034418	5.07367e-05	0.000394128	9.63975e-05	0.0496171			3.05984e-05	2.72408e-05	2.42924e-05	2.78846e-05	0.580886	0.000394666	0.000102016	0.000393589	9.49835e-05	0.978885
	Peptide	AKPALEDLR	Apolipoprotein A-I isoform Iso 1	P02647-1					7.83181e-05	4.87164e-05	0.00014673	7.82908e-05	0.00923871	0.0379687		5.54569e-05	1.49166e-05	8.56715e-05	3.77176e-05	0.00166512			0.000139559	6.84515e-05	0.000153902	8.9545e-05	0.663653	9.90177e-05	4.35619e-05	7.23254e-05	2.62355e-05	0.08266
	Glycan	FA2B_IgG2/3	Fc-glycan from IgG2 (or 3)		IgG2 (or 3)				0.0787279	0.0258725	0.105032	0.0277005	0.00964233	0.0389644		0.0504401	0.0162824	0.0698734	0.0204283	0.00710096			0.110411	0.0333316	0.0996526	0.0207428	0.352766	0.0694876	0.019455	0.0702592	0.0222204	0.928707
	Peptide	YGQTLRPLCLPCTEGTTR	Complement factor B isoform Iso 1	P00751-1					0.00052795	0.000318332	0.00126532	0.00126273	0.0117291	0.0439291		0.000501329	7.33088e-05	0.000607248	0.00020822	0.0328886			0.00156493	0.00168633	0.000965711	0.000542563	0.261921	0.000632923	0.000188103	0.000581573	0.000232017	0.557559
BALF and serum: Lower amounts in patients	Glycan	FA2G2_IgG3/4	Fc-glycan from IgG4 (or 3)		IgG4 (or 3)				0.155305	0.0350744	0.0938619	0.029315	3.27953e-06	0.000499378	0.00786601	0.152776	0.0440196	0.085366	0.0351816	1.80848e-05	0.0120192	0.0487236	0.085441	0.0266511	0.102283	0.0305264	0.164029	0.0780199	0.0340112	0.0927121	0.0362423	0.316958
	Glycan	FA2G2_IgG1	Fc-glycan from IgG1		IgG1				0.198653	0.0361159	0.130501	0.0371102	8.40096e-06	0.000715718	0.0200264	0.177295	0.0521688	0.119017	0.0411485	0.000842679			0.116413	0.030738	0.144589	0.0387515	0.0611528	0.108261	0.0451025	0.129774	0.0354071	0.207179
	Glycan	FA2G2_IgG2/3	Fc-glycan from IgG2 (or 3)		IgG2 (or 3)				0.15378	0.0318418	0.0964695	0.0308672	9.5112e-06	0.000791088	0.0226428	0.152774	0.0476846	0.0998801	0.0343289	0.000538935			0.0849218	0.0257678	0.108017	0.0322066	0.0653467	0.0854384	0.0330448	0.114322	0.0302833	0.0360985
	Glycan	FA2G2S_IgG3/4	Fc-glycan from IgG4 (or 3)		IgG4 (or 3)				0.143793	0.0414395	0.0876627	0.0395986	0.000374751	0.00544438		0.129949	0.0601989	0.0764322	0.0358119	0.0124406			0.0804159	0.0415552	0.0949095	0.0379108	0.381745	0.075134	0.0385373	0.0777305	0.0345365	0.863605
	Protein	Q96PD5-1	N-acetylmuramoyl-L-alanine amidase isoform Iso 1	Q96PD5-1					0.000626567	0.00047344	1.40365e-05	4.17651e-05	0.000924255	0.00914135		6.70508e-05	3.47211e-05	4.23989e-05	3.01613e-05	0.0347815			2.18058e-05	5.51742e-05	6.26717e-06	2.17101e-05	0.378982	4.8744e-05	3.67147e-05	3.60538e-05	2.1594e-05	0.31325
	Peptide	GCPDVQASLPDAK	N-acetylmuramoyl-L-alanine amidase isoform Iso 1	Q96PD5-1					0.00010972	8.61603e-05	2.77079e-06	7.73954e-06	0.00125146	0.0107965		8.86684e-06	5.23292e-06	5.61085e-06	3.80401e-06	0.0402621			4.16391e-06	9.91144e-06	1.37766e-06	4.77235e-06	0.393383	6.09853e-06	4.30712e-06	5.12317e-06	3.34459e-06	0.541891
	Peptide	GAPLVLKD	Ankyrin repeat domain-containing protein 11 isoform Iso 1	Q6UB99-1			novo	GSPLVLKD	0.0001258	9.46502e-05	3.37577e-05	4.31076e-05	0.00668983	0.0301317		3.89737e-05	1.45836e-05	2.66492e-05	1.59476e-05	0.0313022			1.99561e-05	2.95691e-05	4.75593e-05	5.09464e-05	0.118772	2.44637e-05	2.04948e-05	2.88348e-05	1.00652e-05	0.516662
	Peptide	QVELVESGGDLVQPGGSLR	Immunoglobulin heavy variable 3-11 isoform Iso 1	P01762-1	HV	FR1	novo	QVQLVESGGGLVKPGGSLR	0.000475708	0.000310909	0.00024402	0.000192701	0.00925567	0.0388629		0.00011958	5.55105e-05	7.77432e-05	3.69875e-05	0.010757			0.000188255	0.000111664	0.000299785	0.000241639	0.166615	6.32488e-05	2.71836e-05	9.22376e-05	4.07825e-05	0.0525858
BALF: Higher amounts in patients	Peptide	QPEWAYAASSYLSLTPEQWK	Ig lambda-1 chain C regions isoform Iso 1	P0CG04-1	LC		novo	QSNNKYAASSYLSLTPEQWK	2.03156e-05	2.19483e-05	0.000115853	6.6757e-05	4.46176e-07	0.00027883	0.00107381	9.22012e-06	9.78062e-06	1.17818e-05	1.82762e-05	0.58761			0.000152145	5.8641e-05	7.95613e-05	5.48241e-05	0.00484675	1.23212e-05	2.04042e-05	1.12425e-05	1.67762e-05	0.888792
	Peptide	KGASYLDCLR	Cullin-2 isoform Iso 1	Q13617-1			novo	KGADYMDCL	0.000187688	0.000159805	0.000652265	0.000306193	9.26345e-07	0.000324955	0.00222815	0.000107819	3.67515e-05	9.42263e-05	2.69356e-05	0.215461			0.000707472	0.000224919	0.000597059	0.00037255	0.388949	9.50485e-05	3.05182e-05	9.3404e-05	2.41697e-05	0.884992
	Peptide	SKEFQLFSSPHGK	Serotransferrin isoform Iso 1	P02787-1					0.000981502	0.000867393	0.00402045	0.00223743	1.61805e-06	0.000335686	0.00388868	0.0076957	0.00118641	0.00686229	0.00218363	0.147479			0.00414899	0.0017118	0.00389191	0.00273879	0.78532	0.00715764	0.00249992	0.00656694	0.00187884	0.519679
	Peptide	SLYLGAMNSLR	Puratrophin-1 isoform Iso 2	Q58EX7-2			novo	SLYLGASNSL	4.56619e-06	8.37746e-06	9.76353e-05	7.28524e-05	2.12964e-06	0.000374457	0.00511505	2.95416e-05	1.24479e-05	3.54879e-05	1.82949e-05	0.31899			9.10755e-05	6.98048e-05	0.000104195	7.82998e-05	0.669044	3.6608e-05	2.21692e-05	3.43678e-05	1.43395e-05	0.771568
	Peptide	GASTLESGVPSR	Immunoglobulin kappa variable 1-5 isoform Iso 1	P01602-1	KV	CDR2/FR3	novo	ASSLESGVPSR	6.19484e-06	9.69712e-06	4.2606e-05	2.84504e-05	3.21629e-06	0.000464535	0.00771494	3.5133e-06	4.14354e-06	3.07616e-06	3.46306e-06	0.740097			4.4885e-05	2.38531e-05	4.0327e-05	3.33487e-05	0.70386	4.19652e-06	4.17656e-06	1.9558e-06	2.21215e-06	0.11919
	Peptide	ASTLEDGVPSR	Immunoglobulin kappa variable 1-5 isoform Iso 1	P01602-1	KV	CDR2/FR3	novo	ASSLESGVPSR	7.36598e-06	7.73513e-06	2.9358e-05	1.63161e-05	4.03921e-06	0.000499378	0.00967928	8.97416e-06	6.46265e-06	1.40173e-05	9.85489e-06	0.118249			2.92501e-05	1.39614e-05	2.9466e-05	1.90179e-05	0.974996	1.4697e-05	1.13596e-05	1.33376e-05	8.54508e-06	0.74358
	Peptide	KCGSTSSLLEACTFR	Serotransferrin isoform Iso 1	P02787-1			novo	KCSTSSLLEACTFR	0.000234162	0.000189832	0.000771097	0.00039816	4.12111e-06	0.000499378	0.00987458	0.000131701	2.81095e-05	0.000130662	2.7366e-05	0.915838			0.000887723	0.000320555	0.000654471	0.000446142	0.1555	0.00013002	3.04135e-05	0.000131304	2.52983e-05	0.911539
	Peptide	LSSTLTLSK	Integrin beta-7 isoform Long	P26010-1			novo	LSATLTLS	9.21315e-06	7.36864e-06	3.4026e-05	1.97164e-05	5.1704e-06	0.000543567	0.0123732	6.35466e-06	1.79283e-06	7.66425e-06	3.85117e-06	0.173152			3.65144e-05	1.95008e-05	3.15375e-05	2.04701e-05	0.548237	7.95618e-06	4.99774e-06	7.37231e-06	2.41826e-06	0.720441
	Peptide	LRSDDTAVYYCAR	Immunoglobulin heavy variable 1-2 isoform Iso 1	P23083-1	HV	FR3			4.08559e-06	4.8267e-06	1.94578e-05	1.24695e-05	7.85939e-06	0.000652565	0.0187475	2.39338e-06	6.20094e-06	3.58942e-06	5.05977e-06	0.539305			2.32127e-05	1.2064e-05	1.5703e-05	1.21988e-05	0.143684	4.69755e-06	6.25481e-06	2.4813e-06	3.42464e-06	0.293316
	Protein	P23083-1	Immunoglobulin heavy variable 1-2 isoform Iso 1	P23083-1	HV				3.56458e-05	4.16098e-05	0.000226692	0.000161962	8.13638e-06	0.000652565	0.0194018	4.99704e-05	6.77119e-05	6.94261e-05	0.00011556	0.595041			0.000276331	0.00016087	0.000177053	0.0001536	0.136323	8.58418e-05	0.000157293	5.30105e-05	5.09256e-05	0.503356
	Peptide	TQLSRAVVEDSQTLFSK	Arf-GAP with GTPase, ANK repeat and PH domain-containing protein 3 isoform Iso 5	Q96P47-5			novo	QLLRAVVED	5.4969e-05	4.81255e-05	0.000228765	0.000152373	1.6658e-05	0.00112896	0.0393189	1.91698e-06	5.93966e-06	9.6798e-07	1.55074e-06	0.596424			0.000237803	0.000154489	0.000219726	0.000156528	0.778514	5.93504e-07	9.57513e-07	1.34246e-06	1.95074e-06	0.249905
	Peptide	KEWVALPAPLEK	Lysosomal alpha-glucosidase isoform Iso 1	P10253-1			novo	QWVTLPAPLD	4.23857e-05	4.19077e-05	0.00016047	9.89403e-05	1.70265e-05	0.00112896	0.0401711	1.399e-05	1.15398e-05	1.47062e-05	1.01142e-05	0.849523			0.000189195	0.000104869	0.000131746	8.75822e-05	0.159367	1.61608e-05	1.24336e-05	1.32516e-05	7.39474e-06	0.493321
	Peptide	MYLGYGEYVTALR	Serotransferrin isoform Iso 1	P02787-1			novo	MYLGYEYVTAIR	2.77492e-06	9.6126e-06	0.000119003	0.000105381	1.73469e-05	0.00115093	0.0409113	4.64975e-05	1.69391e-05	4.50818e-05	1.48059e-05	0.798067			0.000132963	9.17909e-05	0.000105044	0.000119871	0.52841	4.34843e-05	1.13368e-05	4.66793e-05	1.80073e-05	0.608166
	Peptide	GASYLDCLR	Cullin-2 isoform Iso 1	Q13617-1					0.000558997	0.000313246	0.00134518	0.000635924	1.88125e-05	0.00117814	0.0442902	0.000301848	6.90453e-05	0.000276712	5.38895e-05	0.238207			0.00159076	0.000496479	0.0010996	0.000683731	0.0564457	0.000285516	4.90606e-05	0.000267907	5.91276e-05	0.435713
	Peptide	KHGVYACEVTHQGLSSPVTK	Ig kappa chain C region isoform Iso 1	P01834-1	KC		novo	KHKVYACEVTHQGLSSPVTK	0.00010241	0.000105344	0.000659558	0.000512887	2.3461e-05	0.00130716		0.000179218	8.96028e-05	0.00013333	5.93232e-05	0.0745833			0.000676304	0.000460924	0.000642813	0.000580481	0.877049	0.00013072	6.75836e-05	0.00013594	5.26878e-05	0.834815
	Peptide	SDTASVVCLLNNFYPR	Ig kappa chain C region isoform Iso 1	P01834-1	KC		novo	SGTASVVCLLNNFYPR	6.03677e-06	9.76421e-06	7.052e-05	5.99962e-05	2.55213e-05	0.00139451		8.73508e-06	4.08876e-06	7.59247e-06	3.939e-06	0.423368			7.27919e-05	5.1192e-05	6.82481e-05	6.99603e-05	0.857583	6.9273e-06	2.92079e-06	8.25763e-06	4.79015e-06	0.42023
	Peptide	GSASDLTWDNLK	Serotransferrin isoform Iso 1	P02787-1			novo	SASDLTWDNLK	0.00054497	0.000333183	0.00154018	0.000881162	2.72774e-05	0.00139451		0.000629313	0.000114556	0.000617443	0.000157636	0.818402			0.00167896	0.000773786	0.00140139	0.000991318	0.452632	0.000620017	0.000169326	0.000614868	0.00015255	0.938323
	Peptide	TLNNRYTGPYTFALEDQPVK	Desmoglein-3 isoform Iso 1	P32926-1					0.00055505	0.000384394	0.00212361	0.00144646	2.79317e-05	0.00139451		0.00934419	0.00680166	0.0104284	0.0055167	0.610387			0.00257803	0.00173055	0.00166919	0.000964018	0.126261	0.0100133	0.0050645	0.0108434	0.00613268	0.721154
	Peptide	QEVGSASPGTMSVSASVGDR	Putative G-protein coupled receptor GPR32P1 isoform Iso 1	Q8NGA4-1			novo	EEVGSLRPLTMAVLSASFVVG	0.000455466	0.000157	0.00115698	0.000652103	2.89559e-05	0.00163081		0.000258633	0.000137564	0.000256624	9.37735e-05	0.95906			0.00133542	0.000712979	0.000978542	0.000557966	0.185901	0.000267469	0.000102704	0.00024578	8.70729e-05	0.58248
	Peptide	TKPREEQFNSTFR	Ig gamma-2 chain C region isoform Iso 1	P01859-1	IgG2		novo	TKPREEQFNSTYR	1.71665e-06	2.99839e-06	3.68582e-05	3.40853e-05	4.16794e-05	0.00182449		5.13457e-05	3.29564e-05	5.15345e-05	3.83171e-05	0.988469			4.02573e-05	3.16582e-05	3.34591e-05	3.74405e-05	0.635756	5.56038e-05	4.97676e-05	4.74652e-05	2.35991e-05	0.615868
	Peptide	LGLLYDASK	Grainyhead-like protein 1 homolog isoform Iso 3	Q9NZI5-3			novo	LGLLYD	1.3862e-05	1.66738e-05	6.43755e-05	4.66669e-05	4.34178e-05	0.00182449		3.46341e-06	3.59392e-06	4.1569e-06	3.51697e-06	0.583359			8.34356e-05	5.02015e-05	4.53153e-05	3.52245e-05	0.0425209	3.93524e-06	3.5511e-06	4.37857e-06	3.62562e-06	0.76503
	Peptide	GYLGEEYVGK	Peroxisome biogenesis factor 10 isoform Iso 2	O60683-2			novo	GYQTLGEEYV	8.86799e-05	0.000100999	0.000487855	0.00038066	4.39205e-05	0.00182449		7.53962e-06	1.0505e-05	5.22631e-06	6.81016e-06	0.429892			0.000631093	0.000378437	0.000344618	0.000339113	0.0636641	4.89592e-06	7.51582e-06	5.5567e-06	6.34405e-06	0.818121
	Peptide	KSEFGALFSSGPHGK	Serotransferrin isoform Iso 1	P02787-1			novo	EFNGYAGSLFSSGP	3.65128e-05	5.74521e-05	0.000253175	0.000205884	4.39453e-05	0.00192012		0.000122919	7.5948e-05	0.00013546	8.25573e-05	0.662187			0.000283074	0.000169319	0.000223277	0.000240854	0.489084	0.000101577	7.96331e-05	0.000169343	7.35168e-05	0.0414211
	Peptide	GTAPSTMGQSPSSLSASVGDR	Immunoglobulin kappa variable 1D-33 isoform Iso 1	P01593-1	KV	FR1	novo	MTQSPSSLSASVGDR	0.000284574	0.000119873	0.000555278	0.00023057	5.1307e-05	0.00199932		9.2838e-05	4.92342e-05	0.000106448	5.03105e-05	0.446366			0.000636919	0.0002564	0.000473637	0.000175711	0.0824369	0.000102884	4.98913e-05	0.000110011	5.26835e-05	0.736883
	Peptide	GLGPAPLEGKTLSK	Inositol 1,4,5-trisphosphate receptor-interacting protein isoform Iso 1	Q8IWB1-1			novo	GLGGAPLQGLTL	8.66386e-05	6.46156e-05	0.000268703	0.00016879	5.32639e-05	0.00199932		4.38617e-05	3.06061e-05	4.11007e-05	2.41613e-05	0.769339			0.00027906	0.000180571	0.000258347	0.000163493	0.771093	4.40338e-05	2.92019e-05	3.81676e-05	1.86839e-05	0.56373
	Peptide	QQQHLFGSNVTDCSGNFCLFR	Serotransferrin isoform Iso 1	P02787-1					8.01902e-05	6.83034e-05	0.000377822	0.000289985	5.33444e-05	0.00199932		0.000544104	0.00021803	0.000496181	0.000104505	0.483055			0.000406594	0.000284142	0.000349049	0.000305426	0.637466	0.000480095	0.000100742	0.000512267	0.000110099	0.463098
	Peptide	NLTASLVNF	Apolipoprotein A-II isoform Iso 1	P02652-1			novo	LTASLLNF	8.6652e-06	1.37728e-05	5.35579e-05	4.27679e-05	5.45096e-05	0.00199932		nd	nd	nd	nd	-			6.50116e-05	5.08097e-05	4.21042e-05	3.0929e-05	0.195832	nd	nd	nd	nd	-
	Peptide	KSGEFAGLFSSPHGK	Serotransferrin isoform Iso 1	P02787-1			novo	KSKEFQLFSSPHGK	3.51127e-05	5.97885e-05	0.000450606	0.000411137	5.56288e-05	0.00227338		0.000346825	0.000109313	0.000344766	7.96779e-05	0.948979			0.00050002	0.000312817	0.000401192	0.000500252	0.567642	0.000346112	7.49457e-05	0.00034342	8.7484e-05	0.936202
	Peptide	ALRLPPTTTCQQQKEELLPAQDLK	Complement factor B isoform Iso 1	P00751-1					2.05042e-05	3.91676e-05	0.000165646	0.000143842	7.42962e-05	0.00247635		nd	nd	nd	nd	-			0.000187412	0.00012075	0.00014388	0.000166275	0.470806	nd	nd	nd	nd	-
	Peptide	ADLSGITGAR	Alpha-1-antichymotrypsin isoform Iso 1	P01011-1					5.59746e-06	6.20014e-06	3.06051e-05	2.49722e-05	7.57428e-05	0.00247635		5.72286e-06	4.13488e-06	6.82181e-06	6.08007e-06	0.577489			3.37657e-05	2.00959e-05	2.74446e-05	2.96357e-05	0.547117	7.65184e-06	7.41351e-06	5.99178e-06	4.56418e-06	0.515761
	Peptide	AGPNLLLYK	Adenylate cyclase type 9 isoform Iso 1	O60503-1			novo	AGPLLLLY	1.03153e-05	1.44778e-05	6.97112e-05	5.9463e-05	7.71448e-05	0.00247635		4.7914e-06	4.06579e-06	3.3496e-06	3.18465e-06	0.251287			6.74416e-05	4.24137e-05	7.19809e-05	7.47193e-05	0.85646	2.16314e-06	2.78408e-06	4.53606e-06	3.22236e-06	0.0665647
	Peptide	KVACDEWSVGGSVGGK	Serotransferrin isoform Iso 1	P02787-1			novo	CDEWSVNSVG	1.8324e-05	3.63796e-05	9.69027e-05	6.86936e-05	7.98122e-05	0.00247635		7.86047e-06	5.12603e-06	6.59238e-06	4.5992e-06	0.457832			0.000117725	5.92949e-05	7.60807e-05	7.35172e-05	0.140921	7.2363e-06	5.91994e-06	5.94846e-06	2.87712e-06	0.507641
	Peptide	KSEFQLFSSPGHGK	Serotransferrin isoform Iso 1	P02787-1			novo	KSKEFQLFSSPHGK	2.97233e-05	5.26814e-05	0.000511014	0.000492667	8.17741e-05	0.00248961		0.00022921	0.000114381	0.000121823	0.000102308	0.00727141			0.000545481	0.000358605	0.000476546	0.000613448	0.740006	0.00011018	0.000110559	0.000133465	9.67804e-05	0.588548
	Peptide	LYYADSVK	Immunoglobulin heavy variable 3-48 isoform Iso 1	P01763-1	HV	CDR2	novo	YYADSVK	7.70951e-07	1.5487e-06	9.24279e-06	8.63364e-06	8.37451e-05	0.00256686		1.98735e-05	1.51957e-05	2.09766e-05	1.28876e-05	0.820918			1.16956e-05	8.53364e-06	6.78998e-06	8.361e-06	0.168929	1.85754e-05	6.5693e-06	2.33778e-05	1.70746e-05	0.378365
	Peptide	VLLYWATSR	D(4) dopamine receptor isoform Iso 1	P21917-1			novo	LLYWATFR	0.000112021	7.06521e-05	0.000281658	0.000157582	8.75878e-05	0.00256686		7.21733e-05	3.69419e-05	7.02576e-05	3.60785e-05	0.882418			0.00031556	0.000136937	0.000247755	0.000175106	0.30214	6.00061e-05	3.38595e-05	8.05091e-05	3.66864e-05	0.16886
	Peptide	KPVEEYAGGCGHLAR	Serotransferrin isoform Iso 1	P02787-1			novo	KPVEEYANCHLAR	0.000171257	0.000148364	0.000633908	0.000457316	8.91837e-05	0.00256686		0.000392345	0.000213294	0.000384535	0.000187713	0.911087			0.000696321	0.000456894	0.000571494	0.000469081	0.515881	0.000328235	0.000244932	0.000440835	8.22709e-05	0.154266
	Peptide	LNSDGSSTSYADSVK	Immunoglobulin heavy variable 3-33 isoform Iso 1	P01772-1	HV	CDR2	novo	DGSNKYYADSVK	1.77721e-06	3.10669e-06	9.96023e-06	7.83724e-06	8.95415e-05	0.00260527		3.01201e-06	2.66203e-06	5.24342e-06	6.42423e-06	0.151457			1.1036e-05	8.56337e-06	8.88442e-06	7.25065e-06	0.513429	2.422e-06	2.61987e-06	8.06484e-06	7.87792e-06	0.0343999
	Peptide	EFQLFSSPHGGK	Serotransferrin isoform Iso 1	P02787-1			novo	EFQLFSSPHG	9.33631e-05	9.55928e-05	0.000443999	0.000353833	9.26949e-05	0.00260527		0.000247093	0.000112424	0.000220572	8.7685e-05	0.441799			0.000508077	0.000317733	0.000379922	0.000389698	0.386823	0.000205271	8.15596e-05	0.000235873	9.44114e-05	0.40466
	Peptide	FNWYVDGVTGMR	Ig gamma-1 chain C region isoform Iso 1	P01857-1	IgG1		novo	FNWYVDGV	9.16497e-07	2.75533e-06	9.484e-06	8.50579e-06	9.40663e-05	0.00260527		5.35163e-05	8.36936e-06	5.50085e-05	1.52718e-05	0.707544			1.15147e-05	8.79225e-06	7.45334e-06	8.06061e-06	0.250806	5.76224e-05	1.57377e-05	5.23946e-05	1.50025e-05	0.413849
	Peptide	GLLLYGASGGR	Splicing factor, suppressor of white-apricot homolog isoform Iso 1	Q12872-1			novo	MYGASGGR	7.67707e-05	6.47835e-05	0.0002629	0.00018298	9.68954e-05	0.00271496		9.9354e-06	1.27139e-05	7.82722e-06	5.32836e-06	0.591177			0.000322812	0.000204886	0.000202989	0.000142118	0.110166	8.16189e-06	6.326e-06	7.49254e-06	4.37049e-06	0.765818
	Peptide	KGSASDLTWDNLK	Serotransferrin isoform Iso 1	P02787-1			novo	SASDLTWDNLK	4.25919e-05	5.84095e-05	0.000265895	0.00022781	0.000101473	0.00271916		6.88318e-05	2.23903e-05	6.39701e-05	2.06998e-05	0.522132			0.000286871	0.000131779	0.00024492	0.000300311	0.663971	6.49782e-05	2.44777e-05	6.2962e-05	1.71623e-05	0.817437
	Peptide	LLLNWASTR	Immunoglobulin kappa variable 4-1 isoform Iso 1	P06312-1	KV	FR1/CDR2	novo	LLIYWASTR	5.42781e-06	8.71456e-06	3.01685e-05	2.44017e-05	0.000102759	0.00272064		9.88994e-06	8.3024e-06	1.65631e-05	1.52004e-05	0.097978			3.73143e-05	3.00688e-05	2.30227e-05	1.51483e-05	0.160553	1.45085e-05	1.48866e-05	1.86176e-05	1.58837e-05	0.51997
	Peptide	GLTVLSQPK	Mitochondrial carrier homolog 2 isoform Iso 1	Q9Y6C9-1			novo	GLTILSQP	0.000255592	0.000186658	0.000848623	0.000596324	0.000105075	0.00277179		5.15221e-05	2.79013e-05	4.97385e-05	1.85223e-05	0.819989			0.000919385	0.000716516	0.000777861	0.000468199	0.572604	4.94139e-05	2.3174e-05	5.0063e-05	1.34192e-05	0.933842
	Peptide	LLLYDGASNR	Laminin subunit alpha-2 isoform Iso 1	P24043-1			novo	LYVDGASNR	0.000110664	0.00012995	0.000545623	0.000445568	0.000120951	0.00303187		6.82927e-06	7.90641e-06	5.68231e-06	1.01681e-05	0.734721			0.000674856	0.000410508	0.000416391	0.000458426	0.159792	6.81191e-06	1.17336e-05	4.55272e-06	8.70159e-06	0.597516
	Peptide	LSCATSGFTFR	Immunoglobulin heavy variable 3-7 isoform Iso 1	P01780-1	HV	FR1/CDR1	novo	LSCAASGFTF	5.97192e-06	7.23109e-06	2.25851e-05	1.57431e-05	0.000123271	0.00303187		2.01475e-05	5.26938e-06	2.39076e-05	1.29504e-05	0.226296			2.1459e-05	1.03096e-05	2.37112e-05	2.02278e-05	0.735501	2.05086e-05	1.13363e-05	2.73067e-05	1.4034e-05	0.205262
	Peptide	LAGPAPLEGK	Membrane-associated guanylate kinase, WW and PDZ domain-containing protein 1 isoform Iso 5	Q96QZ7-5			novo	LDGPAALDGK	0.000341554	0.000326695	0.00195354	0.0016946	0.000124775	0.00303187		2.23276e-05	2.03901e-05	2.05573e-05	9.89646e-06	0.780307			0.00232116	0.0018985	0.00158593	0.00145094	0.29803	1.98367e-05	1.09532e-05	2.12778e-05	9.1476e-06	0.72979
	Peptide	VKDLATVYVDVLK	Apolipoprotein A-I isoform Iso 1	P02647-1					1.9553e-06	5.73352e-06	2.76342e-05	2.69213e-05	0.000125908	0.00341038		3.09706e-05	1.05094e-05	4.30658e-05	2.54699e-05	0.0526693			3.51807e-05	2.56333e-05	2.00876e-05	2.70938e-05	0.174928	5.12601e-05	3.24955e-05	3.48716e-05	1.24075e-05	0.124714
	Peptide	FNWYVDGVEVHNAK	Ig gamma-1 chain C region isoform Iso 1	P01857-1	IgG1				0.0189836	0.00368716	0.0280005	0.00887875	0.000144495	0.00341038		0.133198	0.012049	0.124676	0.0298791	0.233435			0.0278376	0.00847685	0.0281633	0.0096393	0.930763	0.131284	0.0346513	0.118068	0.0238893	0.288462
	Peptide	LLLYDASKR	Ankyrin repeat domain-containing protein 36A isoform Iso 1	A6QL64-1			novo	LLLTYYDANKR	0.000156526	9.58628e-05	0.000429849	0.000279794	0.000151126	0.00341038		4.70149e-05	3.50376e-05	5.66437e-05	5.12907e-05	0.563256			0.000508321	0.000308732	0.000351378	0.000234383	0.1747	6.96972e-05	6.99051e-05	4.35902e-05	1.55606e-05	0.230478
	Peptide	HQTVPQNTGGKGNPDPWAK	Serotransferrin isoform Iso 1	P02787-1			novo	HQTVPQNTGGKNPDPWAK	0.000203512	0.000200811	0.000626743	0.00039479	0.000151577	0.00341038		1.39042e-05	5.23815e-06	1.20338e-05	4.79636e-06	0.292106			0.000751332	0.000390274	0.000502153	0.000373773	0.124456	1.35756e-05	5.37109e-06	1.0492e-05	3.75049e-06	0.117206
	Peptide	APGLFLGRPQPR	Plexin-A3 isoform Iso 1	P51805-1					0.00042641	0.000185391	0.000886593	0.00045827	0.00015463	0.00341038		4.62637e-05	2.61674e-05	4.68056e-05	2.33698e-05	0.950094			0.000945603	0.000527339	0.000827583	0.000391702	0.540095	4.81672e-05	2.6977e-05	4.54441e-05	2.02519e-05	0.782366
	Peptide	ATTVTGTPCQDWAAQEPHR	Plasminogen isoform Iso 1	P00747-1					2.10733e-05	2.75865e-05	8.90479e-05	6.75803e-05	0.000155201	0.00341038		0.000587439	0.000183362	0.000564052	0.000203236	0.739136			0.000102911	7.80017e-05	7.51845e-05	5.51885e-05	0.325727	0.000564788	0.000240921	0.000563315	0.000168287	0.986298
	Peptide	QAGMYVQWK	Kelch-like protein 15 isoform Iso 1	Q96M94-1			novo	QAAMYVQ	8.04369e-06	1.35019e-05	9.17885e-05	9.02495e-05	0.00015606	0.00341038		nd	nd	nd	nd	-			0.000107301	7.65252e-05	7.62764e-05	0.000103195	0.411856	nd	nd	nd	nd	-
	Peptide	FSGSGSGTDFTLGGK	Immunoglobulin kappa variable 4-1 isoform Iso 1	P06312-1	KV	FR3	novo	FSGSGSGTDFTL	4.80663e-06	6.65478e-06	2.43768e-05	2.02483e-05	0.000160564	0.00341038		2.02064e-06	5.53493e-06	7.90775e-08	3.87399e-07	0.25017			2.80478e-05	2.24288e-05	2.07059e-05	1.80225e-05	0.386284	1.58155e-07	5.47865e-07	nd	nd	0.328183
	Peptide	GSGTASVVCLLDNFYPR	Ig kappa chain C region isoform Iso 1	P01834-1	KC		novo	SGTASVVCLLNNFYPR	0.000252662	8.65958e-05	0.00061043	0.000382443	0.000163744	0.00341038		2.04096e-05	1.40924e-05	2.00117e-05	1.95172e-05	0.950351			0.000696124	0.000382276	0.000524736	0.000379032	0.282006	1.59642e-05	8.68081e-06	2.40591e-05	2.61797e-05	0.327322
	Peptide	LNETTSKPVQMMFMK	Serpin B10 isoform Iso 1	P48595-1					3.91213e-06	7.86491e-06	4.31561e-05	4.2303e-05	0.000165406	0.00341038		nd	nd	nd	nd	-			4.35236e-05	4.16014e-05	4.27887e-05	4.48419e-05	0.96718	nd	nd	nd	nd	-
	Peptide	GLLLFGASSR	HEPACAM family member 2 isoform Iso 1	A8MVW5-1			novo	LLLFGACS	6.9206e-06	1.36761e-05	4.36487e-05	3.75494e-05	0.000167028	0.00341038		9.46025e-07	1.74192e-06	1.51023e-06	2.37243e-06	0.470864			4.31688e-05	3.42566e-05	4.41286e-05	4.21198e-05	0.951721	7.08602e-07	1.20539e-06	2.31186e-06	2.98555e-06	0.105786
	Peptide	APPCSVALPAPLEK	Voltage-dependent L-type calcium channel subunit alpha-1F isoform Iso 3	O60840-4			novo	PPCSVLLP	0.000290978	0.000167851	0.000654668	0.000348043	0.00016712	0.00353328		nd	nd	nd	nd	-			0.000701674	0.000312177	0.000607662	0.000388593	0.520298	nd	nd	nd	nd	-
	Peptide	HSTIFENLANKADR	Serotransferrin isoform Iso 1	P02787-1					2.62846e-05	4.60673e-05	0.000167767	0.000148434	0.00017461	0.00353376		8.76083e-05	2.50153e-05	8.25109e-05	3.29548e-05	0.640666			0.000184847	0.000130403	0.000150686	0.000168603	0.584371	8.63424e-05	3.67821e-05	7.86795e-05	2.97627e-05	0.58045
	Peptide	KSGAELTPLL	E3 ubiquitin-protein ligase MGRN1 isoform Iso 3	O60291-3			novo	SAAELTPL	2.80434e-05	2.73667e-05	8.35505e-05	5.16479e-05	0.000176506	0.00353376		nd	nd	nd	nd	-			9.42441e-05	6.11414e-05	7.28569e-05	3.98716e-05	0.321142	nd	nd	nd	nd	-
	Peptide	MGVSWLR	APC membrane recruitment protein 3 isoform Iso 1	Q8N944-1			novo	MGIVSWLR	4.30547e-05	4.41049e-05	0.000151982	0.000109941	0.000178286	0.00353376		1.79799e-05	1.23402e-05	2.52107e-05	1.70156e-05	0.200228			0.000158305	0.00011887	0.00014566	0.000105145	0.785099	2.45304e-05	1.54432e-05	2.5891e-05	1.9128e-05	0.849713
	Peptide	GLLLYGATSR	A disintegrin and metalloproteinase with thrombospondin motifs 6 isoform Iso 1	Q9UKP5-1			novo	YGATSR	0.000388649	0.000170932	0.00109373	0.000759784	0.000179196	0.00353376		5.67563e-05	4.07651e-05	4.64847e-05	2.3997e-05	0.432992			0.00113683	0.000764389	0.00105062	0.00078656	0.787931	4.62778e-05	3.09986e-05	4.66916e-05	1.55903e-05	0.967553
	Peptide	ASQSVSSYLAWYQQKPGQAPR	Immunoglobulin kappa variable 3-11 isoform Iso 1	P04433-1	KV	CDR1/FR2			7.89068e-05	5.70377e-05	0.000202825	0.000119978	0.000182549	0.00353376		0.000214192	0.000108145	0.000221108	0.000116695	0.864776			0.000215707	0.000108254	0.000189942	0.000134227	0.609908	0.000231204	0.000130707	0.000211011	0.000105673	0.681315
	Peptide	LFNLDVPESR	Cartilage intermediate layer protein 1 isoform Iso 1	O75339-1					1.2829e-05	1.95399e-05	0.000153965	0.0001559	0.000201016	0.00371566		2.62947e-07	6.14116e-07	5.18122e-07	1.07318e-06	0.452307			0.000194798	0.000157413	0.000113131	0.000149674	0.206243	3.62553e-07	8.48851e-07	6.73691e-07	1.27859e-06	0.489862
	Peptide	FDGEFFSEGCAPGSK	Serotransferrin isoform Iso 1	P02787-1			novo	FDEFFSEGCAPGSK	0.00101975	0.000478475	0.00211494	0.00110645	0.00022206	0.00391204		0.000979652	0.000249022	0.000901372	0.000223384	0.34662			0.0023246	0.000862793	0.00190528	0.00131127	0.364797	0.000913408	0.000195639	0.000889336	0.00025641	0.798385
	Peptide	KNPVEEYANCHLAR	Serotransferrin isoform Iso 1	P02787-1			novo	RKPVEEYANCHLAR	3.57528e-06	1.13367e-05	6.11193e-05	6.37436e-05	0.00022257	0.00392829		7.13458e-06	5.22093e-06	5.41189e-06	7.20158e-06	0.467155			7.06168e-05	6.10066e-05	5.16217e-05	6.76556e-05	0.477717	6.37709e-06	9.26355e-06	4.44668e-06	4.53811e-06	0.526011
	Peptide	LVVLPFPK	Fetuin-B isoform Iso 1	Q9UGM5-1					3.75882e-06	6.90331e-06	2.17578e-05	1.88716e-05	0.000227859	0.00392829		7.91477e-05	2.86515e-05	8.95032e-05	2.73236e-05	0.29882			2.76983e-05	1.84713e-05	1.58173e-05	1.80684e-05	0.125466	9.82994e-05	2.72941e-05	8.0707e-05	2.54409e-05	0.116641
	Peptide	DSGFQQCQLR	Serotransferrin isoform Iso 1	P02787-1					2.54793e-05	2.88281e-05	0.000147536	0.000136011	0.000254679	0.0042732		7.89271e-05	3.94221e-05	7.88508e-05	4.10259e-05	0.995781			0.000205224	0.000135387	8.98468e-05	0.000114408	0.0344316	8.01518e-05	4.62317e-05	7.75498e-05	3.71241e-05	0.880553
	Peptide	VAEWVSGLR	Inactive phospholipase C-like protein 1 isoform Iso 2	Q15111-2			novo	VANIWVSGLR	1.83578e-05	2.69519e-05	9.36755e-05	8.107e-05	0.000260864	0.00428657		3.30664e-05	2.52569e-05	3.96267e-05	2.97815e-05	0.517873			9.09889e-05	5.50521e-05	9.63621e-05	0.00010342	0.875668	4.19394e-05	3.20934e-05	3.73141e-05	2.85106e-05	0.712544
	Peptide	QSNNKYAASSYLSLTPDAAWGK	Immunoglobulin lambda-like polypeptide 1 isoform Iso 1	P15814-1	LC		novo	QSNNKYAASSYLSLTPE	3.5943e-05	0.000103134	0.00024976	0.000165901	0.00026346	0.00430299		5.74008e-06	1.30906e-05	2.03382e-06	7.48133e-06	0.377847			0.000314329	0.000159078	0.00018519	0.000152138	0.0543668	2.99377e-06	1.03707e-05	1.07386e-06	2.73242e-06	0.54629
	Peptide	KVDVLTVLHQDWLNGK	Ig gamma-3 chain C region isoform Iso 1	P01860-1	IgG3		novo	VSVLTVLHQDWLNGK	0.000373674	0.00025159	0.00159006	0.00137453	0.000280261	0.00453661		0.00575416	0.002262	0.00686359	0.0020798	0.15183			0.00166309	0.00112986	0.00151703	0.00163162	0.801133	0.00676726	0.00223472	0.00695993	0.00200752	0.826222
	Peptide	HKVYACEVTHQGLSSPVTK	Ig kappa chain C region isoform Iso 1	P01834-1	KC				0.000267727	0.000289071	0.00097523	0.000749137	0.000286364	0.00458811		0.00098272	0.000343767	0.00077917	0.000390187	0.134771			0.00095977	0.000750697	0.00099069	0.000780618	0.922113	0.0007586	0.000446865	0.00079974	0.000343105	0.802648
	Peptide	QFELFSSPHGK	Serotransferrin isoform Iso 1	P02787-1			novo	EFQLFSSPHGK	0.00116993	0.000657266	0.00220943	0.000760035	0.00029152	0.0046136		0.00524948	0.000704713	0.00511653	0.000992209	0.681769			0.00227593	0.00059872	0.00214294	0.000916355	0.677926	0.00535538	0.00101298	0.00487767	0.000952814	0.246749
	Peptide	HSTLFADNLANK	Serotransferrin isoform Iso 1	P02787-1			novo	HSTIFENLANK	6.03569e-06	2.05593e-05	0.000130134	0.000141652	0.000295056	0.0046204		0.000154253	8.19055e-05	0.000125691	5.7342e-05	0.231374			0.000136844	0.000107245	0.000123425	0.000174227	0.822348	0.000109364	3.86745e-05	0.000142018	6.9266e-05	0.167936
	Peptide	VVSVLTVLHQDWLNGKEYK	Ig gamma-3 chain C region isoform Iso 1	P01860-1	IgG3				0.00104276	0.000961802	0.00468382	0.00409547	0.000299328	0.00487295		0.00802099	0.00213934	0.00775306	0.00232863	0.74046			0.00480618	0.00404029	0.00456145	0.00432597	0.887416	0.00801832	0.00240043	0.00748781	0.00232861	0.588191
	Peptide	GHSTLFENLANK	Serotransferrin isoform Iso 1	P02787-1			novo	HSTIFENLANK	0.000425994	0.00029057	0.0011763	0.000812733	0.000317713	0.00499526		0.0011662	0.000294558	0.00112719	0.000232575	0.667108			0.00135173	0.000793473	0.00100087	0.000827267	0.300503	0.00112348	0.000207263	0.0011309	0.000264786	0.939768
	Peptide	GGTLVTVSSASTK	Coatomer subunit beta isoform Iso 1	P53618-1			novo	GTLVTLSSAPT	0.000424293	0.00014719	0.000810057	0.000420965	0.000331841	0.00499526		6.94174e-05	3.99577e-05	5.73755e-05	2.25252e-05	0.347964			0.00090802	0.000420427	0.000712093	0.000415735	0.263343	5.97144e-05	2.63177e-05	5.50367e-05	1.88769e-05	0.621819
	Peptide	VTVLGGAPGK	Rho GTPase-activating protein 36 isoform Iso 4	Q6ZRI8-4			novo	VSVLGGAPG	0.000275389	0.000169131	0.000807907	0.000596613	0.00033443	0.00505902		1.72901e-05	1.40719e-05	1.81392e-05	1.22004e-05	0.852702			0.00092138	0.000715699	0.000694434	0.000451591	0.362979	1.98779e-05	1.45362e-05	1.64004e-05	9.66097e-06	0.497297
	Peptide	SETKDLLFR	Serotransferrin isoform Iso 1	P02787-1					7.5697e-05	8.22681e-05	0.000229666	0.000149083	0.000340349	0.00513976		1.53735e-06	1.93174e-06	1.0379e-06	1.72238e-06	0.436176			0.000237951	0.000121562	0.000221382	0.000177608	0.792197	1.19685e-06	2.04469e-06	8.78957e-07	1.40249e-06	0.661281
	Peptide	KVDSRESLTGPSQTLFSK	Intron-binding protein aquarius isoform Iso 1	O60306-1			novo	VDTRESLVKFFGPLSSNTL	3.16222e-05	4.1424e-05	0.000209137	0.000204267	0.000355249	0.00531359		3.50421e-07	6.76761e-07	3.52549e-07	7.1173e-07	0.993197			0.000268122	0.000224865	0.000150151	0.000170552	0.161721	5.5944e-07	9.1885e-07	1.45657e-07	3.48558e-07	0.166599
	Peptide	QSNNKYAASSYLSLTPEQWK	Ig lambda-7 chain C region isoform Iso 1	A0M8Q6-1	LC				0.00092969	0.000409661	0.00175253	0.000657293	0.000369967	0.00540359		0.000262637	6.39863e-05	0.000264581	8.14498e-05	0.942943			0.00204403	0.000638775	0.00146104	0.000556705	0.0262113	0.000268282	8.62223e-05	0.000260879	8.00442e-05	0.82944
	Peptide	KSGEFQLFSSPHGGK	Serotransferrin isoform Iso 1	P02787-1			novo	KSKEFQLFSSPHG	4.42534e-07	1.07901e-06	0.000269957	0.000317986	0.000385279	0.00559148		2.83991e-05	1.92609e-05	1.89705e-05	1.31082e-05	0.0917981			0.000317454	0.000313996	0.000222461	0.000328493	0.476614	1.95069e-05	1.32807e-05	1.84341e-05	1.35006e-05	0.846223
	Peptide	VVSVLTVLHQDWLD	Ig gamma-3 chain C region isoform Iso 1	P01860-1	IgG3		novo	VVSVLTVLHQDWLN	1.70423e-05	1.90698e-05	4.80961e-05	2.37795e-05	0.000398591	0.00559148		6.58307e-05	2.64569e-05	7.65512e-05	2.89345e-05	0.289105			5.08965e-05	2.33973e-05	4.52956e-05	2.48553e-05	0.575528	7.92621e-05	3.29585e-05	7.38404e-05	2.54601e-05	0.656429
	Protein	P06312-1	Immunoglobulin kappa variable 4-1 isoform Iso 1	P06312-1	KV				0.00136422	0.000623949	0.00254106	0.00117502	0.000406085	0.00581822		0.00144653	0.000405959	0.00162997	0.000464424	0.253178			0.00280674	0.000908812	0.00227539	0.00138092	0.277537	0.00180677	0.000484907	0.00145316	0.000384251	0.0603613
	Peptide	GGTLVAVSSASTK	Coatomer subunit beta isoform Iso 1	P53618-1			novo	GTLVTLSSAPT	1.00421e-05	1.22758e-05	4.8525e-05	4.41268e-05	0.000423118	0.00584021		9.51204e-06	7.93756e-06	1.0071e-05	1.41306e-05	0.899849			5.3397e-05	4.79606e-05	4.36531e-05	4.14652e-05	0.599787	1.34632e-05	1.94013e-05	6.67878e-06	3.99795e-06	0.258541
	Peptide	GLLLYGASR	BRCA1-associated RING domain protein 1 isoform beta	Q99728-3			novo	LLLSYGASR	4.31118e-06	6.38931e-06	5.93607e-05	6.53691e-05	0.000426859	0.00596358		1.60593e-06	2.5528e-06	2.91244e-06	2.30352e-06	0.130855			7.85796e-05	8.21634e-05	4.01418e-05	3.71214e-05	0.159989	2.9302e-06	3.04866e-06	2.89467e-06	1.34157e-06	0.971006
	Peptide	LSCAASGFTFDDYAMHWVR	Immunoglobulin heavy variable 3-9 isoform Iso 1	P01782-1	HV	FR1/CDR1/FR2			4.87228e-06	1.21004e-05	3.832e-05	3.79356e-05	0.000440881	0.00611935		3.29188e-05	2.94003e-05	4.474e-05	3.01423e-05	0.271373			5.72528e-05	3.83277e-05	1.93873e-05	2.75313e-05	0.0109308	6.11266e-05	3.0154e-05	2.83533e-05	2.01143e-05	0.00484668
	Peptide	EGYGYGYTGAFR	Serotransferrin isoform Iso 1	P02787-1			novo	EGYYGYTGAFR	1.48711e-05	2.97984e-05	7.93047e-05	6.94198e-05	0.000454239	0.00623342		4.15083e-05	9.79198e-06	3.77957e-05	1.54591e-05	0.454564			8.5241e-05	6.07448e-05	7.33683e-05	7.94324e-05	0.684837	3.68525e-05	1.7481e-05	3.87388e-05	1.38623e-05	0.772353
	Peptide	ALFVSEEEKK	Complement factor B isoform Iso 1	P00751-1					0.000297027	0.000116162	0.000669336	0.000432845	0.000474443	0.00627791		0.000348885	7.03691e-05	0.000403802	0.000160443	0.163366			0.000712255	0.000499486	0.000626417	0.000371803	0.637691	0.000396645	0.000126249	0.000410958	0.000194355	0.832574
	Peptide	SQGWNLPLGLLYCDLPEPR	Serotransferrin isoform Iso 1	P02787-1			novo	SAGWNIPIGLLYCDLPEPR	0.000168335	0.00018977	0.000651651	0.000546521	0.000485711	0.00637037		0.000324032	9.36686e-05	0.000311108	9.67298e-05	0.705011			0.0007143	0.000476189	0.000589001	0.000623861	0.585809	0.000282897	0.00010404	0.000339319	8.3685e-05	0.157383
	Peptide	GKVSEPLAGAEAK	Arginase-1 isoform Iso 2	P05089-2			novo	GKASEQLAGKVAEVK	6.86645e-06	1.09696e-05	2.90964e-05	2.35835e-05	0.000486773	0.00661421		6.12587e-07	1.03819e-06	7.89864e-07	1.6745e-06	0.739973			3.53996e-05	2.36713e-05	2.27931e-05	2.27137e-05	0.196766	2.25134e-07	7.17881e-07	1.35459e-06	2.15676e-06	0.108184
	Peptide	LTVLGQPKG	Protocadherin-20 isoform Iso 1	Q8N6Y1-1			novo	LTVLGQPK	0.00193142	0.00090659	0.00448524	0.00296002	0.000527898	0.00685278		7.27005e-05	6.95808e-05	6.95557e-05	4.87495e-05	0.875484			0.00493694	0.00279843	0.00403354	0.00316917	0.467008	7.06722e-05	5.33047e-05	6.84392e-05	4.60972e-05	0.913591
	Peptide	ESSSHHPGIAEFPSR	Fibrinogen alpha chain isoform Iso 2	P02671-2					8.72837e-06	1.59334e-05	4.68906e-05	4.31368e-05	0.000540709	0.00701738		0.000208694	3.88557e-05	0.000231863	8.85457e-05	0.283802			4.67702e-05	5.1139e-05	4.70109e-05	3.5714e-05	0.989454	0.000198446	5.43756e-05	0.00026528	0.000104882	0.0671316
	Peptide	KGLCDEWSVGGSVGK	Serotransferrin isoform Iso 1	P02787-1			novo	CDEWSVNSVGK	0.000492503	0.000294178	0.000993755	0.000404141	0.000556611	0.00705911		0.000635057	0.00010057	0.000604923	0.000105997	0.419387			0.00104704	0.000321986	0.000940466	0.000481286	0.530329	0.000632998	0.000107887	0.000576848	0.000100662	0.200991
	Peptide	EVLPPSGSGGGLVKGPNSLR	Immunoglobulin heavy variable 3-11 isoform Iso 1	P01762-1	HV	FR1	novo	SGGGLVKPGGSLR	0.000365259	0.000114002	0.000575646	0.000217444	0.000562853	0.00706194		8.97468e-05	2.84701e-05	8.28645e-05	2.14509e-05	0.421957			0.000671583	0.000157961	0.000479708	0.000232011	0.0270881	8.87539e-05	2.20374e-05	7.6975e-05	2.00197e-05	0.184362
	Peptide	LSLSGGGPEFQRCSHFFQMK	C-Jun-amino-terminal kinase-interacting protein 2 isoform Iso 1	Q13387-1					0.000131646	0.000142849	0.000894666	0.000930296	0.000594617	0.00738769		0.0052307	0.00253549	0.00755964	0.0057676	0.102211			0.001131	0.00123187	0.000658327	0.000412567	0.228976	0.0065928	0.00434096	0.00852648	0.00697647	0.423685
	Peptide	VVSVLTVLHQDGWLDGK	Ig gamma-3 chain C region isoform Iso 1	P01860-1	IgG3		novo	VVSVLTVLHQDWLNGK	0.000226515	0.000255782	0.00101973	0.000944041	0.000611842	0.00745688		0.000952956	0.000422556	0.00106846	0.000457497	0.469358			0.00117974	0.00118368	0.000859719	0.000637561	0.418469	0.00103443	0.000558954	0.0011025	0.000350256	0.724154
	Peptide	LLFYGASTR	SH3 and multiple ankyrin repeat domains protein 2 isoform Iso 3	Q9UPX8-3			novo	LLFYGA	4.75568e-06	1.37586e-05	6.11825e-05	6.84983e-05	0.000619342	0.00749556		1.02845e-05	1.0581e-05	1.4506e-05	1.69431e-05	0.436953			7.05513e-05	6.62415e-05	5.18137e-05	7.23266e-05	0.514961	1.36865e-05	1.83965e-05	1.53256e-05	1.61349e-05	0.818657
	Peptide	HSLFTPETNPR	Plasminogen isoform Iso 1	P00747-1			novo	HSIFTPETNP	5.02681e-06	6.3701e-06	3.90676e-05	4.17196e-05	0.000625668	0.00756042		0.000374481	0.000138533	0.000368333	0.000133427	0.898353			5.05812e-05	5.15373e-05	2.7554e-05	2.63431e-05	0.186682	0.000365918	0.000154246	0.000370748	0.000115843	0.931672
	Peptide	MYLGYEYVTAIR	Serotransferrin isoform Iso 1	P02787-1					9.14553e-05	9.0052e-05	0.000273257	0.000154037	0.000635382	0.00756042		0.00105359	0.000258381	0.00101863	0.000204745	0.660952			0.000295998	0.000157205	0.000250516	0.000154176	0.481809	0.00105744	0.000212192	0.000979822	0.000198344	0.364666
	Peptide	QSNNKYAASSYLSLTPEGQWK	Ig lambda-7 chain C region isoform Iso 1	A0M8Q6-1	LC		novo	QSNNKYAASSYLSLTPEQWK	6.46786e-05	5.83738e-05	0.000268216	0.000246355	0.000656199	0.00776798		5.46749e-05	1.86333e-05	5.2198e-05	1.19453e-05	0.630949			0.000344027	0.000310727	0.000192406	0.000133447	0.141333	5.09748e-05	7.91177e-06	5.34211e-05	1.52477e-05	0.628276
	Peptide	EFQLFSSPHGK	Serotransferrin isoform Iso 1	P02787-1					0.000299028	0.00019101	0.000585289	0.000227662	0.000677441	0.0079439		0.00127466	0.000473953	0.00135717	0.000288082	0.587622			0.000623622	0.000187747	0.000546956	0.000264417	0.421602	0.00145368	0.000299018	0.00126066	0.000252576	0.101669
	Peptide	LHWESASLL	Complement C3 isoform Iso 1	P01024-1			novo	HWESASLL	3.28416e-05	3.7687e-05	0.000120319	0.000101234	0.000703384	0.00802056		7.27684e-05	3.67619e-05	9.52121e-05	3.16378e-05	0.0657179			0.000141557	0.000116863	9.90816e-05	8.23852e-05	0.314632	9.11768e-05	3.86029e-05	9.92475e-05	2.38155e-05	0.543969
	Peptide	KPVEGGEYAGGCHLAR	Serotransferrin isoform Iso 1	P02787-1			novo	KPVEEYANCHLAR	4.02217e-05	7.93689e-05	0.000330617	0.000355751	0.00071497	0.00802056		2.90546e-05	4.36476e-05	2.97917e-05	3.162e-05	0.954099			0.00041336	0.000391482	0.000247875	0.000310528	0.263606	1.96207e-05	2.18678e-05	3.99628e-05	3.72375e-05	0.116954
	Peptide	NLNEKDYELLCLGDGTR	Serotransferrin isoform Iso 1	P02787-1			novo	NLNEKDYELLCLDGTR	4.64471e-05	5.7046e-05	0.000428404	0.000476597	0.00071704	0.00802056		0.00019065	0.000100856	0.000224876	9.21291e-05	0.315599			0.000435586	0.000435862	0.000421222	0.000533714	0.943089	0.000217677	8.97332e-05	0.000232075	9.78878e-05	0.710816
	Peptide	KVAELEEEQSQGSSSYSDWVK	Microtubule-associated protein 1A isoform Iso 1	P78559-1					1.94981e-05	5.20531e-05	0.000386663	0.000458597	0.000719452	0.00802774		0.000738788	0.000468784	0.000962537	0.000686131	0.317767			0.000496406	0.000546206	0.000276919	0.000339299	0.249652	0.000970946	0.000623895	0.000954129	0.00077133	0.953704
	Peptide	WGQGTLVTVSSASTK	Coatomer subunit beta isoform Iso 1	P53618-1			novo	GTLVTLSSAPT	0.00017448	8.66704e-05	0.000353254	0.00020145	0.000738485	0.0080737		0.000164793	7.59513e-05	0.000133442	4.82419e-05	0.139843			0.000379109	0.000179496	0.000327399	0.000226222	0.541445	0.000130673	5.38429e-05	0.000136212	4.41627e-05	0.785501
	Peptide	KGDSGFQMNQLR	Serotransferrin isoform Iso 1	P02787-1			novo	DSGFQMNQLR	2.70231e-05	2.98851e-05	0.000108468	9.75222e-05	0.000740984	0.00808425		2.69161e-06	3.41002e-06	2.16424e-06	3.52126e-06	0.671403			0.000131741	0.000120668	8.51957e-05	6.43689e-05	0.25485	2.45945e-06	2.98212e-06	1.86904e-06	4.10397e-06	0.69072
	Peptide	TKDEHAQSNELVVNDSGSDNVK	Ankyrin-3 isoform Iso 1	Q12955-3					2.08951e-05	3.93208e-05	0.000380627	0.000452007	0.000745308	0.00809132		0.00105177	0.000578849	0.00120126	0.000671927	0.51543			0.000484955	0.000553039	0.000276299	0.000312401	0.267378	0.00108446	0.000582757	0.00131806	0.000758054	0.406496
	Peptide	WCAVSEGHEATK	Serotransferrin isoform Iso 1	P02787-1			novo	WCAVSEHEATK	0.000286443	0.000283671	0.000867485	0.000659068	0.000791355	0.00848061		0.00090203	0.000357855	0.000699881	0.000249702	0.0561531			0.000920706	0.00052673	0.000814264	0.000790319	0.701578	0.000662379	0.000167961	0.000737382	0.000314788	0.476521
	Peptide	KEAAPSVFLFPPSDDAQLK	Ig kappa chain C region isoform Iso 1	P01834-1	KC		novo	DAEPSVFLFKPSDEQLK	0.000150391	0.000222712	0.000850746	0.000858161	0.000793176	0.00848061		3.54876e-07	6.29905e-07	1.54624e-06	6.64637e-06	0.392791			0.00106604	0.000915582	0.000635452	0.000774861	0.226748	3.03415e-06	9.35471e-06	5.83328e-08	1.53004e-07	0.294054
	Peptide	SCDKTHTCPPCPAPELLGGPSVFLFPPKPK	Ig gamma-1 chain C region isoform Iso 1	P01857-1	IgG1				0.000185541	0.000267079	0.000648056	0.000484926	0.000798295	0.00848061		0.000278387	0.000124197	0.000373865	0.000435331	0.327166			0.000705888	0.000465108	0.000590224	0.000517746	0.570662	0.000453209	0.000594421	0.00029452	0.000170827	0.390497
	Peptide	ASSLEDGVPSR	Immunoglobulin kappa variable 1-5 isoform Iso 1	P01602-1	KV	CDR2/FR3	novo	ASSLESGVPSR	3.6579e-06	5.55744e-06	1.5445e-05	1.35355e-05	0.00079946	0.00851158		6.75062e-06	7.95891e-06	1.19173e-05	1.15184e-05	0.17302			1.91145e-05	1.71637e-05	1.17754e-05	7.68769e-06	0.196153	9.7592e-06	9.20064e-06	1.40754e-05	1.35128e-05	0.370316
	Peptide	NSTSESTAALGCLVK	Ig gamma-2 chain C region isoform Iso 1	P01859-1	IgG2		novo	STSESTAALGCLVK	1.25768e-05	1.5381e-05	6.86384e-05	6.95601e-05	0.000807794	0.00851158		2.19172e-07	7.59233e-07	1.75052e-07	6.3306e-07	0.854739			9.20848e-05	7.95005e-05	4.51921e-05	5.09642e-05	0.0994403	1.12476e-07	3.89627e-07	2.37629e-07	8.2317e-07	0.640604
	Peptide	LLLFGASSR	HEPACAM family member 2 isoform Iso 1	A8MVW5-1			novo	LLLFGACS	0.000219184	0.000126516	0.000500093	0.000327139	0.000809448	0.0086605		8.29818e-05	3.31761e-05	0.000111905	9.23255e-05	0.180789			0.000428219	0.000237144	0.000571968	0.000395299	0.291738	8.77321e-05	6.20686e-05	0.000136079	0.000112674	0.206411
	Peptide	STEDPPMDLPANGFSGGNQPVK	Peregrin isoform Iso 1	P55201-1					4.1938e-05	6.91847e-05	0.000186538	0.000166136	0.000831166	0.0086605		nd	nd	1.77895e-06	8.25432e-06	0.463696			0.000220109	0.000182676	0.000152968	0.000147925	0.333194	1.85108e-07	6.41232e-07	3.37278e-06	1.16837e-05	0.365472
	Peptide	LLVLSAGPK	Trans-2,3-enoyl-CoA reductase-like isoform Iso 1	Q5HYJ1-1			novo	LVLSAGP	4.84989e-06	7.04475e-06	3.96662e-05	4.39018e-05	0.000837996	0.00867643		3.95332e-06	4.09561e-06	1.16888e-05	2.49088e-05	0.15068			4.29449e-05	4.93511e-05	3.63875e-05	3.96353e-05	0.723112	9.76713e-06	1.79844e-05	1.36105e-05	3.10775e-05	0.714336
	Peptide	QAPGKGLEWVGR	Immunoglobulin heavy variable 3-48 isoform Iso 1	P01763-1	HV	FR2/CDR2	novo	QAPGKGLEWV	8.02097e-06	1.07781e-05	3.02095e-05	2.54548e-05	0.000852485	0.00870714		2.34384e-07	8.11931e-07	1.56535e-07	3.87007e-07	0.757747			3.68311e-05	1.65117e-05	2.3588e-05	3.14087e-05	0.213721	1.96213e-07	4.75783e-07	1.16858e-07	2.88722e-07	0.626244
	Peptide	WVFGGGTK	Sodium/hydrogen exchanger 9 isoform Iso 1	Q8IVB4-1			novo	WVFGGGT	2.74718e-05	3.13846e-05	0.000120307	0.000114281	0.000871912	0.0087808		5.97571e-05	3.27886e-05	9.35236e-05	7.26505e-05	0.0634139			0.000123744	0.0001289	0.000116871	0.00010328	0.886713	6.79169e-05	4.5233e-05	0.00011913	8.69447e-05	0.088469
	Peptide	ELGCVSAETTEDCLAK	Serotransferrin isoform Iso 1	P02787-1			novo	CVSAETTEDCIAK	2.58648e-05	3.63948e-05	0.000100208	8.53953e-05	0.000877672	0.0087808		4.29781e-05	2.7793e-05	4.20102e-05	2.78949e-05	0.92231			0.000131637	9.13536e-05	6.87799e-05	6.8899e-05	0.0702115	3.93647e-05	2.56373e-05	4.46557e-05	3.08941e-05	0.652472
	Peptide	LYFELSETNRAQWEMPQVK	Ryanodine receptor 1 isoform Iso 1	P21817-1					9.08005e-06	1.79936e-05	0.000306585	0.000383685	0.000934601	0.00914254		0.000752038	0.00036172	0.000889496	0.000655571	0.423749			0.000329655	0.000385185	0.000283515	0.000397849	0.775564	0.000823547	0.000508334	0.000955445	0.000794181	0.632778
	Peptide	NQVSLTGLAPK	Centrosomal protein of 170 kDa protein B isoform Iso 1	Q9Y4F5-1			novo	QVSVKGLAPK	1.66156e-05	3.39026e-05	0.0001048	0.000107837	0.000944646	0.00973765		nd	nd	nd	nd	-			0.000114759	0.000112363	9.48416e-05	0.000107111	0.661057	nd	nd	nd	nd	-
	Peptide	KLYDYCDVPQCAAPSFDCGKPQVEPK	Plasminogen isoform Iso 1	P00747-1					1.61447e-06	5.5927e-06	1.97149e-05	2.26886e-05	0.00095484	0.00974798		0.000368181	0.000134874	0.000389545	0.000170512	0.707771			2.56377e-05	2.59447e-05	1.37921e-05	1.80742e-05	0.207815	0.000396894	0.00020519	0.000382197	0.000136277	0.83815
	Peptide	SGTASVVCLLNNFYPR	Ig kappa chain C region isoform Iso 1	P01834-1	KC				0.0247775	0.00456774	0.0335096	0.00997588	0.00100692	0.00977879		0.0117671	0.00307954	0.0102923	0.00305921	0.182589			0.0336203	0.00935029	0.0333989	0.0109831	0.958067	0.00927264	0.00142638	0.0113119	0.00390711	0.111728
	Peptide	THTCPPCPAPELLGGPSVFLFPPK	Ig gamma-1 chain C region isoform Iso 1	P01857-1	IgG1				1.42086e-05	2.45855e-05	5.40954e-05	3.4154e-05	0.00101524	0.00985229		0.000986735	0.000357189	0.000893318	0.000345038	0.454233			5.39479e-05	3.88782e-05	5.42428e-05	3.04544e-05	0.98368	0.000900526	0.000350323	0.00088611	0.000355085	0.921161
	Peptide	KDPQATLFPPSSEELAGANK	Immunoglobulin lambda-like polypeptide 5 isoform Iso 1	B9A064-1	LC		novo	NPTVTLFPPSSEELQANK	0.00103505	0.00078945	0.00249712	0.00165683	0.00104473	0.00990382		7.65725e-05	7.1883e-05	6.46066e-05	4.51755e-05	0.544217			0.00321479	0.00175619	0.00177946	0.00123764	0.0303772	6.60308e-05	4.78272e-05	6.31825e-05	4.44444e-05	0.881256
	Peptide	QHLGDVLNFLPL	Complement C2 isoform Iso 1	P06681-1					3.00945e-06	7.69415e-06	2.44185e-05	2.67204e-05	0.00104486	0.00990379		1.50932e-05	6.36845e-06	1.51726e-05	5.37124e-06	0.968877			2.21306e-05	2.57191e-05	2.67065e-05	2.86352e-05	0.684439	1.59419e-05	5.03548e-06	1.44033e-05	5.80311e-06	0.495153
	Peptide	LDDLWNLEVK	Apolipoprotein B-100 isoform Iso 1	P04114-1			novo	DDIWNLEVK	1.27163e-05	1.71569e-05	8.07295e-05	8.71517e-05	0.00104495	0.00990382		3.21844e-05	4.12134e-05	5.32128e-05	3.15985e-05	0.098382			9.24427e-05	0.000105013	6.90162e-05	6.74849e-05	0.522352	5.98979e-05	3.57821e-05	4.65276e-05	2.66428e-05	0.310449
	Peptide	SPLTFNGTK	Transmembrane protease serine 3 isoform D	P57727-3			novo	PLTFNGT	1.8808e-05	2.07966e-05	8.79942e-05	8.78121e-05	0.00104878	0.00990475		1.01852e-05	1.11809e-05	1.57012e-05	1.94193e-05	0.370524			0.000103995	0.00010741	7.1993e-05	6.34614e-05	0.383829	1.29712e-05	1.43281e-05	1.84311e-05	2.38107e-05	0.503219
	Peptide	LLLYGASAR	Immunoglobulin kappa variable 3-15 isoform Iso 1	P01624-1	KV	FR1/CDR2	novo	LLIYGASTR	3.49056e-05	1.86706e-05	7.05395e-05	3.17032e-05	0.00105982	0.00990475		3.31506e-05	1.799e-05	3.49796e-05	2.08126e-05	0.796898			7.31403e-05	2.87293e-05	6.79387e-05	3.55165e-05	0.697049	3.04534e-05	2.36154e-05	3.95057e-05	1.74161e-05	0.296799
	Peptide	APGGLLLYR	DNA excision repair protein ERCC-6-like isoform Iso 1	Q2NKX8-1			novo	GLLLYR	1.54907e-05	1.59881e-05	5.38146e-05	4.68828e-05	0.00106086	0.00990475		2.39838e-05	3.80641e-05	8.2448e-06	5.36124e-06	0.181292			4.74847e-05	3.42306e-05	6.01446e-05	5.77638e-05	0.520429	7.1896e-06	5.12372e-06	9.3e-06	5.60508e-06	0.346171
	Peptide	VTVLSQGPK	Vascular endothelial growth factor C isoform Iso 1	P49767-1			novo	ITVPLSQGPK	2.41775e-05	2.25108e-05	0.000108085	0.000107448	0.00106735	0.00995403		2.74116e-07	5.68747e-07	1.65845e-06	3.65696e-06	0.0820681			0.000115824	0.000100761	0.000100346	0.000117713	0.7326	2.24127e-06	4.45459e-06	1.07562e-06	2.71625e-06	0.447209
	Peptide	EMVPLGDSHSLKKDPVMPQNMVPLEDSNSHSLK	Testis-expressed sequence 13C protein isoform Iso 1	A0A0J9YWL9-1					0.00467939	0.00329467	0.0203498	0.0203047	0.00108945	0.00995403		0.00034836	0.00025858	0.000292001	0.000135893	0.490634			0.0276548	0.0237235	0.0130448	0.0135209	0.0772758	0.000252226	0.000125731	0.000331777	0.000139113	0.155822
	Peptide	DTLGMVSR	Polyhomeotic-like protein 1 isoform Iso 1	P78364-1			novo	TLAMVSR	0.000301645	0.000216304	0.00154921	0.00162407	0.00109205	0.00995403		0.000915266	0.000733738	0.000842014	0.000682071	0.768789			0.00201705	0.00202543	0.00108136	0.000966981	0.168267	0.000838989	0.000788847	0.000845038	0.000591976	0.98324
	Peptide	KPVDEYKDCHLAQVPSHTVVAR	Serotransferrin isoform Iso 1	P02787-1					6.46497e-05	0.000106622	0.000649424	0.000760889	0.00109688	0.00995403		0.00275085	0.00106378	0.00256798	0.000868834	0.584302			0.000566668	0.000461585	0.000732179	0.000991228	0.607423	0.00240829	0.000881851	0.00272768	0.000863172	0.379633
	Peptide	GAEDTAVFPATDDP	Calpain-5 isoform Iso 1	O15484-1			novo	EDPLFPATDD	3.65536e-06	7.72951e-06	5.33401e-05	6.48405e-05	0.00109957	0.0100376		1.19122e-05	2.81999e-05	8.62878e-06	1.54182e-05	0.712261			5.34137e-05	5.98773e-05	5.32665e-05	7.2149e-05	0.995709	4.22324e-06	5.68513e-06	1.30343e-05	2.0552e-05	0.176518
	Peptide	LCNMSGLNLCEPDNK	Serotransferrin isoform Iso 1	P02787-1			novo	LCMGSGLNLCEPNNK	2.93968e-05	3.50033e-05	9.5024e-05	5.87966e-05	0.00115284	0.0102246		0.000422078	0.000153563	0.000414292	9.84287e-05	0.854393			0.000106226	6.38397e-05	8.38216e-05	5.36566e-05	0.362124	0.00042412	9.88755e-05	0.000404463	0.000101341	0.635315
	Peptide	LGPAPLENK	Putative glutathione-specific gamma-glutamylcyclotransferase 2 isoform Iso 1	Q8WUX2-1			novo	LGPAPLED	0.000594974	0.000298314	0.00210086	0.0019725	0.00118523	0.0104892		8.48937e-06	1.06583e-05	6.0532e-06	8.0619e-06	0.448409			0.00250371	0.00224068	0.001698	0.00166148	0.327918	7.47247e-06	8.20531e-06	4.63393e-06	8.01094e-06	0.400429
	Peptide	SGTASVYEPKDNFMLR	Mitogen-activated protein kinase kinase kinase kinase 5 isoform Iso 1	Q9Y4K4-1			novo	YEPMQKFML	8.7431e-05	6.79276e-05	0.000444742	0.000469095	0.00119936	0.0104892		2.29019e-05	4.8675e-05	1.2357e-05	1.31187e-05	0.475404			0.000479635	0.000445403	0.00040985	0.000508984	0.724182	1.2867e-05	1.37771e-05	1.18471e-05	1.30181e-05	0.853848
	Peptide	VVSVLTVVHQDWLNGKEYK	Ig gamma-2 chain C region isoform Iso 1	P01859-1	IgG2				0.00255922	0.00148931	0.00562393	0.00367659	0.00119999	0.0104892		0.00174331	0.000663029	0.00182826	0.00080353	0.754125			0.00574198	0.0026484	0.00550588	0.00460642	0.879072	0.00191614	0.00102688	0.00174037	0.000527894	0.604995
	Peptide	GLLLYDVTK	Ras and EF-hand domain-containing protein isoform Iso 1	Q8IZ41-1			novo	LLLYDVT	1.05008e-05	1.50456e-05	6.43299e-05	6.96969e-05	0.00120226	0.0105255		3.34782e-06	5.33476e-06	2.59094e-06	4.46988e-06	0.656213			7.08411e-05	6.58001e-05	5.78186e-05	7.57281e-05	0.65735	1.80525e-06	2.33639e-06	3.37663e-06	5.91358e-06	0.406011
	Peptide	HSTIFENLANK	Serotransferrin isoform Iso 1	P02787-1					0.00265856	0.00149197	0.00480904	0.00183117	0.00125544	0.0108317		0.0162346	0.00300688	0.014472	0.00349346	0.145188			0.00505584	0.0020546	0.00456224	0.00163001	0.521179	0.0144619	0.00295091	0.014482	0.00409999	0.98915
	Peptide	GDTLMLSGR	TBC1 domain family member 17 isoform Iso 1	Q9HA65-1			novo	DTLMLSG	0.00027059	0.00026282	0.00119836	0.00120821	0.00127386	0.0108317		5.80514e-06	1.27104e-05	4.43514e-06	7.15568e-06	0.733618			0.00156071	0.00145311	0.000836017	0.000808871	0.145401	3.04631e-06	5.78382e-06	5.82398e-06	8.33075e-06	0.353045
	Peptide	DGAGGDVAFVK	Serotransferrin isoform Iso 1	P02787-1			novo	DGAGDVAFVK	0.000367799	0.000220617	0.000781003	0.000374813	0.00128021	0.0108317		0.000448773	0.000103271	0.000407029	7.84157e-05	0.184844			0.000819666	0.00027619	0.00074234	0.000462816	0.624119	0.000402079	6.60385e-05	0.000411979	9.18831e-05	0.764664
	Peptide	VTLSCTGSSSNLGAGYDVHWYQQLPGTAPK	Immunoglobulin lambda variable 1-40 isoform Iso 1	P01703-1	LV	FR1/CDR1/FR2			4.42439e-05	3.13311e-05	9.74511e-05	4.74536e-05	0.00129386	0.0108317		3.58451e-05	1.82964e-05	3.84754e-05	4.22143e-05	0.796256			0.000109945	5.13318e-05	8.49572e-05	4.16278e-05	0.203798	4.71661e-05	5.62653e-05	2.97848e-05	1.98879e-05	0.330484
	Peptide	VVSVLTVVHGADWLD	Ig gamma-2 chain C region isoform Iso 1	P01859-1	IgG2		novo	VVSVLTVVHQDWLN	4.10603e-05	2.79683e-05	9.02913e-05	5.62449e-05	0.00129391	0.0108317		1.53074e-05	1.20602e-05	2.04292e-05	1.89967e-05	0.40184			9.37544e-05	5.865e-05	8.68283e-05	5.61121e-05	0.770316	2.30298e-05	2.50232e-05	1.78287e-05	1.06602e-05	0.517851
	Peptide	YEDTAVYYCAR	Immunoglobulin heavy variable 1-69 isoform Iso 1	P01742-1	HV	FR3	novo	EDTAVYYCAR	2.19189e-07	7.59292e-07	5.37278e-06	6.87686e-06	0.00133603	0.0110788		3.69546e-06	4.62206e-06	5.66324e-06	5.60189e-06	0.301489			6.56972e-06	7.45995e-06	4.17583e-06	6.33285e-06	0.405872	6.91583e-06	6.28918e-06	4.41065e-06	4.75795e-06	0.283039
	Peptide	KEAAPSVFLFTEVSPAAPAA	Tetratricopeptide repeat protein 23-like isoform Iso 1	Q6PF05-1			novo	VSLFTEVSP	0.00864697	0.00484184	0.0237855	0.0196692	0.00134253	0.0110786		0.00117757	0.000353448	0.00134563	0.000523838	0.324452			0.0234799	0.0167891	0.024091	0.0229532	0.941337	0.0012512	0.000571684	0.00144006	0.000476949	0.389049
	Peptide	LLLSWASTR	Acid-sensing ion channel 2 isoform Iso 2	Q16515-2			novo	LLLSWSSNR	0.000426248	0.000204838	0.000783785	0.000409133	0.00134342	0.011079		0.000144417	3.69587e-05	0.000139994	5.24335e-05	0.795884			0.000776575	0.00035803	0.000790995	0.000470848	0.933466	0.000126202	5.32918e-05	0.000153787	4.99339e-05	0.204219
	Peptide	GWCAVSEHGEATK	Serotransferrin isoform Iso 1	P02787-1			novo	WCAVSEHEATK	6.83824e-06	1.32847e-05	5.82715e-05	6.78069e-05	0.00136044	0.0114111		1.3991e-05	1.11337e-05	1.02097e-05	8.56472e-06	0.266755			6.14103e-05	6.29056e-05	5.51327e-05	7.50661e-05	0.826331	8.72976e-06	8.30805e-06	1.16896e-05	8.92049e-06	0.409344
	Peptide	GTVPETVFLFPPSDELQK	Alpha-N-acetylgalactosaminide alpha-2,6-sialyltransferase 6 isoform Iso 2	Q969X2-2			novo	PETVFIFWGPPSKMQK	0.000318338	0.000316655	0.00088131	0.000654384	0.00140269	0.0114649		6.78023e-06	1.22855e-05	6.73001e-06	7.95179e-06	0.988245			0.000908498	0.000633793	0.000854121	0.000701469	0.843899	6.54565e-06	8.49806e-06	6.91437e-06	7.74074e-06	0.912534
	Peptide	SGDTYSLSSTLTLSK	Integrin beta-7 isoform Long	P26010-1			novo	DAYNSLSSTVTL	0.00139522	0.000535549	0.00278275	0.00178167	0.00143307	0.0118494		0.000200993	0.000123018	0.000170465	6.96443e-05	0.4376			0.00308233	0.00184054	0.00248316	0.00174754	0.422238	0.000168043	8.06453e-05	0.000172887	6.02092e-05	0.869099
	Peptide	TPEGSPVHGSGPSKDSFGELSR	Adenomatous polyposis coli protein 2 isoform Iso 1	O95996-1					0.000263535	0.000337074	0.00106037	0.00101443	0.00149594	0.0119277		2.37579e-05	1.49831e-05	2.75777e-05	1.96249e-05	0.557832			0.00129532	0.00117777	0.000825429	0.00080256	0.26569	3.15553e-05	2.4516e-05	2.36e-05	1.30282e-05	0.335015
	Peptide	SLAAPSVFLFPPSDGEQLGK	Ig kappa chain C region isoform Iso 1	P01834-1	KC		novo	AAPSVFIFPPSDEQL	0.000223064	0.000349099	0.00114221	0.0011922	0.00153059	0.0119824		8.31123e-09	2.8791e-08	3.82375e-06	1.87325e-05	0.328747			0.00151931	0.00143517	0.000765113	0.000775831	0.123549	nd	nd	7.64751e-06	2.64917e-05	0.328183
	Peptide	VALLYGTSSR	Complex I intermediate-associated protein 30, mitochondrial isoform Iso 1	Q9Y375-1			novo	ALLYGTLSS	2.54602e-05	2.38996e-05	7.98548e-05	6.90424e-05	0.00154306	0.0119837		2.66472e-06	4.18606e-06	2.76528e-06	6.69808e-06	0.962476			9.14484e-05	5.81265e-05	6.82613e-05	7.93418e-05	0.422881	2.68203e-06	7.62702e-06	2.84854e-06	5.96831e-06	0.953044
	Peptide	KPVEEYANCGHLAR	Serotransferrin isoform Iso 1	P02787-1			novo	KPVEEYANCHLAR	3.62975e-07	6.78609e-07	3.08957e-05	4.1653e-05	0.0015451	0.0119837		1.11233e-05	6.97195e-06	1.2165e-05	7.19954e-06	0.681879			3.27838e-05	3.73319e-05	2.90077e-05	4.71829e-05	0.829892	1.08727e-05	7.11709e-06	1.34573e-05	7.35406e-06	0.391108
	Peptide	QFWYVDGVEVHNAK	Ig gamma-3 chain C region isoform Iso 1	P01860-1	IgG3		novo	QFKWYVDGVEVHNAK	1.32286e-06	3.88099e-06	1.13591e-05	1.30106e-05	0.0015527	0.0121316		1.13172e-05	1.36082e-05	9.9379e-06	9.20709e-06	0.720878			1.115e-05	1.1458e-05	1.15682e-05	1.49184e-05	0.939306	9.91845e-06	1.11287e-05	9.95736e-06	7.30746e-06	0.992014
	Peptide	HQTVPQNTGGKGGPDGPWAK	Serotransferrin isoform Iso 1	P02787-1			novo	HQTVPQNTGGKNPDPWAK	5.30478e-05	8.81184e-05	0.000392184	0.000454888	0.00158455	0.0121316		4.4235e-06	3.03584e-06	2.97381e-06	3.38563e-06	0.219325			0.000506227	0.000592675	0.000278141	0.000230253	0.234062	3.80759e-06	4.10332e-06	2.14003e-06	2.36919e-06	0.235695
	Peptide	NPDGDVGGPWCYTTNPR	Plasminogen isoform Iso 1	P00747-1					2.6268e-05	2.31929e-05	7.80933e-05	6.58843e-05	0.0016063	0.012241		0.000488537	0.000210222	0.000496286	0.000209594	0.917415			9.52773e-05	7.1847e-05	6.09092e-05	5.71825e-05	0.208226	0.000519047	0.000253038	0.000473525	0.000163385	0.605827
	Peptide	QSLFLCLNTGGK	Adenylate cyclase type 8 isoform Iso 1	P40145-1			novo	LFMCMNTAG	3.24638e-06	8.63315e-06	4.6668e-05	5.89723e-05	0.00163389	0.0123967		1.45359e-05	8.15812e-06	2.13615e-05	2.18698e-05	0.185651			5.38607e-05	6.06621e-05	3.94753e-05	5.89817e-05	0.561881	2.79283e-05	2.96233e-05	1.47946e-05	5.332e-06	0.157155
	Peptide	QNVSLTYNWVK	Dual specificity protein phosphatase 14 isoform Iso 1	O95147-1			novo	HNVCLLEAYNWVK	1.38084e-05	2.72617e-05	0.00012953	0.000156544	0.00164802	0.0123967		8.0436e-05	0.000111917	0.000104253	9.86622e-05	0.51805			0.000143563	0.000204964	0.000115497	9.38067e-05	0.672209	0.000123065	0.000132635	8.54411e-05	4.46014e-05	0.368064
	Peptide	LLLYGASGGR	Splicing factor, suppressor of white-apricot homolog isoform Iso 1	Q12872-1			novo	MYGASGGR	0.00109668	0.000312322	0.00186369	0.000996119	0.00167004	0.012837		0.0003435	7.70092e-05	0.000342574	0.000124217	0.981338			0.00179152	0.000948886	0.00193585	0.00107841	0.731092	0.000324018	0.000159228	0.00036113	7.84701e-05	0.479355
	Peptide	QDRDQYELLCLDNTR	Serotransferrin isoform Iso 1	P02787-1			novo	DRDQYELLCLDNTR	0.000321223	0.000292921	0.000911249	0.000738826	0.0017219	0.0128706		0.000585941	0.000220846	0.000532775	0.000139774	0.383374			0.00105912	0.000750946	0.000763378	0.000727821	0.337916	0.00052523	0.000114807	0.000540319	0.000165967	0.798035
	Peptide	GASSLQSGVPSR	Immunoglobulin kappa variable 1D-16 isoform Iso 1	P01601-1	KV	CDR2/FR3	novo	AASSLQSGVPSR	3.31168e-05	1.98702e-05	7.64404e-05	5.53399e-05	0.00173176	0.0129448		1.49948e-05	8.02579e-06	1.21434e-05	9.69774e-06	0.386349			7.42773e-05	4.835e-05	7.86035e-05	6.36828e-05	0.853042	9.81299e-06	1.05869e-05	1.44739e-05	8.52705e-06	0.247608
	Peptide	EFTPPVQAAYQK	Hemoglobin subunit beta isoform Iso 1	P68871-1					1.27274e-05	1.5042e-05	6.58591e-05	7.18004e-05	0.00175162	0.0129448		1.67558e-05	5.04861e-05	1.04791e-05	4.98844e-05	0.725154			7.86792e-05	8.18246e-05	5.30391e-05	6.10362e-05	0.393648	2.06117e-05	7.05585e-05	3.46503e-07	7.78057e-07	0.341177
	Peptide	AVGPSSLEK	Folate transporter 1 isoform Iso 1	P41440-1			novo	AVGPASLE	0.000827502	0.000562422	0.00193005	0.00137516	0.00176951	0.0130952		0.000440556	0.000456891	0.000518355	0.000386543	0.59552			0.00187885	0.00145004	0.00198125	0.00135857	0.859947	0.000424394	0.000254268	0.000612317	0.000478016	0.245946
	Peptide	LGPAPLENGK	Putative glutathione-specific gamma-glutamylcyclotransferase 2 isoform Iso 1	Q8WUX2-1			novo	LGPAPLED	6.8532e-05	9.29514e-05	0.000421062	0.000479142	0.00178373	0.013135		2.74881e-06	4.23587e-06	4.22164e-06	1.20172e-05	0.594768			0.000533754	0.000592336	0.000308371	0.000318519	0.25813	1.64095e-06	3.65265e-06	6.80233e-06	1.65555e-05	0.312258
	Peptide	SPWTFGQGTK	Potassium-transporting ATPase alpha chain 1 isoform Iso 1	P20648-1			novo	WTFGQ	1.69855e-05	1.68235e-05	5.20855e-05	4.47434e-05	0.00183655	0.0133381		1.06838e-05	1.28618e-05	7.80776e-06	1.03556e-05	0.473702			6.91598e-05	5.0236e-05	3.50113e-05	3.20346e-05	0.0597	5.57809e-06	9.19751e-06	1.00374e-05	1.13484e-05	0.301755
	Peptide	LLLHWASTR	Immunoglobulin kappa variable 4-1 isoform Iso 1	P06312-1	KV	FR1/CDR2	novo	LLIYWASTR	6.02438e-07	1.87352e-06	1.55906e-05	2.08411e-05	0.00188695	0.0136342		1.54708e-05	9.95375e-06	1.46325e-05	9.44004e-06	0.806583			1.97499e-05	2.18024e-05	1.14313e-05	1.98771e-05	0.339325	1.55344e-05	9.13161e-06	1.37305e-05	1.00583e-05	0.650041
	Peptide	SGTASVVCLLNNFYGPR	Ig kappa chain C region isoform Iso 1	P01834-1	KC		novo	SGTASVVCLLNNFYPR	0.000580263	0.000566147	0.00156656	0.00119139	0.00190479	0.0136342		8.94067e-06	1.1705e-05	7.9346e-06	1.28557e-05	0.821213			0.00199902	0.00125782	0.0011341	0.000988779	0.0744621	4.65243e-06	4.51523e-06	1.12168e-05	1.73687e-05	0.228252
	Peptide	GLSCAASGFTFSR	Immunoglobulin heavy variable 3-7 isoform Iso 1	P01780-1	HV	FR1/CDR1	novo	LSCAASGFTFS	9.13545e-06	1.07381e-05	2.85769e-05	2.38732e-05	0.00191177	0.0136342		1.3475e-06	2.6083e-06	2.12631e-06	4.0914e-06	0.553161			3.52082e-05	1.84719e-05	2.19455e-05	2.74684e-05	0.179051	2.40519e-06	4.2124e-06	1.84742e-06	4.13363e-06	0.746473
	Peptide	EKPPVESGGGLVKNPNSLR	Immunoglobulin heavy variable 3-11 isoform Iso 1	P01762-1	HV	FR1	novo	VESGGGLVKPGGSLR	4.98294e-06	1.57874e-05	3.32719e-05	2.67768e-05	0.00191377	0.0137097		nd	nd	nd	nd	-			3.82984e-05	2.45503e-05	2.82454e-05	2.90057e-05	0.369384	nd	nd	nd	nd	-
	Peptide	YVAVCQPLQYPVLMR	Olfactory receptor 2Z1 isoform Iso 1	Q8NG97-1					0.00079449	0.000565464	0.00383581	0.00422355	0.00195251	0.0138669		0.000147925	9.57818e-05	0.000138671	6.22829e-05	0.728476			0.00404988	0.00403684	0.00362173	0.00457191	0.810119	0.000134894	5.98928e-05	0.000142448	6.70275e-05	0.773688
	Peptide	ETRVDLHLPR	Serpin B3 isoform Iso 1	P29508-1					3.22954e-06	6.83662e-06	5.05879e-05	6.62079e-05	0.00199936	0.0140215		nd	nd	nd	nd	-			5.02737e-05	8.11235e-05	5.09021e-05	5.08353e-05	0.982065	nd	nd	nd	nd	-
	Peptide	DFHLNLFR	Complement C2 isoform Iso 1	P06681-1					2.84819e-06	7.17481e-06	2.7932e-05	3.45063e-05	0.00204165	0.0145054		2.36321e-05	7.75848e-06	2.69395e-05	7.48976e-06	0.22548			3.13541e-05	3.80586e-05	2.45099e-05	3.18687e-05	0.637631	2.89372e-05	8.06584e-06	2.49417e-05	6.59754e-06	0.197719
	Peptide	GGFVYIAGK	Serotransferrin isoform Iso 1	P02787-1					5.78128e-05	3.89185e-05	9.59231e-05	2.8585e-05	0.00205424	0.0146053		5.78042e-05	1.31478e-05	5.59422e-05	1.9356e-05	0.766441			0.000104706	2.69433e-05	8.71401e-05	2.85348e-05	0.135283	6.05215e-05	1.78359e-05	5.13629e-05	2.04816e-05	0.255245
	Peptide	DGAGDVAFVNK	Serotransferrin isoform Iso 1	P02787-1			novo	DGAGDVAFV	1.41851e-05	3.3564e-05	7.2393e-05	7.13496e-05	0.0021152	0.0146053		6.86315e-07	1.14628e-06	1.69103e-07	5.34659e-07	0.160766			9.88911e-05	8.23345e-05	4.58949e-05	4.83051e-05	0.0674952	1.77965e-07	6.16488e-07	1.60242e-07	4.66347e-07	0.937415
	Peptide	CLKGDGADGVAFVK	Melanotransferrin isoform Iso 2	P08582-2			novo	CLAEGAGDVAFVK	8.50227e-05	6.81198e-05	0.00020213	0.000143014	0.0021168	0.0146899		1.20193e-05	5.58274e-06	8.47546e-06	5.82457e-06	0.0901985			0.000221116	0.000152547	0.000183143	0.000136778	0.527497	9.12615e-06	5.47057e-06	7.82477e-06	6.33123e-06	0.595453
	Peptide	LSCSASGFTFR	Immunoglobulin heavy variable 3-7 isoform Iso 1	P01780-1	HV	FR1/CDR1	novo	LSCAASGFTF	7.40875e-08	2.56647e-07	5.11212e-06	7.12794e-06	0.00212353	0.0146897		3.45407e-06	4.44175e-06	1.96267e-05	5.94467e-05	0.197774			5.56613e-06	8.12917e-06	4.6581e-06	6.30085e-06	0.762609	3.1902e-05	8.31268e-05	7.35141e-06	1.22584e-05	0.332332
	Peptide	KDMQEPPAGKEVK	Elongation of very long chain fatty acids protein 2 isoform Iso 1	Q9NXB9-1					0.00076728	0.000436442	0.00145445	0.000643903	0.00213909	0.0146899		0.000425063	0.000104964	0.000407848	8.8152e-05	0.607508			0.00159479	0.000528744	0.00131412	0.000737819	0.295735	0.000423294	7.77354e-05	0.000392402	9.84106e-05	0.402674
	Peptide	SGSSASLALEKR	Forkhead box protein I1 isoform Iso 1	Q12951-1			novo	SSSTASLALEK	2.32554e-05	3.6664e-05	9.17641e-05	8.65316e-05	0.00214126	0.0147166		8.04588e-06	1.08118e-05	7.52131e-06	1.00396e-05	0.886266			0.000100892	5.65057e-05	8.2636e-05	0.000110822	0.617973	9.74662e-06	1.20232e-05	5.296e-06	7.44228e-06	0.287369
	Peptide	KSEEQPMDLENRSTANVLEETTVK	Remodeling and spacing factor 1 isoform Iso 3	Q96T23-3					2.86654e-06	9.40152e-06	0.000147433	0.000204975	0.00216964	0.0149763		0.000627512	0.000208205	0.000697183	0.000331947	0.512329			0.000201589	0.000254852	9.32774e-05	0.000128456	0.206871	0.000639437	0.000334932	0.00075493	0.000333076	0.406122
	Peptide	EVQLVQSGAEVGK	Immunoglobulin heavy variable 1-2 isoform Iso 1	P23083-1	HV	FR1	novo	QVQLVQSGAEV	6.6776e-05	7.54252e-05	0.000186888	0.000113463	0.00222976	0.0153476		6.05484e-06	6.63762e-06	7.04779e-06	6.65224e-06	0.67533			0.000222503	9.93693e-05	0.000151272	0.000119483	0.126601	7.54202e-06	6.9747e-06	6.55357e-06	6.58394e-06	0.724497
	Peptide	NSLYLGAMSSLR	Puratrophin-1 isoform Iso 2	Q58EX7-2			novo	DSLYLGASNSL	3.86452e-05	4.34696e-05	0.000139933	0.000135961	0.00229718	0.0154257		5.08984e-05	2.00044e-05	5.45102e-05	3.8507e-05	0.713456			0.000149014	0.000115443	0.000130853	0.00015857	0.751429	5.46189e-05	3.03583e-05	5.44015e-05	4.66768e-05	0.989332
	Peptide	ELVLTQSPATLSLSPGERG	Immunoglobulin kappa variable 3-11 isoform Iso 1	P04433-1	KV	FR1	novo	EIVLTQSPATLSLSPGERA	8.3641e-05	0.000115401	0.000293687	0.000267184	0.00237958	0.0157208		4.07305e-06	4.37218e-06	5.17349e-06	8.04233e-06	0.598615			0.000391401	0.00028897	0.000195972	0.000211962	0.0721379	6.02403e-06	9.1585e-06	4.32296e-06	7.05561e-06	0.615339
	Peptide	QAPGQGLEWMGGR	Immunoglobulin heavy variable 1-69 isoform Iso 1	P01742-1	HV	FR2/CDR2	novo	QAPGQGLEWMGG	9.14714e-07	1.84306e-06	7.97759e-06	9.95722e-06	0.00240567	0.016104		1.23238e-05	1.67039e-05	2.69121e-05	3.75938e-05	0.11679			9.21049e-06	1.08412e-05	6.74468e-06	9.29828e-06	0.555906	2.03971e-05	3.13106e-05	3.34272e-05	4.33833e-05	0.40794
	Peptide	LLVLGQPK	Cytochrome P450 4B1 isoform Iso 2	P13584-2			novo	LTVLGQPK	0.00015346	8.50334e-05	0.000307009	0.000195436	0.00243249	0.01615		6.48208e-05	3.10066e-05	0.000106383	0.000161697	0.235076			0.000246573	0.000152931	0.000367444	0.00022024	0.132657	6.20453e-05	3.34272e-05	0.000150721	0.000221951	0.197279
	Peptide	SETKDLLFRDDTVCLAK	Serotransferrin isoform Iso 1	P02787-1					0.000669319	0.000785686	0.0019295	0.00121015	0.0024877	0.0163364		1.17571e-05	1.06754e-05	8.75377e-06	7.2454e-06	0.325117			0.00215336	0.000990957	0.00170565	0.00140383	0.376536	1.12015e-05	8.82472e-06	6.306e-06	4.33773e-06	0.103827
	Peptide	KPVEEYANCHLAR	Serotransferrin isoform Iso 1	P02787-1					0.00368688	0.00196097	0.00655432	0.00270168	0.0025205	0.0163364		0.0163187	0.00654267	0.0170409	0.00512647	0.718691			0.00635584	0.00341063	0.0067528	0.00188237	0.727453	0.0150267	0.00480815	0.0190551	0.00479382	0.0519124
	Peptide	STSEGSTAALGCLVK	Ig gamma-2 chain C region isoform Iso 1	P01859-1	IgG2		novo	STSESTAALGCLVK	0.00412133	0.00155965	0.00697937	0.00367598	0.00252055	0.0163364		0.000427017	0.00015878	0.00040023	0.000130268	0.592254			0.00726983	0.00393503	0.00668892	0.00354762	0.707723	0.000404382	0.000151597	0.000396079	0.000111638	0.879968
	Peptide	CGSTSSLLEACTFR	Serotransferrin isoform Iso 1	P02787-1					0.000446999	0.000305497	0.000925248	0.000573428	0.00252373	0.016446		0.000353637	7.98867e-05	0.000351789	8.18182e-05	0.949043			0.00108954	0.000467858	0.000760954	0.000640116	0.165174	0.00035441	8.19345e-05	0.000349168	8.5257e-05	0.879353
	Peptide	LLLYGASR	BRCA1-associated RING domain protein 1 isoform beta	Q99728-3			novo	LLLSYGASR	0.000174673	7.46596e-05	0.000413494	0.000336588	0.00259235	0.0165058		0.000105148	5.22183e-05	0.000145837	9.46064e-05	0.106056			0.00050603	0.00042954	0.000320958	0.00018356	0.190237	0.000143919	0.000128277	0.000147756	4.74498e-05	0.923966
	Peptide	LLLYGPSSR	Phosphatidylinositol phosphatase PTPRQ isoform Iso 1	Q9UMZ3-1			novo	LYGPSGR	6.00703e-06	1.13207e-05	3.78225e-05	4.44013e-05	0.00259788	0.0166832		5.68397e-06	8.63184e-06	1.13357e-05	2.34863e-05	0.303334			4.44729e-05	4.62206e-05	3.11721e-05	4.34665e-05	0.475378	6.70104e-06	9.20793e-06	1.59705e-05	3.19642e-05	0.352255
	Peptide	FKVEESYDLKDTLR	Serpin B3 isoform Iso 1	P29508-1					0.00030628	0.0003485	0.00112037	0.00111348	0.00263537	0.0166832		nd	nd	nd	nd	-			0.0010669	0.00121603	0.00117384	0.00105233	0.819934	nd	nd	nd	nd	-
	Peptide	ALPAPIEKTISK	Ig gamma-3 chain C region isoform Iso 1	P01860-1	IgG3				1.85398e-05	2.79625e-05	0.000105232	0.000122416	0.00267619	0.0169037		8.42378e-05	5.09348e-05	8.33301e-05	4.77342e-05	0.958344			0.000130268	0.000133364	8.01964e-05	0.000110364	0.327234	9.33005e-05	5.40019e-05	7.33597e-05	4.03875e-05	0.316797
	Peptide	ALPAPLENK	Ig gamma-3 chain C region isoform Iso 1	P01860-1	IgG3		novo	AVPAPLDNK	0.000415177	0.000307666	0.00096606	0.000710029	0.00268859	0.0169519		3.92531e-05	3.31583e-05	3.50576e-05	2.43138e-05	0.668686			0.00120273	0.000829532	0.000729386	0.000493737	0.103498	3.81529e-05	2.96094e-05	3.19624e-05	1.83967e-05	0.544752
	Peptide	PWGQGTLVTVSSASTK	Coatomer subunit beta isoform Iso 1	P53618-1			novo	GTLVTLSSAPT	6.11565e-05	3.71356e-05	0.000122264	7.62429e-05	0.00271975	0.0172534		1.51564e-05	4.36929e-06	1.66689e-05	9.38622e-06	0.514128			0.000138327	6.01991e-05	0.0001062	8.92608e-05	0.312511	1.88219e-05	1.22717e-05	1.45158e-05	4.84787e-06	0.276795
	Peptide	GDLQLTQSPSFLSASVGDR	Immunoglobulin kappa variable 1D-39 isoform Iso 1	P04432-1	KV	FR1	novo	DIQMTQSPSSLSASVGDR	2.2432e-05	2.42884e-05	6.77948e-05	5.95837e-05	0.00278277	0.0172568		2.53788e-06	2.17988e-06	6.52782e-06	1.23873e-05	0.137911			7.39777e-05	4.52648e-05	6.16118e-05	7.27383e-05	0.622035	8.67872e-06	1.65297e-05	4.37693e-06	6.12499e-06	0.412166
	Peptide	DVGSYQEKVDVVLGPLQLQTPPR	Deleted in malignant brain tumors 1 protein isoform Iso 9	Q9UGM3-9					3.46541e-05	4.13115e-05	0.000136066	0.000140757	0.00279048	0.0172568		nd	nd	nd	nd	-			0.000102234	9.1571e-05	0.000169897	0.000174768	0.251548	nd	nd	nd	nd	-
	Peptide	TMLLQPAGSLGSYSYR	Prostaglandin-H2 D-isomerase isoform Iso 1	P41222-1					0.00029896	0.000164836	0.000725635	0.000596157	0.00279492	0.0174035		1.11078e-05	7.29095e-06	1.62817e-05	1.31878e-05	0.139359			0.00089628	0.000784395	0.00055499	0.000253585	0.174666	1.93595e-05	1.69131e-05	1.3204e-05	7.54505e-06	0.267352
	Peptide	SGNTASLTIS	Immunoglobulin lambda variable 2-11 isoform Iso 1	P01706-1	LV				6.4427e-06	9.2211e-06	1.99313e-05	1.29213e-05	0.0028259	0.0175035		2.65173e-05	1.54175e-05	2.2913e-05	1.88237e-05	0.570455			2.01263e-05	1.10244e-05	1.97363e-05	1.50824e-05	0.943002	2.5569e-05	2.42308e-05	2.0257e-05	1.17624e-05	0.504323
	Peptide	WCAVSEGHGEATK	Serotransferrin isoform Iso 1	P02787-1			novo	WCAVSEHEATK	5.78939e-06	1.31272e-05	6.26332e-05	8.22127e-05	0.0028494	0.0175505		1.35252e-05	9.93149e-06	7.90306e-06	6.77708e-06	0.0531178			7.16554e-05	7.83573e-05	5.36111e-05	8.84015e-05	0.602006	6.36181e-06	3.6672e-06	9.4443e-06	8.79783e-06	0.280549
	Peptide	HSTLGFENLAGGK	Serotransferrin isoform Iso 1	P02787-1			novo	SSLGFERLAGG	5.36918e-05	5.40176e-05	0.000300967	0.000358999	0.00289955	0.0177546		0.000178217	6.85776e-05	0.000163266	5.16432e-05	0.468419			0.000290572	0.000278927	0.000311361	0.00043754	0.890881	0.000160106	4.65237e-05	0.000166426	5.8226e-05	0.771708
	Peptide	LSVLGGAPK	Rho GTPase-activating protein 36 isoform Iso 2	Q6ZRI8-2			novo	MSVLGGAP	0.00028922	0.000172335	0.000506602	0.000200417	0.00292714	0.0178449		0.00011807	5.12752e-05	0.000120923	6.60337e-05	0.896622			0.000482749	0.000170959	0.000530454	0.000231338	0.571459	0.000125758	7.15785e-05	0.000116089	6.27919e-05	0.728346
	Peptide	SASDPVWDNLK	Serotransferrin isoform Iso 1	P02787-1			novo	SASDLTWDNLK	7.67314e-06	1.80405e-05	3.25005e-05	2.35549e-05	0.00294945	0.0180666		2.40162e-05	7.4973e-06	2.45783e-05	8.63697e-06	0.848954			4.07205e-05	2.15833e-05	2.42805e-05	2.33847e-05	0.0872946	2.52634e-05	8.86597e-06	2.38933e-05	8.73767e-06	0.706653
	Peptide	ASQSLSSYLNWYQQKPGK	Immunoglobulin kappa variable 1D-39 isoform Iso 1	P04432-1	KV	CDR1/FR1			3.5429e-07	1.2273e-06	1.28383e-05	1.83727e-05	0.00297747	0.0180777		4.22367e-05	1.78711e-05	5.40832e-05	2.91524e-05	0.206925			1.64222e-05	2.22606e-05	9.25428e-06	1.34997e-05	0.350564	6.09498e-05	2.47221e-05	4.72166e-05	3.26027e-05	0.257407
	Peptide	EWSSYQLAVEWESDGQPENNYK	Ig gamma-3 chain C region isoform Iso 1	P01860-1	IgG3		novo	AVEWESSGQPENNY	4.7026e-05	6.8834e-05	0.000463721	0.000611112	0.00300373	0.0180666		2.48564e-06	4.17393e-06	1.8205e-06	3.05884e-06	0.590085			0.000623951	0.000769009	0.000303491	0.000365346	0.211037	2.37654e-06	3.17775e-06	1.26446e-06	2.96495e-06	0.385
	Peptide	GLECVSAETTEDCLAK	Serotransferrin isoform Iso 1	P02787-1			novo	IECVSAETTEDCIAK	0.000598953	0.000265492	0.000999723	0.000390573	0.00302627	0.0181823		0.000608192	8.65744e-05	0.000621452	0.000105575	0.709469			0.00112115	0.000354778	0.000878297	0.000401154	0.130477	0.000643966	9.60734e-05	0.000598938	0.000113883	0.306523
	Peptide	LLMYGATSR	Acyl-CoA synthetase family member 2, mitochondrial isoform Iso 4	Q96CM8-4			novo	LMYGAT	1.12924e-05	1.26413e-05	5.64799e-05	6.54674e-05	0.0030638	0.0182668		1.12343e-05	8.78639e-06	1.12928e-05	7.56506e-06	0.983601			5.56424e-05	7.87728e-05	5.73175e-05	5.24873e-05	0.95167	1.15784e-05	8.82105e-06	1.10071e-05	6.45556e-06	0.858006
	Peptide	ASYLDWMK	Myb/SANT-like DNA-binding domain-containing protein 4 isoform Iso 1	Q8NCY6-1			novo	YLDWRALMK	4.23523e-05	5.63917e-05	0.000131774	8.82324e-05	0.00307228	0.0183218		1.7959e-06	3.35351e-06	6.76307e-06	2.53697e-05	0.354939			0.000178038	7.68777e-05	8.55097e-05	7.54822e-05	0.00698696	1.66027e-06	2.53092e-06	1.18659e-05	3.58126e-05	0.345723
	Peptide	FDEFFSEGCAPGSKNK	Serotransferrin isoform Iso 1	P02787-1			novo	FDEFFSEGCAPGSK	2.92797e-05	5.09687e-05	0.000107996	7.73175e-05	0.00308913	0.0183602		nd	nd	1.32162e-08	6.47458e-08	0.487479			0.000122175	6.60432e-05	9.38167e-05	8.77444e-05	0.38073	2.64324e-08	9.15644e-08	nd	nd	0.328183
	Peptide	QHSVVPSQLFELEDGTSSYK	Heterogeneous nuclear ribonucleoprotein L-like isoform Iso 1	Q8WVV9-1					0.00117284	0.00165397	0.00418698	0.00400632	0.00315573	0.018625		0.000334108	0.000432406	0.000258189	0.000209456	0.574398			0.00541383	0.00462648	0.00296013	0.0029786	0.136669	0.000269695	0.000219203	0.000246683	0.000208309	0.794527
	Peptide	KVDVLTVVHQDWLNGK	Ig gamma-2 chain C region isoform Iso 1	P01859-1	IgG2		novo	VSVLTVVHQDWLNGK	0.000925998	0.00058616	0.00205342	0.00152313	0.00317701	0.018625		0.00197381	0.00108976	0.00194344	0.000924916	0.930744			0.00236566	0.00177025	0.00174117	0.00122648	0.326062	0.00187261	0.000979668	0.00201427	0.000904442	0.716361
	Peptide	EEQYNSTYR	Ig gamma-1 chain C region isoform Iso 1	P01857-1	IgG1				2.94594e-07	8.05243e-07	6.32828e-06	8.93453e-06	0.00317869	0.0186371		0.000386785	0.000211567	0.000306657	0.00017387	0.233636			8.52412e-06	1.12683e-05	4.13244e-06	5.42346e-06	0.241607	0.000292165	0.000169362	0.000321148	0.000184576	0.692432
	Peptide	YWGQGTLVTVSSASTK	Coatomer subunit beta isoform Iso 1	P53618-1			novo	GTLVTLSSAPT	4.06271e-05	3.78414e-05	0.000117571	0.000105389	0.00318941	0.018625		3.18299e-05	1.48247e-05	2.90176e-05	2.00712e-05	0.670544			0.000122441	7.67756e-05	0.000112702	0.000131443	0.826651	2.82315e-05	2.29735e-05	2.98036e-05	1.76975e-05	0.852754
	Peptide	DLLFKDSAHGFLK	Serotransferrin isoform Iso 1	P02787-1					7.43742e-05	0.000145668	0.000271246	0.000188088	0.00319441	0.018668		1.94555e-05	1.02137e-05	1.69906e-05	6.87094e-06	0.395702			0.000336799	0.000170689	0.000205693	0.000188307	0.087733	1.92552e-05	4.30254e-06	1.47261e-05	8.30725e-06	0.112365
	Peptide	APGALLLYK	Conserved oligomeric Golgi complex subunit 6 isoform Iso 1	Q9Y2V7-1			novo	PGAVLLYK	9.32249e-06	1.24668e-05	3.51429e-05	3.55559e-05	0.00322211	0.018668		7.36421e-06	5.38367e-06	1.15068e-05	6.83218e-06	0.0758864			3.85146e-05	4.24095e-05	3.17713e-05	2.86358e-05	0.652513	9.59419e-06	4.70517e-06	1.34195e-05	8.21466e-06	0.175529
	Peptide	WQQGNVFSCSVMHEALHNHYTQK	Ig gamma-1 chain C region isoform Iso 1	P01857-1	IgG1				5.2584e-05	8.08136e-05	0.000262476	0.000299037	0.00322503	0.0187253		0.000413429	0.000102065	0.000465844	0.000395827	0.547053			0.000310353	0.000322984	0.000214598	0.000278668	0.445096	0.000498068	0.000501495	0.000433621	0.000271734	0.699264
	Peptide	EKVEGLPSSLEK	Phosphatidylinositol 3,4,5-trisphosphate-dependent Rac exchanger 1 protein isoform Iso 2	Q8TCU6-2			novo	ENVEGLPSPGSQAAEDLQQDINAQSLEK	2.99416e-05	4.3472e-05	9.43988e-05	6.32221e-05	0.00325176	0.0187253		7.83675e-06	8.36774e-06	1.02448e-05	1.34134e-05	0.57452			8.72516e-05	5.73229e-05	0.000101546	7.04278e-05	0.591036	7.65468e-06	6.37906e-06	1.2835e-05	1.79126e-05	0.361587
	Peptide	TTPCVSAETTEDCLAK	Serotransferrin isoform Iso 1	P02787-1			novo	CVSAETTEDCIAK	3.7351e-05	2.86793e-05	7.18472e-05	3.1865e-05	0.00330111	0.0189564		4.80022e-05	2.07063e-05	4.48252e-05	1.36378e-05	0.584231			8.84762e-05	2.46736e-05	5.52182e-05	3.0182e-05	0.00731275	4.83168e-05	1.30497e-05	4.13336e-05	1.38561e-05	0.217031
	Peptide	DLPATSCLLQHQGPQSEWK	Zinc finger protein 548 isoform Iso 1	Q8NEK5-1					0.0123648	0.00411576	0.0250686	0.0184379	0.00331489	0.0189564		0.00916917	0.00975079	0.00853487	0.0061684	0.812786			0.025671	0.0177474	0.0244662	0.019876	0.876964	0.00950111	0.0062352	0.00756863	0.00621631	0.455133
	Peptide	FSGSNSGNTATLTISR	Immunoglobulin lambda variable 3-21 isoform Iso 1	P80748-1	LV	FR3			8.39665e-06	1.23154e-05	2.84223e-05	2.57203e-05	0.0033221	0.0190967		1.26034e-05	8.60995e-06	1.27512e-05	1.01646e-05	0.96585			2.72953e-05	1.97449e-05	2.95493e-05	3.14734e-05	0.835488	1.11161e-05	7.98539e-06	1.43863e-05	1.21009e-05	0.442914
	Peptide	GALPAPLENK	DNA-binding protein RFX7 isoform Iso 2	Q2KHR2-2			novo	AVPAPLDNK	2.86867e-05	4.53781e-05	0.000304995	0.000411064	0.00335991	0.0190967		4.22079e-07	1.20181e-06	1.09455e-06	2.2233e-06	0.247368			0.00040227	0.000521413	0.000207721	0.00024656	0.260071	1.08276e-06	2.16787e-06	1.10634e-06	2.37394e-06	0.97996
	Peptide	VGAPATGSGTPGPFTK	Chitotriosidase-1 isoform Iso 2	Q13231-2					3.87764e-05	5.73841e-05	0.000515441	0.000712104	0.00338488	0.0191841		nd	nd	5.0834e-06	1.49312e-05	0.249822			0.000717187	0.000914432	0.000313695	0.000367825	0.177338	8.54171e-06	2.08348e-05	1.62509e-06	2.44224e-06	0.277003
	Peptide	EVQLVQSR	Immunoglobulin heavy variable 1-2 isoform Iso 1	P23083-1	HV	FR1	novo	EIQLVQS	9.75142e-07	1.08836e-06	6.24044e-06	7.81474e-06	0.0034098	0.0192655		8.62049e-06	8.14381e-06	1.15501e-05	8.89737e-06	0.345446			6.79708e-06	7.28639e-06	5.6838e-06	8.59795e-06	0.735456	1.05588e-05	9.14132e-06	1.25414e-05	8.93395e-06	0.596453
	Peptide	GLEWVSSLSR	Monocarboxylate transporter 14 isoform Iso 1	Q7RTX9-1			novo	GLTAWVSSLS	1.22062e-05	2.35128e-05	4.94201e-05	4.77288e-05	0.00354078	0.0198049		2.70745e-05	1.65383e-05	2.21742e-05	1.13618e-05	0.303262			6.19265e-05	4.82869e-05	3.69137e-05	4.57197e-05	0.206046	2.30334e-05	1.29249e-05	2.1315e-05	1.00624e-05	0.719778
	Peptide	LLLYGASGR	Tenascin-X isoform Iso 4	P22105-3			novo	LLYGLSGR	2.11032e-05	2.28253e-05	9.54324e-05	0.000109245	0.00355304	0.0198454		1.85346e-05	8.58887e-06	2.73785e-05	3.43639e-05	0.244463			9.30177e-05	0.000100352	9.78471e-05	0.000121945	0.916595	2.69008e-05	3.2349e-05	2.78563e-05	3.77113e-05	0.947486
	Peptide	KPVEEGYEGCHLAR	Serotransferrin isoform Iso 1	P02787-1			novo	KPVEEYANCHLAR	1.55115e-06	5.37333e-06	2.02987e-05	2.76816e-05	0.00357679	0.0198821		7.84955e-06	8.69453e-06	6.83022e-06	5.50367e-06	0.669883			2.30894e-05	3.18849e-05	1.7508e-05	2.38446e-05	0.632043	5.60951e-06	5.00207e-06	8.05093e-06	5.92135e-06	0.287043
	Peptide	GLGPAPLEGK	Inositol 1,4,5-trisphosphate receptor-interacting protein isoform Iso 1	Q8IWB1-1					0.000376035	0.000219381	0.00114318	0.0011335	0.00359214	0.0198821		1.18214e-05	1.79698e-05	1.03133e-05	1.15698e-05	0.761884			0.0012588	0.00136248	0.00102757	0.000894936	0.628019	8.70651e-06	5.50174e-06	1.192e-05	1.56202e-05	0.512655
	Peptide	VAVLGGAPK	Rho GTPase-activating protein 36 isoform Iso 4	Q6ZRI8-4			novo	VSVLGGAP	1.97371e-05	2.29969e-05	7.6049e-05	8.09236e-05	0.00360858	0.0203824		2.48019e-05	1.40832e-05	3.18286e-05	2.19068e-05	0.320615			8.76516e-05	0.000106921	6.44464e-05	4.43495e-05	0.498247	2.49323e-05	2.03034e-05	3.87249e-05	2.20783e-05	0.125448
	Peptide	WKNFPSPVDAAFR	Hemopexin isoform Iso 1	P02790-1					1.99188e-05	3.26273e-05	6.79365e-05	5.96496e-05	0.00370743	0.0204727		8.27589e-05	1.32323e-05	6.40521e-05	2.06321e-05	0.00737128			8.62007e-05	5.63414e-05	4.96723e-05	5.94764e-05	0.136719	6.76529e-05	2.44689e-05	6.04513e-05	1.62187e-05	0.404588
	Peptide	EPPKLESGGGVVQPGR	Immunoglobulin heavy variable 3-30 isoform Iso 1	P01768-1	HV	FR1	novo	ESGGGVVQPGR	5.26527e-05	5.36492e-05	0.000122793	6.80451e-05	0.00375061	0.0206069		2.9474e-05	1.6871e-05	2.9098e-05	3.15205e-05	0.963106			0.000140045	6.43669e-05	0.00010554	6.99192e-05	0.221688	2.99471e-05	3.57202e-05	2.82488e-05	2.82824e-05	0.898431
	Peptide	KVDVLTVVHQDWLDGGK	Ig gamma-2 chain C region isoform Iso 1	P01859-1	IgG2		novo	VSVLTVVHQDWLNG	4.44382e-05	5.64137e-05	0.000383786	0.000512397	0.00377395	0.020745		1.40258e-05	1.48192e-05	1.22769e-05	1.67449e-05	0.761217			0.000489856	0.000611997	0.000277715	0.000387146	0.321238	1.31362e-05	1.28842e-05	1.14176e-05	2.04612e-05	0.807799
	Peptide	GWVFGGGTK	Sodium/hydrogen exchanger 9 isoform Iso 1	Q8IVB4-1			novo	WVFGGGT	4.14382e-06	1.43546e-05	2.75965e-05	3.10669e-05	0.00392069	0.021275		1.29447e-05	1.42774e-05	1.27854e-05	1.17379e-05	0.971734			2.65962e-05	2.82103e-05	2.85967e-05	3.4929e-05	0.878748	1.206e-05	1.13231e-05	1.35109e-05	1.25985e-05	0.769474
	Glycan	FA2B_IgG3/4	Fc-glycan from IgG4 (or 3)		IgG4 (or 3)				0.0760773	0.0214637	0.109898	0.0345265	0.00392651	0.021275		0.0427314	0.0433866	0.0857123	0.0732935	0.0706418			0.115857	0.0390207	0.103939	0.0298737	0.40988	0.0753945	0.0302107	0.0960301	0.100435	0.507492
	Peptide	DDAHGFLK	Serotransferrin isoform Iso 1	P02787-1			novo	DSAHGFLK	2.64451e-06	5.52128e-06	1.70405e-05	2.10854e-05	0.00393549	0.021275		1.77947e-05	2.18527e-05	1.6459e-05	1.29349e-05	0.847768			2.1925e-05	2.72844e-05	1.2156e-05	1.15373e-05	0.271434	1.90582e-05	1.34228e-05	1.38598e-05	1.24468e-05	0.33594
	Peptide	DAQYAPGYDKVK	Complement factor B isoform Iso 1	P00751-1					3.24696e-05	3.01366e-05	8.19685e-05	6.57691e-05	0.00394047	0.0219505		3.28491e-08	1.13793e-07	9.37627e-09	4.59341e-08	0.504242			9.58583e-05	7.94665e-05	6.80787e-05	4.80471e-05	0.31133	nd	nd	1.87525e-08	6.49607e-08	0.328183
	Peptide	FSGSNSGNTATLTISR	Immunoglobulin lambda variable 3-21 isoform Iso 1	P80748-1	LV	FR3			1.02065e-05	1.84614e-05	3.71973e-05	3.40299e-05	0.00407471	0.0221033		1.79086e-06	2.80421e-06	2.09836e-06	3.56257e-06	0.795893			5.15309e-05	4.09167e-05	2.28637e-05	1.7289e-05	0.0412169	3.09642e-06	4.75138e-06	1.10029e-06	1.33738e-06	0.185148
	Peptide	LGLLYEVTK	A disintegrin and metalloproteinase with thrombospondin motifs 10 isoform Iso 1	Q9H324-1			novo	LGLMFEVT	9.37337e-06	9.20482e-06	5.35456e-05	6.72818e-05	0.00416145	0.0224141		1.16535e-06	2.7257e-06	3.22829e-07	1.04998e-06	0.320881			6.74417e-05	8.512e-05	3.96496e-05	4.24084e-05	0.3263	nd	nd	6.45658e-07	1.44144e-06	0.135011
	Peptide	KDTYSYLNKGLPVK	Epididymal secretory protein E1 isoform Iso 1	P61916-1			novo	KDKTYSYLNKLPVK	2.14021e-05	3.79421e-05	7.95811e-05	7.58297e-05	0.00421013	0.0225283		nd	nd	nd	nd	-			7.12754e-05	4.7773e-05	8.78868e-05	9.79298e-05	0.60469	nd	nd	nd	nd	-
	Peptide	AVLLYWASTR	Nuclear pore complex protein Nup205 isoform Iso 1	Q92621-1			novo	AVLLYWDGKR	5.3519e-05	4.28301e-05	0.000249416	0.000299938	0.00436411	0.0230071		1.83691e-05	3.45512e-06	2.12465e-05	1.78585e-05	0.453229			0.0002769	0.000286127	0.000221933	0.0003234	0.663538	1.74608e-05	9.99773e-06	2.50322e-05	2.31435e-05	0.314688
	Peptide	LLLYEVTK	Ras and EF-hand domain-containing protein isoform Iso 1	Q8IZ41-1			novo	LLLYDVT	0.000338669	0.000145346	0.000605551	0.000374637	0.00439958	0.023043		0.000134475	8.87737e-05	0.000136316	5.4002e-05	0.948249			0.000684198	0.000462393	0.000526904	0.000257223	0.314301	0.000119731	4.88072e-05	0.000152901	5.58147e-05	0.13548
	Peptide	ELVLTQSPGTLSLSPGEGR	Immunoglobulin kappa variable 3-20 isoform Iso 1	P01619-1	KV	FR1	novo	EIVLTQSPGTLSLSPGE	0.000119126	0.000144013	0.000327734	0.000265658	0.00440415	0.023043		6.26589e-06	4.35105e-06	4.73831e-06	4.11502e-06	0.310057			0.00041838	0.000275523	0.000237087	0.000231784	0.095074	4.12698e-06	4.34859e-06	5.34963e-06	3.95987e-06	0.479027
	Protein	P01834-1	Ig kappa chain C region isoform Iso 1	P01834-1	KC				0.286453	0.0545581	0.375757	0.0933769	0.00442104	0.0231754		0.123393	0.0407264	0.102243	0.0293169	0.0825224			0.39257	0.0837606	0.358943	0.102949	0.389593	0.0983863	0.0268011	0.1061	0.032347	0.531262
	Peptide	WTPAPFENLANK	Serotransferrin isoform Iso 1	P02787-1			novo	FENLANK	5.81874e-07	1.33451e-06	6.7297e-05	0.000103638	0.004447	0.0231679		3.26943e-05	2.28301e-05	2.65009e-05	1.79706e-05	0.379529			8.42985e-05	0.000122353	5.02956e-05	8.28081e-05	0.433814	2.90769e-05	1.91271e-05	2.3925e-05	1.71731e-05	0.494776
	Peptide	QPMGSGLNLCEPNNK	Serotransferrin isoform Iso 1	P02787-1			novo	MGSGLNLCEPNNK	5.03861e-05	3.72075e-05	9.98229e-05	4.96264e-05	0.00451515	0.0233989		0.000657648	0.000280289	0.000621221	0.000135439	0.676748			0.000121712	4.80106e-05	7.79335e-05	4.2415e-05	0.0271353	0.000624017	0.000116598	0.000618426	0.000157298	0.922093
	Peptide	KPPELQSGAEVR	Kinesin-like protein KIF21B isoform Iso 3	O75037-3			novo	KPPMLDSGAEV	9.05871e-06	1.90617e-05	5.33966e-05	6.55283e-05	0.00460015	0.0237633		7.50779e-06	9.08056e-06	8.53986e-06	9.98955e-06	0.765404			3.41792e-05	4.90129e-05	7.2614e-05	7.59621e-05	0.154974	4.62576e-06	8.71839e-06	1.2454e-05	9.96081e-06	0.0526201
	Peptide	QQQGDAGDVAFVGK	Lactotransferrin isoform DeltaLf	P02788-2			novo	NAGDVAFV	0.000526	0.000305041	0.000970645	0.00057418	0.00462832	0.0239465		2.01764e-05	5.20215e-06	1.79053e-05	7.74067e-06	0.366659			0.00114201	0.000530097	0.000799276	0.000586736	0.147448	2.12632e-05	7.52182e-06	1.45475e-05	6.64112e-06	0.0301055
	Peptide	TGPPLQESGPR	Type 2 phosphatidylinositol 4,5-bisphosphate 4-phosphatase isoform Iso 1	Q8N4L2-1			novo	TAPPYLQESSPR	0.000101296	7.52731e-05	0.000262362	0.000235814	0.00469044	0.0243642		2.71293e-05	1.68101e-05	3.84264e-05	2.51142e-05	0.169441			0.000329828	0.000293523	0.000194897	0.000142074	0.171145	3.72477e-05	2.89308e-05	3.96052e-05	2.18808e-05	0.823948
	Peptide	TIYYADSVK	Immunoglobulin heavy variable 3-48 isoform Iso 1	P01763-1	HV	CDR2			1.78639e-06	3.78886e-06	1.0808e-05	1.34543e-05	0.00479556	0.0245063		3.05239e-05	1.55217e-05	2.21577e-05	1.42545e-05	0.116133			1.72866e-05	1.49987e-05	4.32952e-06	7.87149e-06	0.0170686	2.00165e-05	1.25758e-05	2.42988e-05	1.60218e-05	0.474095
	Peptide	GALPAPLEGKTLSK	Ig gamma-3 chain C region isoform Iso 1	P01860-1	IgG3		novo	ALPAPIEKTISK	4.20253e-05	6.64719e-05	0.000115423	6.99422e-05	0.00482436	0.0245063		6.0864e-05	1.29096e-05	6.1935e-05	3.15182e-05	0.886335			0.000116104	6.86504e-05	0.000114742	7.42607e-05	0.963219	5.61929e-05	3.04453e-05	6.7677e-05	3.28367e-05	0.383931
	Peptide	LISDFYPGAVTVAWK	Ig lambda-3 chain C regions isoform Iso 1	P0CG06-1	LC				7.3364e-06	1.26075e-05	2.27161e-05	1.5222e-05	0.00483408	0.024556		2.606e-05	1.71821e-05	3.42901e-05	1.61371e-05	0.166948			2.12777e-05	1.5085e-05	2.41545e-05	1.58875e-05	0.653648	3.71777e-05	1.44903e-05	3.14025e-05	1.77855e-05	0.392594
	Peptide	NLEWVGR	Cytoplasmic dynein 2 heavy chain 1 isoform Iso 1	Q8NCM8-1			novo	NLEWVG	0.000310236	0.000215237	0.000605294	0.000302037	0.0048541	0.0245915		7.84339e-05	3.40635e-05	7.01787e-05	3.22077e-05	0.481665			0.000682191	0.000261265	0.000528398	0.000331036	0.219703	7.6698e-05	3.86594e-05	6.36594e-05	2.41184e-05	0.33234
	Peptide	NQFSLGGLR	COMM domain-containing protein 7 isoform Iso 2	Q86VX2-2			novo	NQISLGSLR	4.31387e-05	3.1724e-05	9.66041e-05	7.4403e-05	0.00487649	0.0245915		2.95957e-05	1.27104e-05	3.08048e-05	1.56703e-05	0.818383			0.000111208	8.27011e-05	8.20001e-05	6.53457e-05	0.347514	3.10896e-05	1.49927e-05	3.05199e-05	1.69847e-05	0.931372
	Protein	P07360-1	Complement component C8 gamma chain isoform Iso 1	P07360-1					5.26128e-05	7.88665e-05	0.000236136	0.000273619	0.00488154	0.0248028		0.00286711	0.00104528	0.00354135	0.00104124	0.0761551			0.000346312	0.000349606	0.00012596	8.84987e-05	0.055143	0.00350527	0.00125524	0.00357742	0.000829738	0.869575
	Peptide	NSLSLQMNSLR	NEDD8-activating enzyme E1 catalytic subunit isoform Iso 2	Q8TBC4-2			novo	NSASLQMKS	2.16279e-05	1.75033e-05	5.8562e-05	5.43654e-05	0.00493564	0.0248028		1.94896e-05	1.20677e-05	1.61094e-05	1.26665e-05	0.448764			6.8092e-05	5.82693e-05	4.90321e-05	5.0857e-05	0.402479	1.34866e-05	1.09469e-05	1.87321e-05	1.41642e-05	0.321112
	Peptide	ELPAPLEK	Homeobox protein aristaless-like 4 isoform Iso 1	Q9H161-1			novo	DLPSPLEK	3.55765e-05	6.29911e-05	0.000117896	8.35314e-05	0.00496174	0.0249515		3.31973e-06	4.54062e-06	3.69941e-06	3.71878e-06	0.790123			0.000147396	8.43542e-05	8.83952e-05	7.46651e-05	0.0832932	4.48582e-06	4.40226e-06	2.91299e-06	2.86123e-06	0.31067
	Peptide	KPVEEYAGGCGGHLAR	Serotransferrin isoform Iso 1	P02787-1			novo	KPVEEYANCHLAR	7.58363e-06	2.02594e-05	0.000115293	0.000168509	0.00499444	0.0250817		1.78265e-05	1.21569e-05	1.80336e-05	1.46494e-05	0.966626			0.000156565	0.000192876	7.40216e-05	0.000135847	0.238354	1.84077e-05	1.73566e-05	1.76594e-05	1.21312e-05	0.903691
	Peptide	NYLAWYQQKPGQPPK	Immunoglobulin kappa variable 4-1 isoform Iso 1	P06312-1	KV	CDR1/FR2			0.000159763	7.57337e-05	0.000256337	9.75848e-05	0.00504224	0.0251147		0.000289244	9.80162e-05	0.000321451	8.96584e-05	0.331397			0.000287005	9.35226e-05	0.00022567	9.54611e-05	0.126128	0.00034212	9.4842e-05	0.000300781	8.29514e-05	0.267973
	Peptide	LECVSAGTTEADVCPV	Serotransferrin isoform Iso 1	P02787-1			novo	ECVSAETTE	nd	nd	6.81141e-06	7.8324e-06	0.00514858	0.0254129		1.70824e-05	6.89439e-06	1.81538e-05	6.65317e-06	0.655469			9.49708e-06	8.27428e-06	4.12573e-06	6.63847e-06	0.0933491	1.92723e-05	6.73392e-06	1.70352e-05	6.66918e-06	0.422324
	Peptide	KASYLGDCLR	Protein furry homolog isoform Iso 1	Q5TBA9-1			novo	ASYLGDNLR	2.22986e-05	4.35862e-05	8.60306e-05	8.42578e-05	0.00515552	0.025412		1.79059e-05	9.83535e-06	1.72821e-05	1.04958e-05	0.86483			0.000100828	7.52539e-05	7.12328e-05	9.3291e-05	0.401575	1.52896e-05	6.44937e-06	1.92745e-05	1.34194e-05	0.367777
	Peptide	LVLYEVSK	Insulin receptor isoform Long	P06213-1			novo	VLYEVS	1.92495e-05	1.91787e-05	4.9245e-05	4.09908e-05	0.00516598	0.025412		8.95155e-06	4.46134e-06	1.19067e-05	1.1684e-05	0.283596			5.0526e-05	4.30031e-05	4.79639e-05	4.0748e-05	0.882277	1.26655e-05	9.40005e-06	1.11479e-05	1.39937e-05	0.758098
	Peptide	LLLYAGSTGR	Synaptotagmin-14 isoform Iso 2	Q8NB59-2			novo	LLAQRLYAGST	6.21188e-05	8.43279e-05	0.000278184	0.000328413	0.00517129	0.025412		3.75683e-06	1.14506e-05	1.87945e-07	5.56868e-07	0.30361			0.000333095	0.000399036	0.000223272	0.000244349	0.424892	2.78575e-07	7.34443e-07	9.73142e-08	3.01772e-07	0.441714
	Peptide	SAGWNLPLGLLYCDLGPEPR	Serotransferrin isoform Iso 1	P02787-1			novo	SAGWNIPIGLLYCDLPEPR	0.000159286	0.000152968	0.000410949	0.000351504	0.00522569	0.025725		0.000178167	6.73893e-05	0.000192863	9.87565e-05	0.646459			0.000540773	0.000337534	0.000281126	0.000328086	0.0691467	0.000211769	0.000116014	0.000173956	7.84427e-05	0.359773
	Peptide	VYACEVTHGQGLSSPVTK	Ig kappa chain C region isoform Iso 1	P01834-1	KC				0.00410707	0.00199461	0.00710446	0.00403814	0.00527747	0.026418		0.000717612	0.000316143	0.000586569	0.000317754	0.250785			0.00741992	0.00415992	0.006789	0.00407105	0.71089	0.000566539	0.000299769	0.000606598	0.000346955	0.765004
	Peptide	SETSSLPQKDLK	Cilia- and flagella-associated protein 36 isoform Iso 1	Q96G28-1					0.000521851	0.000268206	0.000936766	0.000443181	0.00543062	0.0265283		3.49523e-05	1.51905e-05	3.39597e-05	1.45813e-05	0.850488			0.00104468	0.000465137	0.000828847	0.000410987	0.241162	3.30594e-05	1.50083e-05	3.486e-05	1.47492e-05	0.769693
	Peptide	AQLGDLPWQVAIK	Complement factor I isoform Iso 1	P05156-1					1.98519e-06	4.67461e-06	1.13123e-05	1.37993e-05	0.00544414	0.0265377		0.000331753	5.96002e-05	0.000372099	7.0942e-05	0.0999708			1.25869e-05	1.45125e-05	1.00377e-05	1.35644e-05	0.660993	0.000351696	7.8254e-05	0.000392501	5.90862e-05	0.163514
	Peptide	KGSASDLTWDGLGK	Serotransferrin isoform Iso 1	P02787-1			novo	SASDLTWDNLKGK	0.000239533	0.000223117	0.000502952	0.000263449	0.00547109	0.0265283		9.8649e-05	1.68702e-05	9.49114e-05	1.79969e-05	0.552955			0.000486658	0.000205189	0.000519245	0.000320061	0.769319	9.85941e-05	1.67065e-05	9.12286e-05	1.9197e-05	0.326952
	Peptide	SGTDLTGPMGGLGK	Poly [ADP-ribose] polymerase 10 isoform Iso 1	Q53GL7-1					0.000881269	0.000646188	0.00183205	0.00127651	0.00547533	0.0266248		0.00029773	0.00019769	0.000248902	9.67477e-05	0.432587			0.00228169	0.00126388	0.00138241	0.00116985	0.0841618	0.000251139	8.40372e-05	0.000246664	0.000111794	0.912743
	Peptide	SSQSLLYSSNGGK	Forkhead-associated domain-containing protein 1 isoform Iso 1	B1AJZ9-1			novo	SSQSLLHSKPSGK	9.07254e-06	1.90708e-05	3.58197e-05	2.8084e-05	0.00550628	0.0266357		1.33768e-05	5.85374e-06	2.28956e-05	2.4799e-05	0.0854445			3.32556e-05	2.45675e-05	3.83838e-05	3.21127e-05	0.664684	2.89158e-05	3.3271e-05	1.68753e-05	9.99285e-06	0.251363
	Peptide	KASYLDCLR	Olfactory receptor 7D2 isoform Iso 1	Q96RA2-1			novo	KPGYLDCL	0.00223761	0.00118024	0.0036693	0.00144713	0.00552355	0.0266357		0.00295234	0.000544144	0.00276251	0.000558901	0.339463			0.00366193	0.00106548	0.00367668	0.00180095	0.980733	0.00287996	0.000557963	0.00264506	0.000558316	0.313787
	Peptide	QVELVESGGNLVQPGR	Immunoglobulin heavy variable 3-9 isoform Iso 1	P01782-1	HV	FR1	novo	EVQLVESGGGLVQPGR	5.84022e-06	8.62369e-06	3.53491e-05	4.62805e-05	0.00559311	0.0269404		1.30982e-06	3.31472e-06	8.80953e-06	3.07222e-05	0.248671			5.7542e-05	5.53569e-05	1.31561e-05	1.84254e-05	0.0201485	1.57442e-05	4.30452e-05	1.87488e-06	3.96239e-06	0.289694
	Peptide	KSEFQLFSSPHNK	Serotransferrin isoform Iso 1	P02787-1			novo	KSKEFQLFSSPHGK	9.87565e-07	1.52257e-06	0.000210071	0.000335413	0.00563036	0.0270251		0.000100905	7.05231e-05	8.45663e-05	9.20367e-05	0.593101			0.0002261	0.0003497	0.000194042	0.000335233	0.820798	9.54353e-05	0.000108645	7.36973e-05	7.51668e-05	0.574462
	Peptide	KGQVLTVVHQDWLNGK	Ig gamma-2 chain C region isoform Iso 1	P01859-1	IgG2		novo	VLTVVHQDWLNGK	1.49072e-06	3.48349e-06	1.62699e-05	2.34427e-05	0.00572425	0.0279132		3.5203e-05	3.17275e-05	3.52999e-05	3.38233e-05	0.993453			2.13226e-05	2.92462e-05	1.12172e-05	1.54286e-05	0.304843	3.68354e-05	3.46403e-05	3.37645e-05	3.4452e-05	0.829637
	Peptide	ALEWLAR	26S proteasome non-ATPase regulatory subunit 1 isoform Iso 2	Q99460-2			novo	LEWLAR	0.000230231	0.00024612	0.000623666	0.000555178	0.00586643	0.0279905		0.000151682	0.000142495	0.000165697	0.000124861	0.763731			0.00041048	0.000473374	0.000836853	0.000566765	0.0579796	9.42402e-05	0.000113391	0.000237154	9.27368e-05	0.0026991
	Peptide	HSTLFENLANKADRDQYELLCLDNTR	Serotransferrin isoform Iso 1	P02787-1					1.22666e-05	4.24927e-05	0.0002301	0.000348343	0.00587443	0.0280238		2.80335e-05	2.28591e-05	3.17414e-05	4.79337e-05	0.755305			0.000293193	0.000421094	0.000167006	0.000260214	0.386747	4.49965e-05	6.45694e-05	1.84863e-05	1.58625e-05	0.191755
	Peptide	KGLPAPIEK	Ig gamma-2 chain C region isoform Iso 1	P01859-1	IgG2				9.09e-06	1.07101e-05	2.05709e-05	1.12203e-05	0.0059155	0.0279905		4.36977e-05	1.88394e-05	3.2608e-05	2.42226e-05	0.174598			2.21884e-05	1.12554e-05	1.89535e-05	1.14386e-05	0.492307	2.95269e-05	2.25872e-05	3.56891e-05	2.63801e-05	0.545084
	Peptide	VVSVLTVVHGQDWLDGK	Ig gamma-2 chain C region isoform Iso 1	P01859-1	IgG2		novo	VVSVLTVVHQDWLNGK	0.000866667	0.000610477	0.00208026	0.0018186	0.00592821	0.0284873		0.000499869	0.000305921	0.000510741	0.000315971	0.922251			0.00222467	0.00177283	0.00193585	0.0019305	0.70633	0.000540445	0.000407383	0.000481038	0.000202153	0.656935
	Peptide	GEGYYGYTQFR	Serotransferrin isoform Iso 1	P02787-1			novo	EGYYGYTGAFR	0.000138175	0.000168911	0.000402806	0.000373583	0.00613097	0.0286102		0.000144929	5.34771e-05	0.000147004	5.36496e-05	0.91344			0.000503595	0.000398599	0.000302018	0.000332822	0.192419	0.000138586	5.45514e-05	0.000155423	5.37375e-05	0.454335
	Peptide	STSNTLWMKFVSDGTVNKAGFAANFFK	Tolloid-like protein 1 isoform Iso 1	O43897-1					5.63007e-06	1.88761e-05	5.61111e-05	7.89831e-05	0.00613161	0.0286102		0.000251357	0.000213451	0.000415292	0.000681515	0.289733			7.40072e-05	7.96888e-05	3.82151e-05	7.74256e-05	0.276498	0.000230261	0.000253101	0.000600324	0.000912354	0.199386
	Peptide	SELMLSGR	Protein arginine N-methyltransferase 5 isoform Iso 4	O14744-4			novo	SDLLLSGR	0.00191979	0.00173572	0.00522386	0.00493685	0.00614265	0.0287626		5.6266e-05	6.02374e-05	4.58995e-05	3.58661e-05	0.590778			0.00637054	0.0056053	0.00407717	0.0040832	0.264275	4.11331e-05	3.66202e-05	5.06659e-05	3.60429e-05	0.52707
	Peptide	KEAGIPEFYDYDVALIK	Complement factor B isoform Iso 1	P00751-1					2.67136e-06	7.05665e-06	7.74025e-05	0.000121231	0.00618731	0.0292177		5.18186e-05	2.27496e-05	5.9369e-05	4.36878e-05	0.500032			9.88193e-05	0.000153125	5.59857e-05	7.92569e-05	0.401809	5.6624e-05	4.23284e-05	6.21139e-05	4.67186e-05	0.765741
	Peptide	LTNYLQLSSLR	Immunoglobulin heavy variable 1-69 isoform Iso 1	P01742-1	HV	FR3	novo	TAYMELSSLR	5.36975e-07	1.42047e-06	7.44555e-06	1.11294e-05	0.00623334	0.0292235		8.08488e-06	1.10868e-05	1.39354e-05	2.09641e-05	0.281324			1.11849e-05	1.44287e-05	3.70623e-06	4.50505e-06	0.11005	1.76584e-05	2.55574e-05	1.02124e-05	1.53467e-05	0.396244
	Peptide	ELRPWCFTTDPNKR	Plasminogen isoform Iso 1	P00747-1					1.36781e-07	4.73823e-07	1.56245e-05	2.52104e-05	0.00625669	0.0292124		0.00030372	0.0001269	0.000301736	0.000114726	0.962604			1.85776e-05	2.75889e-05	1.26715e-05	2.34249e-05	0.577591	0.000306736	0.000143703	0.000296736	8.25556e-05	0.836352
	Peptide	GSTSESTAALGCLVGK	Ig gamma-2 chain C region isoform Iso 1	P01859-1	IgG2		novo	STSESTAALGCLV	0.000398243	0.000305067	0.0011848	0.00123278	0.00633765	0.0294335		2.00716e-05	6.13299e-05	7.21536e-06	3.1399e-05	0.505911			0.00155965	0.00153658	0.00080994	0.00071412	0.145447	3.35751e-07	7.36427e-07	1.4095e-05	4.42449e-05	0.304473
	Peptide	WLAWYDKAPVR	Immunoglobulin kappa variable 1D-16 isoform Iso 1	P01601-1	KV	CDR1/FR2	novo	WLAWYQQKPEKAP	7.95786e-08	2.75668e-07	2.21828e-05	3.61705e-05	0.00648728	0.0298239		0.000108094	4.17129e-05	0.000109971	4.07099e-05	0.897812			2.5735e-05	3.03651e-05	1.86307e-05	4.22609e-05	0.640928	0.000114869	4.49856e-05	0.000105073	3.72721e-05	0.56725
	Peptide	LLLYDVNK	Ras-related protein Rab-26 isoform Iso 1	Q9ULW5-1			novo	LLLYDVTNK	3.37774e-06	5.99792e-06	2.60619e-05	3.65022e-05	0.00649473	0.029823		1.97896e-05	1.62458e-05	2.83683e-05	4.24549e-05	0.390331			3.97739e-05	4.62553e-05	1.23499e-05	1.53681e-05	0.0725394	3.72212e-05	5.94652e-05	1.95155e-05	7.84732e-06	0.327756
	Peptide	LTVLSGAPGK	Bifunctional purine biosynthesis protein PURH isoform Iso 2	P31939-2			novo	TVLNGAPG	0.000438279	0.000203077	0.000781991	0.000503698	0.00651676	0.029823		7.04626e-06	4.66711e-06	6.43448e-06	3.65686e-06	0.668943			0.000953483	0.000583879	0.000610498	0.000354127	0.0958499	6.37583e-06	4.49472e-06	6.49313e-06	2.78404e-06	0.939434
	Peptide	LVLVSSASTK	Zinc finger SWIM domain-containing protein 8 isoform Iso 1	A7E2V4-1			novo	LVMVSSGSTK	2.99307e-06	5.65919e-06	1.34464e-05	1.56734e-05	0.00652704	0.029823		6.34989e-06	9.29765e-06	5.02999e-06	4.82019e-06	0.651358			1.24997e-05	1.99837e-05	1.43932e-05	1.0599e-05	0.775403	2.94801e-06	3.5227e-06	7.11196e-06	5.16856e-06	0.0309076
	Peptide	QVELVESNTLVQPGGTVR	Immunoglobulin heavy variable 3-23 isoform Iso 1	P01764-1	HV	FR1	novo	EVQLVESGGGLVQPGGSLR	2.48349e-05	3.49941e-05	7.89477e-05	7.69381e-05	0.00654559	0.029823		1.53859e-06	5.32983e-06	1.65441e-06	4.82103e-06	0.948056			0.000103418	8.30388e-05	5.44774e-05	6.46155e-05	0.121371	1.68202e-06	5.42845e-06	1.6268e-06	4.37355e-06	0.978355
	Peptide	NGDVAFVK	Melanotransferrin isoform Iso 2	P08582-2			novo	GDVAFVK	0.00022405	0.000214127	0.000515836	0.000389451	0.00657757	0.029823		0.000101691	6.06694e-05	0.000122643	5.33317e-05	0.295816			0.000698358	0.000376039	0.000333314	0.000321001	0.0179476	0.000119605	6.01937e-05	0.00012568	4.7997e-05	0.787153
	Peptide	TASDFITK	Gelsolin isoform Iso 2	P06396-2					3.03679e-07	8.52961e-07	3.69229e-06	5.48208e-06	0.00666015	0.0300457		0.00156809	0.000467229	0.00118671	0.000444988	0.0228031			2.82113e-06	4.85809e-06	4.56346e-06	6.13038e-06	0.448546	0.00120016	0.000553231	0.00117327	0.00032798	0.886151
	Peptide	KGLPAPIEK	Ig gamma-2 chain C region isoform Iso 1	P01859-1	IgG2				1.9124e-06	3.53081e-06	6.04217e-06	4.27332e-06	0.00674005	0.0302106		2.15935e-06	1.83601e-06	3.0051e-06	2.71429e-06	0.338607			6.28447e-06	4.35919e-06	5.79987e-06	4.36486e-06	0.788061	3.43256e-06	3.43386e-06	2.57764e-06	1.79288e-06	0.455301
	Peptide	GLLLYEGSSR	FRAS1-related extracellular matrix protein 2 isoform Iso 2	Q5SZK8-2			novo	GLILYEGQSR	0.000116516	8.81448e-05	0.000256315	0.000155749	0.00693333	0.03122		9.16545e-06	4.18466e-06	1.50609e-05	2.20407e-05	0.21683			0.000303325	0.0001622	0.000209305	0.000139966	0.142699	7.7908e-06	3.81463e-06	2.23311e-05	2.97637e-05	0.120501
	Peptide	VEDTALYYCVR	Putative V-set and immunoglobulin domain-containing-like protein IGHV1OR21-1 isoform Iso 1	A6NJS3-1	HV	FR3	novo	EDTAMYYCVR	6.2709e-06	1.2575e-05	2.65403e-05	2.96511e-05	0.00702816	0.03122		1.3359e-05	1.73767e-05	1.15547e-05	1.17588e-05	0.714375			2.02675e-05	2.26132e-05	3.28131e-05	3.52292e-05	0.31048	8.40918e-06	1.24716e-05	1.47002e-05	1.05821e-05	0.196371
	Peptide	DQVSLTAFEGK	Cyclin-F isoform Iso 1	P41002-1			novo	QVSLTAVKQRFEDK	5.03236e-05	4.61325e-05	0.000123699	0.000107494	0.0072597	0.0319633		1.53866e-07	5.33009e-07	nd	nd	0.160287			0.000151271	0.000134761	9.61273e-05	6.58883e-05	0.221083	nd	nd	nd	nd	-
	Peptide	SGAPPSLEECAAK	Minor histocompatibility protein HA-1 isoform Iso 2	Q92619-2			novo	GTPPSLEDCDA	1.15446e-06	3.99918e-06	1.43683e-05	2.17133e-05	0.00776926	0.0340123		6.73882e-05	3.06784e-05	6.4486e-05	3.61228e-05	0.813131			1.12167e-05	2.18242e-05	1.752e-05	2.20869e-05	0.489294	6.64664e-05	3.9189e-05	6.25057e-05	3.44094e-05	0.794933
	Peptide	GGLNEKDGYELLCLDGTR	Serotransferrin isoform Iso 1	P02787-1			novo	LNEKDYELLCLDGTR	0.00106968	0.000919389	0.00241649	0.00150851	0.00777254	0.0340326		0.000678434	0.000176823	0.000629016	0.000146743	0.379886			0.00268742	0.00142695	0.00214556	0.00160055	0.390825	0.000627097	0.000148048	0.000630935	0.000151981	0.950592
	Peptide	SYGSCQVTHEGSTVEK	Immunoglobulin lambda-like polypeptide 5 isoform Iso 1	B9A064-1	LC		novo	SYSCQVTHEGSTVEK	0.00264317	0.00184092	0.00540161	0.00311427	0.00796564	0.034361		0.000702197	0.000384729	0.000649503	0.000171038	0.658165			0.00574991	0.00285003	0.0050533	0.00344844	0.595029	0.000638422	0.000169369	0.000660585	0.000179483	0.758653
	Peptide	DGNDHSLWR	Complement C2 isoform Iso 1	P06681-1					2.67029e-06	7.91139e-06	1.40181e-05	1.62521e-05	0.0080052	0.0345574		8.54547e-06	4.47478e-06	1.19448e-05	6.84533e-06	0.128944			1.22934e-05	1.40766e-05	1.57427e-05	1.86449e-05	0.614121	1.37091e-05	7.45807e-06	1.01805e-05	5.96347e-06	0.213868
	Peptide	HQTVPQNTGGGKNPDPWAK	Serotransferrin isoform Iso 1	P02787-1			novo	HQTVPQNTGGKNPDPWAK	0.000178992	0.000203586	0.00049473	0.000468572	0.00814534	0.034958		1.11978e-08	3.87904e-08	6.34683e-07	2.19322e-06	0.177149			0.000484559	0.000357656	0.000504901	0.000575271	0.918092	8.24259e-07	2.75714e-06	4.45108e-07	1.5419e-06	0.681606
	Peptide	GCLVNLLEK	Complement factor B isoform Iso 2	P00751-2			novo	CLVNLIEK	2.85615e-07	9.89398e-07	4.34988e-05	7.36427e-05	0.00856629	0.0364232		1.00091e-05	5.29378e-06	1.2654e-05	5.89369e-06	0.198658			6.01492e-05	9.78251e-05	2.68485e-05	3.41305e-05	0.284775	1.18589e-05	5.86947e-06	1.34491e-05	6.06621e-06	0.520772
	Peptide	GGGPSVFPLAPCSR	Ig gamma-2 chain C region isoform Iso 1	P01859-1	IgG2		novo	GPSVFPLAPCSR	0.00380086	0.00249815	0.00912547	0.00857912	0.00865269	0.0364504		0.000375615	0.000221019	0.000407796	0.000191112	0.653981			0.00988426	0.00983343	0.00836668	0.00747936	0.674598	0.000386145	0.000207151	0.000429446	0.000180094	0.590246
	Peptide	LEVTNPSAMATLSVSPGER	Phosphoenolpyruvate carboxykinase [GTP], mitochondrial isoform Iso 1	Q16822-1			novo	TNPNAMAT	0.00106999	0.000516153	0.00175726	0.00096344	0.00870391	0.0365027		0.000418274	0.000171432	0.000334196	0.000112468	0.0858088			0.00208611	0.0010545	0.00142841	0.000769998	0.0949549	0.000327818	0.000111708	0.000340573	0.000117816	0.78805
	Peptide	MENLLSGNPLLNLTGPSQPQANFK	Spliceosome-associated protein CWC15 homolog isoform Iso 1	Q9P013-1					1.08316e-05	1.70864e-05	6.56049e-05	9.15282e-05	0.00874994	0.0366714		0.00242247	0.00177044	0.00250231	0.00186548	0.902799			0.000101336	0.000110635	2.98736e-05	4.99065e-05	0.0590438	0.00295399	0.00227918	0.00205062	0.00127929	0.243933
	Peptide	WTFGQGTK	Potassium-transporting ATPase alpha chain 1 isoform Iso 1	P20648-1			novo	TFGQGTK	1.68553e-05	2.64896e-05	6.59925e-05	7.81186e-05	0.00914699	0.0378947		5.24267e-05	2.20607e-05	4.19148e-05	2.28214e-05	0.196693			9.42738e-05	9.10456e-05	3.77111e-05	5.22055e-05	0.0752915	4.57269e-05	2.75219e-05	3.81027e-05	1.73154e-05	0.425352
	Peptide	QVELVESGNLVKPGGSLR	Immunoglobulin heavy variable 3-11 isoform Iso 1	P01762-1	HV	FR1	novo	QVQLVESGGGLVKPGGSLR	2.38412e-06	5.60239e-06	8.34534e-06	6.33144e-06	0.00920424	0.0378947		8.00361e-06	5.43414e-06	6.3135e-06	3.44701e-06	0.262358			6.39461e-06	6.76537e-06	1.02961e-05	5.45396e-06	0.134157	4.82672e-06	3.1465e-06	7.80029e-06	3.18127e-06	0.0311695
	Peptide	PGSAPTTVLYEDNQRPSGVPDR	Immunoglobulin lambda variable 6-57 isoform Iso 1	P01721-1	LV				1.35606e-06	4.69753e-06	1.24943e-05	1.83935e-05	0.00931195	0.0388789		3.60805e-05	3.04036e-05	4.33977e-05	4.68607e-05	0.627333			1.91223e-05	2.31253e-05	5.86633e-06	8.76184e-06	0.0843482	5.09459e-05	5.90063e-05	3.58495e-05	3.13915e-05	0.444872
	Peptide	KCLVNLIEK	Complement factor B isoform Iso 2	P00751-2					4.48164e-06	1.35496e-05	8.39387e-05	0.000136671	0.00948978	0.0388723		7.55716e-05	1.57134e-05	9.3882e-05	4.25774e-05	0.0709143			0.000112792	0.000180781	5.50858e-05	6.75153e-05	0.317813	9.63197e-05	4.6034e-05	9.14444e-05	4.07231e-05	0.786049
	Peptide	WQQGNIFSCSVMHEALHNR	Ig gamma-3 chain C region isoform Iso 1	P01860-1	IgG3				6.25756e-06	1.27014e-05	4.29538e-05	6.17961e-05	0.00953278	0.0389478		0.00123649	0.00094219	0.00146123	0.00109093	0.547078			5.26279e-05	7.39994e-05	3.32797e-05	4.80059e-05	0.455411	0.00179048	0.00137702	0.00113198	0.000596441	0.149305
	Peptide	LVLYDASGGR	Myosin-IIIb isoform Iso 3	Q8WXR4-3			novo	VLYDASG	7.29153e-05	5.27384e-05	0.000161159	0.00013814	0.00955904	0.0389644		2.44e-05	2.4534e-05	2.64755e-05	1.99835e-05	0.787066			0.000218757	0.000168575	0.000103562	6.51478e-05	0.0441549	3.24e-05	2.51548e-05	2.0551e-05	1.12087e-05	0.156556
	Peptide	NLLTSNNLDVK	Apolipoprotein D isoform Iso 1	P05090-1					0.000312116	0.000183473	0.000585902	0.00031897	0.00965071	0.0389644		4.84668e-05	2.5648e-05	4.938e-05	1.92288e-05	0.905151			0.000681311	0.000341341	0.000490492	0.000276332	0.146512	5.03262e-05	2.37022e-05	4.84338e-05	1.44691e-05	0.81556
	Peptide	YYADSVNAR	Immunoglobulin heavy variable 3-23 isoform Iso 1	P01764-1	HV	CDR2	novo	YYADSVKGR	7.72724e-06	1.35148e-05	2.53545e-05	2.49988e-05	0.00965143	0.0389644		2.94958e-05	1.94997e-05	3.09336e-05	3.27377e-05	0.889756			3.05615e-05	2.15677e-05	2.01475e-05	2.79709e-05	0.31818	3.19183e-05	3.8503e-05	2.9949e-05	2.75017e-05	0.886673
	Peptide	GSCDTPPPCPR	Liprin-alpha-3 isoform Iso 2	O75145-2			novo	DTPPPTPR	8.80007e-05	0.00019869	0.000523831	0.000717865	0.00966019	0.0390235		0.001073	0.000656723	0.00157549	0.00147041	0.166092			0.000691224	0.000858456	0.000356439	0.000528608	0.262351	0.00152874	0.00162487	0.00162223	0.0013696	0.880265
	Peptide	KSASDLTWDNLK	Serotransferrin isoform Iso 1	P02787-1					0.00138817	0.000906066	0.00219493	0.000794877	0.00969104	0.0395124		0.00300963	0.00045236	0.00287067	0.000462362	0.397978			0.00243086	0.000798584	0.00195899	0.000749607	0.149797	0.00302136	0.000471206	0.00271999	0.000418827	0.111927
	Peptide	HGNTDSEGIVEVK	Complement factor I isoform Iso 1	P05156-1					4.11309e-06	1.22254e-05	2.24785e-05	2.79681e-05	0.00984528	0.0395157		0.000270917	6.24932e-05	0.000278206	8.02363e-05	0.78496			2.29891e-05	2.68456e-05	2.1968e-05	3.02371e-05	0.931086	0.000281668	6.99601e-05	0.000274744	9.24145e-05	0.837966
	Peptide	SMGGKEDLLWELLNQAQEHFGK	Serotransferrin isoform Iso 1	P02787-1					3.34753e-06	1.15962e-05	0.000133412	0.0002266	0.0100036	0.0404475		0.00209004	0.00161412	0.00159046	0.00101144	0.262039			0.00013625	0.000211504	0.000130574	0.000250223	0.952689	0.00176828	0.00114747	0.00141264	0.000867972	0.401089
	Peptide	TLSLSPEGR	Poly(rC)-binding protein 1 isoform Iso 1	Q15365-1			novo	TLSQSPQGR	1.50369e-05	1.86547e-05	4.05603e-05	3.75845e-05	0.0101353	0.0407404		1.27459e-05	1.23986e-05	8.29951e-06	6.22846e-06	0.261498			3.87455e-05	2.41866e-05	4.2375e-05	4.85946e-05	0.819737	9.57816e-06	6.60269e-06	7.02087e-06	5.82679e-06	0.325362
	Peptide	LLLYDASLR	Synaptonemal complex protein 2 isoform Iso 1	Q9BX26-1			novo	LLLYFDASL	0.000129595	9.62133e-05	0.000324518	0.000321098	0.0102922	0.0409128		7.77847e-05	5.08276e-05	6.43653e-05	3.65316e-05	0.36908			0.000385306	0.000402441	0.00026373	0.000213448	0.36836	5.86948e-05	3.06625e-05	7.00357e-05	4.21911e-05	0.459293
	Peptide	LLLYGASLR	60S ribosomal protein L37a isoform Iso 1	P61513-1			novo	YGASLR	0.000211887	7.03283e-05	0.000387693	0.000296718	0.0103174	0.0409128		8.57128e-05	4.64617e-05	7.96056e-05	3.21029e-05	0.64674			0.000370949	0.000353911	0.000404437	0.000241294	0.789049	7.29121e-05	2.56056e-05	8.6299e-05	3.74365e-05	0.317683
	Peptide	VVSVLTVLHQDWGLDGK	Ig gamma-3 chain C region isoform Iso 1	P01860-1	IgG3		novo	VVSVLTVLHQDWLNGK	1.3943e-05	2.77207e-05	0.000262369	0.000434608	0.0103371	0.0409128		0.000152558	0.00015271	0.00035812	0.000637725	0.145997			0.000392355	0.000560825	0.000132382	0.000208687	0.15457	0.000465201	0.000888981	0.00025104	0.000187226	0.430101
	Peptide	ADGLYPNPR	Chitotriosidase-1 isoform Iso 1	Q13231-1					1.08004e-05	2.05416e-05	0.000346846	0.000589378	0.0103812	0.0411689		nd	nd	6.85719e-06	1.66106e-05	0.164815			0.000519167	0.000775595	0.000174524	0.000244899	0.16561	1.0385e-05	2.3107e-05	3.32933e-06	3.97758e-06	0.318359
	Peptide	RYSYKLPQEYNLETVVVADPAMVSYHGADAAR	A disintegrin and metalloproteinase with thrombospondin motifs 19 isoform Iso 1	Q8TE59-1					3.04464e-06	1.05469e-05	0.000142435	0.000244702	0.0104719	0.0412469		0.000278389	0.000172025	0.000244168	0.000131224	0.510906			0.00019004	0.000262812	9.48301e-05	0.000226246	0.351895	0.000194971	8.13785e-05	0.000293366	0.000155247	0.0689507
	Peptide	NQVSPVSLVK	Ubiquitin carboxyl-terminal hydrolase 43 isoform Iso 2	Q70EL4-2			novo	QVPPVSLV	0.000797241	0.000387533	0.00133661	0.000806668	0.0104803	0.0412263		4.93266e-05	5.00992e-05	5.87729e-05	3.88743e-05	0.536899			0.00128152	0.000724754	0.0013917	0.000910325	0.746001	6.53682e-05	5.15893e-05	5.21776e-05	2.00859e-05	0.422758
	Peptide	NQVSLDDPSPNK	Retinoic acid receptor responder protein 3 isoform Iso 2	Q9UL19-2			novo	QVRTSLDNPSP	0.000253537	0.000136144	0.000571883	0.000535474	0.0104949	0.0414866		0.000285652	0.000228762	0.00040705	0.000293343	0.218893			0.000621572	0.000695654	0.000522193	0.000331979	0.661225	0.000445964	0.000352151	0.000368137	0.000229366	0.527822
	Peptide	DSGRDYVSQFEGSALGK	Apolipoprotein A-I isoform Iso 1	P02647-1					1.18446e-05	2.23966e-05	4.4817e-05	5.05741e-05	0.0105784	0.0416638		1.09764e-05	6.75957e-06	1.67649e-05	1.7254e-05	0.160001			5.73909e-05	6.1295e-05	3.22431e-05	3.52982e-05	0.231096	2.1564e-05	2.27573e-05	1.19659e-05	7.37042e-06	0.187404
	Peptide	TPWHVTLKPK	Complement C2 isoform Iso 1	P06681-1					1.837e-06	4.90619e-06	1.70682e-05	2.62488e-05	0.0107308	0.0417163		1.74926e-05	1.28815e-05	1.51172e-05	6.25989e-06	0.555676			1.70398e-05	2.64398e-05	1.70965e-05	2.72318e-05	0.995917	1.5778e-05	5.40324e-06	1.44565e-05	7.19634e-06	0.616045
	Peptide	VVVDVSHEDPEVK	Ig gamma-1 chain C region isoform Iso 1	P01857-1	IgG1		novo	VVDVSNEDP	3.80568e-06	7.11176e-06	1.20037e-05	9.2114e-06	0.0107313	0.0417163		3.43356e-05	1.408e-05	3.36851e-05	1.72579e-05	0.910779			9.50512e-06	6.79484e-06	1.45022e-05	1.08454e-05	0.18993	3.75392e-05	2.03332e-05	2.9831e-05	1.33002e-05	0.283656
	Peptide	QVELVESGGALVQPGR	Immunoglobulin heavy variable 3-9 isoform Iso 1	P01782-1	HV	FR1	novo	EVQLVESGGGLVQPGR	4.20772e-06	9.00878e-06	1.71209e-05	1.5225e-05	0.0107409	0.0419582		6.04283e-07	1.18719e-06	1.59893e-05	6.60964e-05	0.266026			2.16517e-05	1.69318e-05	1.25901e-05	1.23773e-05	0.148687	2.82824e-05	9.36126e-05	3.69613e-06	6.44884e-06	0.383335
	Peptide	SPLTFGQGTR	Serum deprivation-response protein isoform Iso 1	O95810-1			novo	SPLTFG	1.18993e-05	3.43906e-05	5.80444e-05	6.846e-05	0.0109443	0.0423013		5.41924e-06	5.90678e-06	6.93867e-06	8.04604e-06	0.566367			6.96026e-05	7.30172e-05	4.64861e-05	6.46269e-05	0.420326	6.93728e-06	7.02581e-06	6.94007e-06	9.27366e-06	0.999345
	Peptide	KVLHFDQVTENTTGK	Serpin B3 isoform Iso 1	P29508-1					0.00012069	0.000116655	0.000341607	0.000364011	0.0109589	0.0423506		nd	nd	nd	nd	-			0.000322707	0.00040526	0.000360506	0.000334721	0.805583	nd	nd	nd	nd	-
	Peptide	APNLLLKY	Zinc finger ZZ-type and EF-hand domain-containing protein 1 isoform Iso 3	O43149-3			novo	NLLLKY	0.000214058	0.000113365	0.0004186	0.000334417	0.0110301	0.0424048		0.00011717	6.0601e-05	0.00011937	5.25534e-05	0.911073			0.00036281	0.000150036	0.000474391	0.000452254	0.431432	0.000108092	5.27998e-05	0.000130647	5.20527e-05	0.303404
	Peptide	VYGACEVTHQGLSSPVTK	Ig kappa chain C region isoform Iso 1	P01834-1	KC				0.00232872	0.000753724	0.00357224	0.0019936	0.0110624	0.0424048		0.000591432	0.000224159	0.000519196	0.000176007	0.297001			0.00349274	0.00189627	0.00365174	0.00216809	0.850105	0.000485087	0.000174135	0.000553305	0.000178639	0.353787
	Peptide	LLLYQFTR	Ubiquitin carboxyl-terminal hydrolase 16 isoform Iso 2	Q9Y5T5-2			novo	LYQFTR	9.10373e-06	1.98643e-05	4.4882e-05	5.85573e-05	0.0111147	0.0424389		9.29177e-06	7.36525e-06	1.64661e-05	2.04853e-05	0.136012			4.52453e-05	4.66195e-05	4.45186e-05	7.06823e-05	0.97655	1.60845e-05	2.00093e-05	1.68476e-05	2.18348e-05	0.929685
	Peptide	NTLYLQMNR	Immunoglobulin heavy variable 3-23 isoform Iso 1	P01764-1	HV	FR3	novo	NTLYLQMN	2.14764e-06	4.14798e-06	6.91066e-06	5.38296e-06	0.0111208	0.0424506		1.77855e-05	8.65634e-06	1.83747e-05	1.78848e-05	0.894837			1.01292e-05	3.80016e-06	3.69212e-06	4.85222e-06	0.00152378	2.05789e-05	2.12009e-05	1.61705e-05	1.44476e-05	0.557758
	Peptide	KMPPVLDSDGSFFLYSK	Ig gamma-1 chain C region isoform Iso 1	P01857-1	IgG1		novo	TPPVLDSDGSFFLYSK	0.000722477	0.0002987	0.0011506	0.000657404	0.0111768	0.0425569		5.25127e-05	2.66679e-05	6.945e-05	7.70349e-05	0.3407			0.00136234	0.000671424	0.000938848	0.00059583	0.116435	5.98909e-05	2.69775e-05	7.90091e-05	0.00010715	0.559724
	Peptide	DRVDCGYPHVTPK	Trefoil factor 3 isoform Iso 1	Q07654-1					4.24234e-05	5.92679e-05	0.000135443	0.000147694	0.0112976	0.0434316		nd	nd	nd	nd	-			0.000127451	0.000173558	0.000143434	0.000123889	0.79755	nd	nd	nd	nd	-
	Peptide	AWVFGGGTK	Sodium/hydrogen exchanger 9 isoform Iso 1	Q8IVB4-1			novo	WVFGGGT	1.2116e-05	1.65459e-05	5.20761e-05	6.85049e-05	0.0115328	0.0436967		1.5946e-05	2.45247e-05	1.11765e-05	1.17991e-05	0.534193			7.95136e-05	8.36437e-05	2.46386e-05	3.42592e-05	0.0532509	1.33886e-05	1.37234e-05	8.96437e-06	9.59603e-06	0.370002
	Protein	P01011-1	Alpha-1-antichymotrypsin isoform Iso 1	P01011-1					6.96692e-06	2.41341e-05	5.69094e-05	8.4198e-05	0.0115556	0.043856		2.71898e-05	2.24246e-05	3.91161e-05	4.37179e-05	0.286975			4.15805e-05	6.23923e-05	7.22383e-05	0.000102067	0.384262	3.92409e-05	4.21252e-05	3.89912e-05	4.71348e-05	0.989207
	Protein	P01703-1	Immunoglobulin lambda variable 1-40 isoform Iso 1	P01703-1	LV				0.000675408	0.000585528	0.00140289	0.000845625	0.0115956	0.043867		0.000360552	0.000136578	0.000391901	0.000260394	0.638754			0.00174322	0.000983637	0.00106257	0.000524335	0.0496706	0.00047408	0.000326529	0.000309722	0.000142893	0.13094
	Peptide	NSLYLQMNNLR	Immunoglobulin heavy variable 3-13 isoform Iso 1	P01766-1	HV	FR3	novo	NSLYLQMNSLR	2.01636e-05	1.46357e-05	4.7647e-05	4.57654e-05	0.011714	0.0439291		3.41853e-05	1.35905e-05	3.08191e-05	1.67961e-05	0.551536			6.51464e-05	4.70888e-05	3.01476e-05	3.86503e-05	0.0591428	3.25742e-05	1.34045e-05	2.9064e-05	2.00864e-05	0.619594
	Protein	P41222-1	Prostaglandin-H2 D-isomerase isoform Iso 1	P41222-1					0.00123671	0.000510207	0.00207846	0.00136565	0.011771	0.0439959		0.000376988	8.83999e-05	0.000451876	0.000150319	0.121765			0.00249704	0.00178522	0.00165989	0.000574699	0.145568	0.000484761	0.000149272	0.000418992	0.000150348	0.293863
	Protein	P00734-1	Prothrombin isoform Iso 1	P00734-1					0.000431653	0.000266136	0.000841211	0.000651899	0.0117846	0.0441252		0.000837626	0.000223286	0.000852116	0.000244805	0.86433			0.000883663	0.000762272	0.000798758	0.000550989	0.757448	0.000901613	0.000265969	0.00080262	0.000221861	0.332897
	Peptide	LDYADSVK	Immunoglobulin heavy variable 3-48 isoform Iso 1	P01763-1	HV	CDR2	novo	DYADSV	2.86777e-06	6.32749e-06	2.61068e-05	4.10337e-05	0.0119276	0.0442401		1.06928e-05	9.78419e-06	1.23635e-05	1.06616e-05	0.652017			2.0786e-05	2.74049e-05	3.14277e-05	5.20365e-05	0.539276	1.37346e-05	8.17845e-06	1.09924e-05	1.29106e-05	0.54062
	Peptide	VFSLQWGEVK	Complement factor I isoform Iso 1	P05156-1					8.27103e-06	1.65155e-05	3.43221e-05	4.19374e-05	0.0120236	0.0451844		0.000372518	7.26326e-05	0.000405938	0.000113445	0.360807			4.52039e-05	4.53145e-05	2.34403e-05	3.69543e-05	0.210668	0.000391512	0.0001423	0.000420364	7.87805e-05	0.545202
	Peptide	WDSPLTFGNTK	Mastermind-like domain-containing protein 1 isoform Iso 2	Q13495-3			novo	PFTFGNTK	2.44619e-05	2.90094e-05	9.50193e-05	0.000122476	0.0123592	0.0464027		9.93662e-06	8.79132e-06	1.75954e-05	3.34259e-05	0.301561			9.5368e-05	0.000135537	9.46705e-05	0.000113991	0.989237	7.34123e-06	9.10197e-06	2.78495e-05	4.49877e-05	0.147845
	Peptide	LVLYGANSR	Coiled-coil domain-containing protein 178 isoform Iso 3	Q5BJE1-3			novo	LVLYGASKENS	1.22487e-05	2.0191e-05	3.93239e-05	4.15401e-05	0.0126916	0.0464027		7.22759e-06	9.08404e-06	7.12189e-06	1.19466e-05	0.978672			3.62314e-05	3.25832e-05	4.24164e-05	5.02544e-05	0.723957	2.88707e-06	2.37655e-06	1.13567e-05	1.59261e-05	0.0945583
	Peptide	YASQSFSVGSPR	Copine-6 isoform Iso 2	O95741-2			novo	YASQGISPGAPR	8.16644e-05	7.31197e-05	0.000180046	0.000151196	0.0126972	0.0464027		1.75234e-05	1.53276e-05	2.40654e-05	1.74089e-05	0.277439			0.000180791	0.00019683	0.000179301	9.51609e-05	0.981454	2.18874e-05	1.83202e-05	2.62434e-05	1.69621e-05	0.551777
	Protein	P01859-1	Ig gamma-2 chain C region isoform Iso 1	P01859-1	IgG2				0.0397625	0.0163874	0.0602234	0.0302478	0.0127615	0.0465306		0.0193165	0.00891927	0.0185687	0.0101952	0.830417			0.0611056	0.0238262	0.0593413	0.0366558	0.890096	0.0200376	0.0105068	0.0170998	0.010111	0.492531
	Peptide	GGQVSLTSLVK	Ig gamma-3 chain C region isoform Iso 1	P01860-1	IgG3		novo	QVSLTCLVK	1.01431e-05	1.17116e-05	2.40622e-05	1.63133e-05	0.012792	0.0466992		nd	nd	1.45757e-06	3.28398e-06	0.136176			2.60078e-05	1.38721e-05	2.21166e-05	1.88612e-05	0.570639	7.9215e-07	1.8942e-06	2.12299e-06	4.24209e-06	0.33655
	Peptide	YAQNFQGR	Immunoglobulin heavy variable 1-46 isoform Iso 1	P01743-1	HV	CDR2	novo	YAQKFQGR	1.29164e-06	3.02547e-06	6.14461e-06	7.95377e-06	0.0128631	0.0467034		1.2962e-05	1.2605e-05	8.7281e-06	1.09316e-05	0.305051			7.45985e-06	7.09596e-06	4.82936e-06	8.8402e-06	0.430086	7.53099e-06	1.142e-05	9.92521e-06	1.07851e-05	0.602781
	Peptide	VTLSVDGTSK	Calsyntenin-1 isoform Iso 2	O94985-2			novo	VTLYVDGTS	1.32401e-05	1.89087e-05	5.13451e-05	6.52743e-05	0.0128966	0.0467935		1.42057e-06	2.60587e-06	1.45537e-06	1.64401e-06	0.961153			6.1607e-05	7.67493e-05	4.10832e-05	5.28071e-05	0.453479	1.83635e-06	1.81598e-06	1.07439e-06	1.42716e-06	0.265398
	Peptide	VSVLSGAPK	Integrin alpha-5 isoform Iso 1	P08648-1			novo	VSVLVGAPK	6.67873e-06	1.1561e-05	2.27811e-05	2.52605e-05	0.0130121	0.0467935		9.07959e-06	1.19957e-05	1.16516e-05	1.55374e-05	0.618779			1.9561e-05	1.92343e-05	2.60011e-05	3.06858e-05	0.544208	8.08549e-06	8.6596e-06	1.52178e-05	2.00508e-05	0.27576
	Peptide	APELLLYK	Regulation of nuclear pre-mRNA domain-containing protein 2 isoform Iso 1	Q5VT52-1			novo	ELLLYK	4.99441e-06	8.08157e-06	3.67152e-05	5.6955e-05	0.0130312	0.0467935		9.65353e-06	1.10878e-05	1.09206e-05	1.23728e-05	0.766494			3.93854e-05	6.57146e-05	3.4045e-05	4.9484e-05	0.824142	7.76526e-06	7.34868e-06	1.4076e-05	1.56321e-05	0.224192
	Peptide	QVPVVYKVEAGSQFASVK	E3 ubiquitin-protein ligase HERC2 isoform Iso 1	O95714-1			novo	VVKVECGSQFSV	4.35287e-05	4.77432e-05	0.000124579	0.000135011	0.0130386	0.0467935		1.29255e-05	1.60162e-05	1.99618e-05	2.09943e-05	0.315216			0.000133781	0.000129095	0.000115377	0.000145817	0.74649	2.14554e-05	2.39877e-05	1.84682e-05	1.84747e-05	0.735762
	Peptide	VTVLSPGAK	Palmitoyltransferase ZDHHC15 isoform Iso 1	Q96MV8-1			novo	VTVLSPAEK	0.000462393	0.000269564	0.000793946	0.000488206	0.0130392	0.0468334		0.00029206	0.000192843	0.000339705	0.000177381	0.465398			0.000883496	0.000444548	0.000704397	0.000532203	0.380636	0.000341763	0.000215764	0.000337647	0.000138654	0.956173
	Peptide	NQVSVPVTVK	Cadherin-20 isoform Iso 1	Q9HBT6-1			novo	QVGSVPVTIK	9.26058e-05	7.25724e-05	0.000285635	0.000340833	0.0131087	0.0469206		nd	nd	1.39496e-07	6.83386e-07	0.487479			0.000255166	0.000380197	0.000316104	0.000310355	0.671295	nd	nd	2.78991e-07	9.66454e-07	0.328183
	Protein	P01701-1	Immunoglobulin lambda variable 1-51 isoform Iso 1	P01701-1	LV				0.00059944	0.000319893	0.0010216	0.000648226	0.0131654	0.0469206		0.000336819	0.000100716	0.000289512	0.000118249	0.244078			0.00118286	0.000754316	0.000860329	0.00050285	0.230789	0.000293403	0.000144013	0.000285621	9.20014e-05	0.876093
	Peptide	PQGDETFYYAVAVVK	Serotransferrin isoform Iso 1	P02787-1			novo	PQTFYYAVAVVK	3.84685e-07	1.33259e-06	6.62563e-06	1.13144e-05	0.0134649	0.0476798		2.56324e-05	1.51924e-05	2.26265e-05	1.14555e-05	0.510522			9.76094e-06	1.47846e-05	3.49032e-06	5.2573e-06	0.188335	2.27589e-05	1.04053e-05	2.24941e-05	1.28871e-05	0.956343
	Peptide	CLVNLIEK	Complement factor B isoform Iso 2	P00751-2					6.06681e-05	3.83781e-05	0.000133293	0.000124298	0.0135079	0.0483225		0.000173788	4.26086e-05	0.000202751	7.20042e-05	0.209129			0.000161322	0.000158471	0.000105264	7.40101e-05	0.283716	0.000205614	5.97512e-05	0.000199889	8.51614e-05	0.850566
	Peptide	LLLYATSAR	Methionine synthase reductase isoform C	Q9UBK8-3			novo	LLLYAT	0.000552877	0.000138816	0.000930682	0.000673275	0.0137057	0.0483225		0.000161735	7.89025e-05	0.000162937	7.88084e-05	0.965848			0.00098126	0.000566854	0.000880104	0.000787975	0.721544	0.000167673	0.000101377	0.000158202	5.15751e-05	0.776635
	Peptide	YLGEGEYVK	Hexosaminidase D isoform Iso 2	Q8WVB3-2			novo	YLGEGE	0.000291693	0.000320409	0.00102149	0.00128879	0.0141116	0.0497063		0.000409966	0.000262785	0.000435734	0.000326216	0.813844			0.000890018	0.000692785	0.00115297	0.0017191	0.630473	0.000315322	0.000219492	0.000556146	0.000377753	0.0693253
	Peptide	GASLYFANPDSLR	Down syndrome cell adhesion molecule-like protein 1 isoform Iso 2	Q8TD84-2			novo	GTSLYFVNDSL	3.73391e-05	3.0399e-05	9.77053e-05	0.000105062	0.0142236	0.0497063		3.232e-05	1.69542e-05	2.39295e-05	9.54759e-06	0.132652			9.1726e-05	7.34357e-05	0.000103685	0.000132698	0.787289	2.32338e-05	9.52012e-06	2.46253e-05	9.94541e-06	0.729568
	Peptide	ALEWLAGR	26S proteasome non-ATPase regulatory subunit 1 isoform Iso 2	Q99460-2			novo	LEWLASR	8.3114e-06	1.11561e-05	5.71783e-05	8.93107e-05	0.0142431	0.0497381		1.56684e-05	3.49785e-05	2.63915e-06	3.91226e-06	0.22442			3.62268e-05	5.57722e-05	7.81298e-05	0.000112293	0.263845	2.64437e-06	4.55076e-06	2.63394e-06	3.36057e-06	0.994961
BALF: Lower amounts in patients	Peptide	ALAGCDFLTLSPK	Transaldolase isoform Iso 1	P37837-1					5.13155e-05	2.10665e-05	9.8759e-06	1.44645e-05	5.30356e-08	0.000122382	0.000127702	nd	nd	nd	nd	-			6.63133e-06	1.02524e-05	1.31205e-05	1.75893e-05	0.281469	nd	nd	nd	nd	-
	Protein	P15924-1	Desmoplakin isoform DPI	P15924-1					0.00173768	0.000653705	0.00055682	0.000438375	2.26511e-07	0.000268598	0.000545291	1.67478e-05	1.9938e-05	1.96798e-05	1.78056e-05	0.657186			0.000500323	0.000375279	0.000613317	0.000504001	0.539744	1.86308e-05	1.63719e-05	2.07289e-05	1.98106e-05	0.779978
	Protein	Q96AP7-1	Endothelial cell-selective adhesion molecule isoform Iso 1	Q96AP7-1					0.000568158	0.00023678	0.000158338	0.000163684	6.64128e-07	0.00027883	0.00159794	nd	nd	7.24558e-06	2.83675e-05	0.385913			0.000123094	0.000167862	0.000193583	0.000158534	0.301732	3.22791e-06	1.11818e-05	1.12633e-05	3.90171e-05	0.505074
	Protein	P23490-1	Loricrin isoform Iso 1	P23490-1					0.000919944	0.000290382	0.000317377	0.000277409	7.40167e-07	0.00027883	0.00178074	3.19758e-06	6.2371e-06	7.22105e-06	1.57184e-05	0.282072			0.000276602	0.000230133	0.000358151	0.000322984	0.483753	8.30299e-06	1.94595e-05	6.13911e-06	1.16348e-05	0.744062
	Protein	P07998-1	Ribonuclease pancreatic isoform Iso 1	P07998-1					0.00366881	0.00143512	0.00112877	0.00106322	8.46849e-07	0.00027883	0.00203714	0.000436265	0.000197234	0.000413546	0.00015311	0.705563			0.00114517	0.00105643	0.00111237	0.0011167	0.941747	0.000402117	0.000127486	0.000424975	0.000180219	0.723242
	Protein	Q6ZVX7-1	F-box only protein 50 isoform Iso 1	Q6ZVX7-1					0.000438039	0.000136578	0.000126162	0.000156817	1.31416e-06	0.000324955	0.00315949	nd	nd	nd	nd	-			0.000118081	0.000134795	0.000134244	0.000181952	0.807001	nd	nd	nd	nd	-
	Protein	Q08554-1	Desmocollin-1 isoform 1A	Q08554-1					0.00142577	0.000558008	0.00046647	0.000411237	1.34948e-06	0.000335686	0.00324428	3.94612e-05	1.94465e-05	4.59499e-05	2.08649e-05	0.375024			0.000410565	0.000359073	0.000522376	0.000466747	0.517538	4.83934e-05	2.23083e-05	4.35064e-05	1.99895e-05	0.57768
	Protein	P37837-1	Transaldolase isoform Iso 1	P37837-1					0.000493074	0.00020771	0.000143947	0.000150142	1.67285e-06	0.000374457	0.00402013	nd	nd	nd	nd	-			9.57738e-05	8.32487e-05	0.000192121	0.00018746	0.12428	nd	nd	nd	nd	-
	Protein	P04406-1	Glyceraldehyde-3-phosphate dehydrogenase isoform Iso 1	P04406-1					0.00177757	0.000663087	0.000632566	0.000520845	2.28331e-06	0.000374457	0.00548314	5.93235e-05	2.68973e-05	5.42592e-05	3.43875e-05	0.658812			0.000545848	0.000421372	0.000719284	0.000610949	0.426885	5.0741e-05	2.70885e-05	5.77774e-05	4.13727e-05	0.626966
	Protein	P07355-1	Annexin A2 isoform Iso 1	P07355-1					0.000506934	0.000245901	0.000130712	0.000152324	2.33258e-06	0.000464535	0.00560112	5.83122e-06	1.40814e-05	1.10057e-05	1.7773e-05	0.386083			0.000122816	0.00019414	0.000138608	0.000103385	0.806604	1.26088e-05	2.11484e-05	9.4025e-06	1.44089e-05	0.668492
	Protein	P12318-2	Low affinity immunoglobulin gamma Fc region receptor II-a isoform Iso 2	P12318-2					0.00265557	0.00113355	0.000981262	0.000701037	4.14766e-06	0.000512949	0.00993787	9.2817e-06	1.70657e-05	2.60472e-05	4.36813e-05	0.109357			0.00110351	0.000722145	0.000859012	0.000688102	0.404967	3.61629e-05	5.68044e-05	1.59315e-05	2.32289e-05	0.271873
	Protein	Q15517-1	Corneodesmosin isoform Iso 1	Q15517-1					0.00101111	0.000437288	0.000341766	0.000294864	4.4734e-06	0.000543567	0.0107142	3.18074e-06	7.18624e-06	1.21332e-05	3.02292e-05	0.180068			0.0002836	0.00024218	0.000399932	0.000340236	0.345064	1.85203e-05	4.02912e-05	5.74608e-06	1.40817e-05	0.317857
	Peptide	TETQEKNPLPSKETIEQEK	Thymosin beta-4 isoform Iso 1	P62328-1					0.00858352	0.00340237	0.00311288	0.00257008	5.20659e-06	0.000543567	0.0124592	nd	nd	9.28797e-08	4.55016e-07	0.487479			0.00228049	0.0011629	0.00394526	0.00330864	0.122876	1.85759e-07	6.4349e-07	nd	nd	0.328183
	Protein	P47929-1	Galectin-7 isoform Iso 1	P47929-1					0.000804709	0.00031705	0.000294281	0.000241134	5.41761e-06	0.000575773	0.0129609	6.15578e-06	2.13242e-05	2.88832e-06	9.6969e-06	0.621592			0.00023483	0.000192252	0.000353732	0.000277317	0.235146	8.46081e-08	2.93091e-07	5.69202e-06	1.3393e-05	0.174935
	Peptide	GLGLDNVDLMGK	Mitochondrial import inner membrane translocase subunit TIM44 isoform Iso 1	O43615-1			novo	LDIDNVDLAMGK	0.00141518	0.00052011	0.000556437	0.000418307	5.97771e-06	0.000652565	0.0142913	5.47495e-05	3.27022e-05	6.68984e-05	3.68951e-05	0.341144			0.000427007	0.000303946	0.000685866	0.000486761	0.132421	6.12034e-05	3.27638e-05	7.25935e-05	4.12556e-05	0.461828
	Peptide	LHSDCAANQQVTYR	Desmoglein-1 isoform Iso 1	Q02413-1					0.000291027	0.000131909	9.7847e-05	8.66406e-05	7.42916e-06	0.000652565	0.0177304	1.96634e-07	5.68468e-07	1.49419e-07	5.77602e-07	0.817631			8.26595e-05	8.18355e-05	0.000113034	9.21699e-05	0.402483	2.2802e-07	7.89883e-07	7.08191e-08	2.45324e-07	0.521687
	Peptide	TLELNVLVPPAPPSCR	Endothelial cell-selective adhesion molecule isoform Iso 1	Q96AP7-1					0.000107231	4.66778e-05	3.33476e-05	3.58059e-05	7.65596e-06	0.000652565	0.0182667	nd	nd	8.05085e-07	3.2249e-06	0.396622			2.95983e-05	3.92192e-05	3.7097e-05	3.33447e-05	0.618852	3.1887e-07	1.1046e-06	1.2913e-06	4.47319e-06	0.478374
	Peptide	EDKPDMAELEK	Thymosin beta-4 isoform Iso 1	P62328-1					0.00447605	0.00144874	0.00150354	0.00166424	7.84311e-06	0.000652565	0.018709	1.50034e-06	4.0489e-06	1.66854e-06	5.12649e-06	0.921704			0.000958794	0.000676317	0.00204828	0.00216479	0.119774	8.99865e-07	2.18028e-06	2.43721e-06	6.99344e-06	0.480006
	Protein	P62328-1	Thymosin beta-4 isoform Iso 1	P62328-1					0.0190886	0.005465	0.00632954	0.0076282	1.08413e-05	0.000976124	0.0257682	3.85649e-05	2.86653e-05	3.96266e-05	3.79707e-05	0.932573			0.00404761	0.00297928	0.00861148	0.0100713	0.156316	3.30095e-05	2.60793e-05	4.62436e-05	4.73175e-05	0.405287
	Protein	P81605-1	Dermcidin isoform Iso 1	P81605-1					0.00476501	0.00135407	0.00201349	0.00161279	1.37825e-05	0.00112896	0.0326437	0.000177649	7.11286e-05	0.000159002	7.12436e-05	0.463977			0.00182481	0.00152861	0.00220216	0.00173907	0.578084	0.000148991	6.79657e-05	0.000169013	7.59915e-05	0.503394
	Peptide	AAQFEPPGR	Low affinity immunoglobulin gamma Fc region receptor II-a isoform Iso 2	P12318-2					0.00062491	0.000252107	0.000265977	0.000176081	1.81626e-05	0.00116155	0.0427933	6.81357e-07	1.24264e-06	3.24312e-06	5.74897e-06	0.046395			0.000282052	0.000173646	0.000249902	0.000184692	0.664718	4.88282e-06	7.54263e-06	1.60342e-06	2.51961e-06	0.175991
	Protein	P12273-1	Prolactin-inducible protein isoform Iso 1	P12273-1					0.000731132	0.00026751	0.000272366	0.000259034	1.95705e-05	0.00118373	0.046033	8.79548e-06	1.3071e-05	8.85447e-06	1.40919e-05	0.990404			0.000222633	0.000234053	0.000322099	0.000283055	0.358367	1.07465e-05	1.67115e-05	6.96245e-06	1.13194e-05	0.522783
	Peptide	GSPGVPSFAAGPPLSEGK	Corneodesmosin isoform Iso 1	Q15517-1					0.000259702	0.000118076	9.75098e-05	7.77852e-05	2.01936e-05	0.00118373	0.0474633	5.26004e-07	1.35492e-06	1.78526e-06	4.54919e-06	0.221082			8.53948e-05	7.39316e-05	0.000109625	8.28552e-05	0.457745	2.48587e-06	5.8711e-06	1.08465e-06	2.78044e-06	0.465989
	Peptide	ADLTGLSPSPNLYLSK	Serpin B12 isoform Iso 1	Q96P63-1					0.000104119	4.73754e-05	3.81216e-05	3.22307e-05	2.06465e-05	0.00124919	0.0485016	1.25654e-06	2.11028e-06	2.16487e-06	4.74535e-06	0.432859			3.11007e-05	2.99208e-05	4.51425e-05	3.41945e-05	0.29598	1.56869e-06	3.85739e-06	2.76105e-06	5.60615e-06	0.550084
	Protein	Q5T750-1	Skin-specific protein 32 isoform Iso 1	Q5T750-1					0.000992956	0.000359295	0.000405691	0.00032753	2.2307e-05	0.00128396		2.91901e-05	3.0654e-05	2.42099e-05	2.35604e-05	0.592466			0.000346597	0.000248471	0.000464786	0.000393634	0.38862	1.78377e-05	1.76868e-05	3.05822e-05	2.75541e-05	0.19126
	Peptide	NEGTATYAAAVLFR	Junction plakoglobin isoform Iso 1	P14923-1					0.000195747	8.2683e-05	7.81777e-05	6.11058e-05	2.83999e-05	0.00139451		2.33431e-07	8.0863e-07	1.04277e-06	1.94643e-06	0.0882209			6.63433e-05	5.75996e-05	9.0012e-05	6.46839e-05	0.354106	7.75984e-07	1.81433e-06	1.30956e-06	2.1153e-06	0.514062
	Peptide	NTLPTKETLEQEK	Thymosin beta-10 isoform Iso 1	P63313-1					0.000886384	0.000415612	0.00034098	0.000273676	3.88254e-05	0.00182449		nd	nd	nd	nd	-			0.000255538	0.000154973	0.000426423	0.000341557	0.134892	nd	nd	nd	nd	-
	Protein	P00441-1	Superoxide dismutase [Cu-Zn] isoform Iso 1	P00441-1					0.0110233	0.00346713	0.004644	0.00401193	4.27049e-05	0.00182449		1.16177e-05	2.92939e-05	1.15865e-05	2.01519e-05	0.997034			0.00407164	0.00359356	0.00521635	0.00447504	0.496841	1.63112e-05	2.56786e-05	6.8619e-06	1.18753e-05	0.264794
	Peptide	VYLASSSGSTALKK	SH3 domain-binding glutamic acid-rich-like protein isoform Iso 1	O75368-1					0.000225389	8.73564e-05	8.90111e-05	8.04645e-05	4.7046e-05	0.00192784		nd	nd	nd	nd	-			6.24546e-05	4.35504e-05	0.000115568	0.00010051	0.113741	nd	nd	nd	nd	-
	Protein	Q01469-1	Fatty acid-binding protein, epidermal isoform Iso 1	Q01469-1					0.000301853	0.000141391	0.000115936	9.6667e-05	4.86243e-05	0.00192784		1.8808e-07	6.51529e-07	nd	nd	0.160287			9.506e-05	7.9342e-05	0.000136812	0.000110872	0.300264	nd	nd	nd	nd	-
	Peptide	LLEAQLATGGLLDPK	Desmoplakin isoform DPI	P15924-1					0.000225391	0.000107005	8.5141e-05	7.27277e-05	4.88364e-05	0.0019927		1.23166e-07	4.26659e-07	3.69087e-07	1.04211e-06	0.324314			7.62813e-05	6.67229e-05	9.40006e-05	8.02265e-05	0.562358	3.4408e-07	1.19193e-06	3.94095e-07	9.21223e-07	0.90948
	Protein	P22532-1	Small proline-rich protein 2D isoform Iso 1	P22532-1					0.0013316	0.000543246	0.00050574	0.000489	5.54296e-05	0.00199932		5.41277e-06	9.02636e-06	7.59136e-06	1.29684e-05	0.606057			0.000403959	0.000330168	0.00060752	0.000606932	0.31854	5.61155e-06	1.09789e-05	9.57117e-06	1.49183e-05	0.466814
	Peptide	SQVVAGTNYFLK	Cystatin-B isoform Iso 1	P04080-1			novo	TQVVAGTNYYIK	0.00150204	0.000640782	0.000649015	0.000467654	6.46981e-05	0.00227338		nd	nd	nd	nd	-			0.000578086	0.000438491	0.000719943	0.000504016	0.469761	nd	nd	nd	nd	-
	Peptide	NPLPSKETIEQEKQAGES	Thymosin beta-4 isoform Iso 1	P62328-1					0.00362436	0.00159703	0.00139795	0.00126913	6.51426e-05	0.00230675		nd	nd	nd	nd	-			0.00100516	0.000541042	0.00179075	0.00165483	0.141464	nd	nd	nd	nd	-
	Peptide	SQGVFQCGPASVLGVR	Protein-glutamine gamma-glutamyltransferase E isoform Iso 1	Q08188-1					9.22708e-05	4.29891e-05	3.50507e-05	3.15252e-05	6.70566e-05	0.00247163		nd	nd	nd	nd	-			3.36187e-05	2.98184e-05	3.64828e-05	3.44153e-05	0.829525	nd	nd	nd	nd	-
	Protein	O00115-1	Deoxyribonuclease-2-alpha isoform Iso 1	O00115-1					0.000755273	0.000316307	0.000214788	0.000149499	7.28762e-05	0.00247635		3.25665e-06	1.12814e-05	nd	nd	0.160287			0.000201079	0.000139623	0.000228496	0.000163791	0.663307	nd	nd	nd	nd	-
	Peptide	EDKPDMAELEKFDK	Thymosin beta-4 isoform Iso 1	P62328-1			novo	DKPDMAEIEKFDK	0.0289803	0.00993716	0.0116149	0.0113769	7.72549e-05	0.00247635		2.30718e-05	1.86285e-05	2.96266e-05	3.41588e-05	0.461805			0.00822225	0.00574905	0.0150076	0.0145764	0.155283	2.04708e-05	2.29278e-05	3.87824e-05	4.1607e-05	0.195442
	Peptide	APELLLYDASK	Immunoglobulin kappa variable 1D-33 isoform Iso 1	P01593-1	KV	FR2/CDR2	novo	APKLLIYDAS	0.000142925	8.11396e-05	4.38527e-05	5.12358e-05	7.9376e-05	0.00247635		6.3472e-06	2.19874e-05	2.59004e-07	1.00883e-06	0.358271			3.45016e-05	3.60007e-05	5.32038e-05	6.32617e-05	0.38306	nd	nd	5.18008e-07	1.4077e-06	0.215707
	Peptide	QVQLDPSLQR	Zinc finger protein 584 isoform Iso 1	Q8IVC4-1			novo	QLDPSLQ	0.000151884	7.79296e-05	5.11789e-05	5.54143e-05	8.0214e-05	0.00248961		7.7449e-08	2.68291e-07	5.01487e-07	1.60552e-06	0.219374			3.70722e-05	4.13884e-05	6.52857e-05	6.53717e-05	0.219749	3.0922e-08	1.07117e-07	9.72053e-07	2.21249e-06	0.168968
	Peptide	LVSSENFDDYMKEVGVGFATR	Fatty acid-binding protein, adipocyte isoform Iso 1	P15090-1					0.000668167	0.000342982	0.000249019	0.000223188	9.41273e-05	0.00261886		nd	nd	2.94257e-07	1.44156e-06	0.487479			0.000237257	0.000229346	0.000260781	0.000226391	0.802719	nd	nd	5.88513e-07	2.03867e-06	0.328183
	Peptide	SQASSCSLQSSDSVPVGLCK	Fetuin-B isoform Iso 1	Q9UGM5-1					0.000430585	0.00020354	0.000171726	0.00014404	9.57059e-05	0.00262162		4.68655e-05	1.44519e-05	6.07686e-05	1.35464e-05	0.00756207			0.000182024	0.000123919	0.000161428	0.000166715	0.734516	6.43467e-05	9.23537e-06	5.71905e-05	1.6446e-05	0.202284
	Peptide	TETQEKNPLPSK	Thymosin beta-4 isoform Iso 1	P62328-1					0.00195008	0.000828035	0.000759763	0.000739069	0.000108201	0.00303187		4.97605e-06	3.908e-06	5.43829e-06	5.77138e-06	0.804523			0.000527852	0.000330969	0.000991675	0.000956671	0.135444	4.34874e-06	4.65271e-06	6.52784e-06	6.73854e-06	0.366618
	Protein	Q14019-1	Coactosin-like protein isoform Iso 1	Q14019-1					0.00113301	0.000520516	0.000289002	0.000231157	0.000122864	0.00303187		1.56126e-05	1.73877e-05	0.000100492	0.000228303	0.0829476			0.000312025	0.000205973	0.000265978	0.000261043	0.63617	7.27828e-05	0.000194035	0.0001282	0.000263929	0.563819
	Peptide	LLQLQEQMR	Desmoplakin isoform DPI	P15924-1			novo	LQLQEQ	0.000233449	0.000103234	6.77645e-05	6.33947e-05	0.000123404	0.00303187		1.70146e-06	5.89404e-06	7.99066e-07	2.25458e-06	0.617503			6.42188e-05	6.14943e-05	7.13102e-05	6.77802e-05	0.790879	1.59813e-06	3.03896e-06	nd	nd	0.0821251
	Peptide	LLSNASCTTNCLAPLAK	Glyceraldehyde-3-phosphate dehydrogenase isoform Iso 1	P04406-1					0.000117247	6.22561e-05	4.35926e-05	4.08574e-05	0.000149517	0.00341038		6.03004e-06	6.25494e-06	5.10531e-06	6.29268e-06	0.679695			3.61848e-05	2.47276e-05	5.10004e-05	5.25284e-05	0.390079	4.04133e-06	4.30123e-06	6.16928e-06	7.86289e-06	0.41963
	Peptide	GDGPVQGLLNFEQK	Superoxide dismutase [Cu-Zn] isoform Iso 1	P00441-1					0.00168032	0.000622813	0.000753559	0.000610444	0.000150178	0.00341038		1.20442e-06	3.42426e-06	1.21872e-06	2.54038e-06	0.988784			0.000646388	0.000501257	0.000860729	0.000709114	0.401751	1.53462e-06	3.28862e-06	9.02827e-07	1.56876e-06	0.556605
	Peptide	AAYNLVR	Coactosin-like protein isoform Iso 1	Q14019-1					0.00014854	7.36082e-05	3.21394e-05	3.33448e-05	0.000153992	0.00341038		2.18779e-06	2.96758e-06	1.47643e-05	3.47402e-05	0.0912068			2.62359e-05	2.45666e-05	3.80429e-05	4.05621e-05	0.397724	1.14449e-05	3.15841e-05	1.80837e-05	3.87542e-05	0.650026
	Peptide	QQDVLGFLEANK	SH3 domain-binding glutamic acid-rich-like protein isoform Iso 1	O75368-1					0.000225443	8.48761e-05	8.89708e-05	9.3467e-05	0.000156278	0.00341038		nd	nd	2.77854e-07	1.2969e-06	0.466318			6.75113e-05	6.69735e-05	0.00011043	0.000113032	0.269981	nd	nd	5.55709e-07	1.82986e-06	0.304213
	Peptide	LDAEVPTR	Plakophilin-1 isoform Iso 2	Q13835-1					0.000113521	5.25559e-05	3.13479e-05	3.16907e-05	0.000159981	0.00341038		2.19671e-07	7.60963e-07	2.31566e-07	7.2075e-07	0.963708			2.73356e-05	3.00535e-05	3.53602e-05	3.40818e-05	0.54697	3.58382e-07	9.58866e-07	1.04751e-07	3.62868e-07	0.405798
	Protein	O75368-1	SH3 domain-binding glutamic acid-rich-like protein isoform Iso 1	O75368-1					0.0031455	0.000813237	0.00123901	0.00144373	0.000165988	0.00341038		nd	nd	2.1392e-06	9.95457e-06	0.464974			0.000905528	0.000799909	0.00157249	0.00186432	0.272714	nd	nd	4.27839e-06	1.40432e-05	0.302708
	Protein	P04040-1	Catalase isoform Iso 1	P04040-1					0.0017683	0.000938481	0.000283274	0.000314145	0.000166129	0.00341038		5.54669e-05	8.00667e-05	3.73924e-05	2.17084e-05	0.457556			0.000202035	0.000144194	0.000364512	0.000413708	0.220303	3.95059e-05	2.8133e-05	3.52789e-05	1.35697e-05	0.645589
	Peptide	KQPTPQPPVDCVK	Loricrin isoform Iso 1	P23490-1					0.000210725	8.92553e-05	7.30558e-05	5.17814e-05	0.00018333	0.00353376		4.02288e-08	1.39357e-07	4.5718e-07	1.43298e-06	0.170814			6.57131e-05	4.95565e-05	8.03984e-05	5.50718e-05	0.499477	nd	nd	9.1436e-07	1.95895e-06	0.120149
	Peptide	TITLEVEPSDTIENVK	Ubiquitin-40S ribosomal protein S27a isoform Iso 1	P62979-1					0.00141316	0.000492996	0.00061486	0.000558485	0.000184229	0.00353376		nd	nd	2.70738e-07	7.40281e-07	0.217074			0.000502714	0.000420984	0.000727007	0.000668953	0.336286	3.33761e-07	7.87044e-07	2.07715e-07	7.19547e-07	0.686167
	Peptide	NGLSPPNKLSQLPR	Adenomatous polyposis coli protein isoform Long	P25054-1					4.8638e-05	2.26533e-05	2.23414e-05	1.49223e-05	0.000192879	0.00370891		nd	nd	nd	nd	-			2.19385e-05	1.58374e-05	2.27443e-05	1.46429e-05	0.898207	nd	nd	nd	nd	-
	Peptide	SGNTKSLSDGAK	Attractin-like protein 1 isoform Iso 1	Q5VV63-1			novo	GNTHNDTSLSNGAK	5.8448e-05	2.97141e-05	2.03109e-05	2.37993e-05	0.000197816	0.00370891		3.03656e-05	1.09398e-05	3.19065e-05	8.79685e-06	0.650775			1.76777e-05	2.31219e-05	2.29442e-05	2.51903e-05	0.599003	3.13634e-05	1.1513e-05	3.24497e-05	5.34895e-06	0.770834
	Peptide	QDIAFAYQR	Annexin A2 isoform Iso 1	P07355-1					0.000120916	4.93284e-05	4.55042e-05	2.97548e-05	0.000198691	0.00371566		1.22653e-06	2.72572e-06	2.21284e-06	3.27456e-06	0.375658			4.23985e-05	2.66186e-05	4.861e-05	3.34901e-05	0.619979	1.96213e-06	3.14236e-06	2.46356e-06	3.5226e-06	0.716412
	Protein	P14923-1	Junction plakoglobin isoform Iso 1	P14923-1					0.00192724	0.000849637	0.000631528	0.000466553	0.000205829	0.00371566		4.19532e-05	1.85494e-05	4.55144e-05	1.75231e-05	0.576508			0.000583098	0.000452932	0.000679959	0.000494839	0.621913	4.52512e-05	1.5747e-05	4.57776e-05	1.98473e-05	0.943272
	Peptide	QTGQFSFPSGYR	Probable G-protein coupled receptor 179 isoform Iso 1	Q6PRD1-1			novo	TGQFGFPEG	0.00022521	0.000133636	6.03135e-05	0.000100332	0.000205964	0.00371566		1.05606e-08	3.6583e-08	nd	nd	0.160287			2.49213e-05	3.29793e-05	9.57056e-05	0.000131254	0.0943163	nd	nd	nd	nd	-
	Peptide	ADVLTTGAGNPVGDKLNVLTVGPR	Catalase isoform Iso 1	P04040-1					0.000267144	0.000139918	5.23771e-05	5.82179e-05	0.000206319	0.00371566		1.18493e-06	1.89781e-06	5.16033e-07	9.25372e-07	0.268163			3.67262e-05	3.19876e-05	6.8028e-05	7.4358e-05	0.200414	7.4748e-07	1.16942e-06	2.84587e-07	5.53224e-07	0.233383
	Peptide	MQCPQLLAK	Zinc finger protein 592 isoform Iso 1	Q92610-1			novo	MQCSQLLVK	0.00163355	0.000726213	0.000526645	0.000399529	0.000206768	0.00377222		4.4176e-05	2.64407e-05	4.67181e-05	2.12218e-05	0.756889			0.00050981	0.000390943	0.00054348	0.000424621	0.841711	4.39768e-05	1.7191e-05	4.94595e-05	2.50948e-05	0.538803
	Protein	Q99497-1	Protein deglycase DJ-1 isoform Iso 1	Q99497-1					0.00751959	0.00338355	0.00234806	0.00148822	0.000211483	0.00391204		3.25929e-05	5.29023e-05	2.41001e-05	3.5852e-05	0.572317			0.00224284	0.00150806	0.00245328	0.00152727	0.737347	2.73285e-05	4.24892e-05	2.08718e-05	2.93174e-05	0.669033
	Peptide	LGFEEKDLAANEENRK	SH3 domain-binding glutamic acid-rich-like protein isoform Iso 1	O75368-1					0.000243077	0.000121745	8.52263e-05	0.000101179	0.000226636	0.00392829		nd	nd	nd	nd	-			5.76959e-05	7.15195e-05	0.000112757	0.000120981	0.188489	nd	nd	nd	nd	-
	Peptide	LQEPNTFPALLR	N-acetylglucosamine-6-sulfatase isoform Iso 1	P15586-1					0.000148186	4.9069e-05	7.82168e-05	4.75094e-05	0.000228389	0.00393614		nd	nd	5.13397e-08	2.51512e-07	0.487479			8.33023e-05	3.85067e-05	7.31312e-05	5.63939e-05	0.611025	nd	nd	1.02679e-07	3.55692e-07	0.328183
	Peptide	GLVGLEFK	Desmoplakin isoform DPI	P15924-1					0.000269088	0.000132705	0.000108618	9.76411e-05	0.00023048	0.0040905		7.0915e-07	1.6374e-06	1.56774e-06	4.21695e-06	0.388321			8.09703e-05	5.01214e-05	0.000136267	0.000125516	0.17764	6.07713e-07	1.59258e-06	2.52776e-06	5.71268e-06	0.282823
	Peptide	KLEWYEK	MAD2L1-binding protein isoform Iso 2	Q15013-3			novo	LEWYEK	0.00228079	0.0012007	0.000944908	0.00075216	0.000242627	0.0040905		0.000246906	0.000134566	0.000231081	0.000221295	0.822013			0.000720905	0.000638018	0.00116891	0.000816318	0.148368	0.000235215	0.000282979	0.000226946	0.000149267	0.929725
	Protein	Q9UGM5-1	Fetuin-B isoform Iso 1	Q9UGM5-1					0.002151	0.00102025	0.000620607	0.000519137	0.000242916	0.00415766		0.000470048	0.000228991	0.000516191	0.000148842	0.470304			0.000595293	0.000441443	0.00064592	0.000606	0.817211	0.000567519	0.000170484	0.000464862	0.000107279	0.0913638
	Peptide	AGDKDDLTEPAVCALR	Junction plakoglobin isoform Iso 1	P14923-1					0.000210602	9.77455e-05	9.87787e-05	6.53623e-05	0.000250243	0.00415766		4.0637e-07	8.75458e-07	7.83659e-07	1.50468e-06	0.42929			9.28925e-05	5.73718e-05	0.000104665	7.46038e-05	0.669002	3.2537e-07	8.07089e-07	1.24195e-06	1.90376e-06	0.145711
	Peptide	VEDTAVYYCAR	Immunoglobulin heavy variable 3-7 isoform Iso 1	P01780-1	HV	FR3	novo	EDTAVYYCAR	0.00133951	0.000331778	0.00087354	0.000317634	0.000250357	0.00420046		0.000639455	0.000235044	0.000532592	0.00023709	0.209764			0.000835104	0.000200709	0.000911977	0.000409203	0.567186	0.000490034	0.00016824	0.00057515	0.000292022	0.391088
	Peptide	DSTYSLSSTLTLSK	Ig kappa chain C region isoform Iso 1	P01834-1	KC				0.0144509	0.00655299	0.00638796	0.00509097	0.000266257	0.00437508		0.00419728	0.0030666	0.00283711	0.00234534	0.148271			0.00516728	0.00466705	0.00760864	0.00539997	0.248693	0.00259616	0.0018868	0.00307807	0.00279547	0.625521
	Peptide	ENAGEDPGLAR	Dermcidin isoform Iso 1	P81605-1					0.000863924	0.000455586	0.000353	0.000296671	0.000272534	0.00446932		3.62216e-05	1.44961e-05	3.0849e-05	2.17915e-05	0.446471			0.000294694	0.000248118	0.000411306	0.000339189	0.346889	2.52885e-05	1.79479e-05	3.64096e-05	2.45625e-05	0.218622
	Peptide	AFQPLVK	Deoxyribonuclease-2-alpha isoform Iso 1	O00115-1					8.62431e-05	4.15459e-05	2.5214e-05	1.91968e-05	0.000298012	0.0046204		nd	nd	nd	nd	-			2.5368e-05	2.01263e-05	2.50599e-05	1.91158e-05	0.969673	nd	nd	nd	nd	-
	Peptide	MTGFELTEGVK	Desmoglein-1 isoform Iso 1	Q02413-1					0.000162047	7.83662e-05	4.85027e-05	4.30241e-05	0.000329413	0.00499526		nd	nd	8.60995e-07	2.94873e-06	0.322414			4.3217e-05	4.07214e-05	5.37884e-05	4.63814e-05	0.559017	1.72199e-06	4.06978e-06	nd	nd	0.156873
	Peptide	LACKYGLAAG	Regulator of G-protein signaling 2 isoform Iso 4	P41220-4			novo	LASKYGLAA	0.000157434	8.26901e-05	6.49508e-05	5.54886e-05	0.000331911	0.00500191		nd	nd	nd	nd	-			5.93713e-05	5.18657e-05	7.05303e-05	6.06621e-05	0.632936	nd	nd	nd	nd	-
	Protein	Q9Y624-1	Junctional adhesion molecule A isoform Iso 1	Q9Y624-1					0.00121732	0.00064367	0.000287756	0.000286762	0.000347916	0.00521609		1.2079e-06	2.88574e-06	2.02154e-06	8.62058e-06	0.678869			0.000239264	0.0002529	0.000336248	0.000320705	0.419571	4.04308e-06	1.21024e-05	nd	nd	0.259576
	Peptide	AGEVQEPELR	Zinc-alpha-2-glycoprotein isoform Iso 1	P25311-1					0.000323641	0.000212268	9.3269e-05	0.00013722	0.000381693	0.00544438		4.09301e-07	1.41786e-06	1.63108e-05	7.99063e-05	0.339886			3.2127e-05	6.11622e-05	0.000154411	0.00016575	0.0310747	nd	nd	3.26216e-05	0.000113005	0.328183
	Protein	Q13228-1	Selenium-binding protein 1 isoform Iso 1	Q13228-1					0.00524622	0.00313912	0.000702725	0.000541616	0.000382101	0.00545736		6.39e-05	3.52841e-05	0.000179516	0.000442405	0.215703			0.000634863	0.000633728	0.000770588	0.000449115	0.551168	0.000201935	0.000524392	0.000157097	0.000364903	0.810163
	Peptide	GALQNLLPASTGAAK	Glyceraldehyde-3-phosphate dehydrogenase isoform Iso 1	P04406-1					0.000413645	0.000202907	0.000190368	0.000136185	0.000399392	0.00565233		5.31353e-06	4.2934e-06	2.98996e-06	3.68132e-06	0.100271			0.000168197	0.000111079	0.00021254	0.000159273	0.43736	3.40828e-06	4.46114e-06	2.57164e-06	2.83773e-06	0.589103
	Peptide	TQVVAGTNYYLK	Cystatin-A isoform Iso 1	P01040-1			novo	SQVVAGTNYFIK	0.000192564	7.82315e-05	6.8863e-05	9.4435e-05	0.000420419	0.0058221		nd	nd	nd	nd	-			3.7873e-05	4.39722e-05	9.98529e-05	0.000120904	0.117564	nd	nd	nd	nd	-
	Peptide	LTQQMVCAGYK	Plasma kallikrein isoform Iso 1	P03952-1			novo	TQRMVCAGYK	6.86592e-05	4.05922e-05	2.5635e-05	2.56145e-05	0.000439081	0.00596358		1.38346e-05	3.23164e-05	3.33674e-05	7.30745e-05	0.27475			2.97907e-05	2.94647e-05	2.14793e-05	2.15872e-05	0.438966	6.01746e-05	9.52936e-05	6.56025e-06	2.27254e-05	0.081823
	Peptide	NTLPTKETIEQEKR	Thymosin beta-10 isoform Iso 1	P63313-1					0.00358927	0.00114764	0.0017575	0.00141058	0.000440829	0.00611066		nd	nd	2.90758e-07	5.84364e-07	0.096178			0.00127347	0.000740041	0.00224153	0.00176112	0.099895	1.52327e-07	5.27677e-07	4.29189e-07	6.27498e-07	0.254606
	Protein	P15090-1	Fatty acid-binding protein, adipocyte isoform Iso 1	P15090-1					0.00545434	0.00277371	0.00212503	0.00224982	0.000465954	0.00627791		nd	nd	3.00575e-06	1.33093e-05	0.442745			0.001715	0.00123929	0.00253506	0.00294633	0.388374	5.83999e-07	2.02303e-06	5.42749e-06	1.88014e-05	0.393495
	Peptide	SASSGLGEFNAR	Rab11 family-interacting protein 4 isoform Iso 2	Q86YS3-2					0.000204404	0.00011067	5.04134e-05	5.37567e-05	0.000474493	0.00637037		4.27196e-07	1.47985e-06	1.51326e-07	5.13182e-07	0.541965			4.02108e-05	4.24153e-05	6.06159e-05	6.33727e-05	0.36402	3.02652e-07	7.07595e-07	nd	nd	0.152613
	Protein	P06744-1	Glucose-6-phosphate isomerase isoform Iso 1	P06744-1					0.0037094	0.00191176	0.00105186	0.000539166	0.000508152	0.00671751		6.70234e-06	7.89695e-06	1.44705e-05	1.57145e-05	0.0565571			0.000999534	0.000616629	0.00110419	0.000470765	0.644867	1.1411e-05	1.41779e-05	1.753e-05	1.71728e-05	0.351518
	Peptide	GDYDAFFEAR	SH3 domain-binding glutamic acid-rich-like protein isoform Iso 1	O75368-1					0.000434561	0.000169729	0.000189071	0.00018626	0.000518877	0.00679775		nd	nd	nd	nd	-			0.000146006	0.000118552	0.000232136	0.00023332	0.270718	nd	nd	nd	nd	-
	Peptide	LLNDEDPVVVTK	Junction plakoglobin isoform Iso 1	P14923-1					0.000328263	0.000155624	0.000114851	8.19423e-05	0.000535557	0.00685278		2.32955e-06	3.11532e-06	1.14054e-06	1.86486e-06	0.242124			0.00011519	8.51366e-05	0.000114512	8.24076e-05	0.984351	8.63432e-07	2.02056e-06	1.41765e-06	1.73822e-06	0.478921
	Peptide	NLSVEDAAR	Catalase isoform Iso 1	P04040-1					0.000289511	0.000180501	4.00853e-05	4.42313e-05	0.000539653	0.00685278		4.44874e-06	8.19743e-06	2.07584e-06	2.49364e-06	0.34623			2.90107e-05	2.40378e-05	5.116e-05	5.69673e-05	0.23395	2.39899e-06	2.38574e-06	1.75268e-06	2.66124e-06	0.53748
	Peptide	LSCAYSGFSSPR	Junctional adhesion molecule A isoform Iso 1	Q9Y624-1					0.000339803	0.000196537	7.11348e-05	7.1926e-05	0.000566011	0.00709052		nd	nd	nd	nd	-			5.66746e-05	4.9923e-05	8.5595e-05	8.87045e-05	0.3357	nd	nd	nd	nd	-
	Peptide	LNYGLPALVK	Junction plakoglobin isoform Iso 1	P14923-1					5.9e-05	3.43856e-05	2.30297e-05	2.22227e-05	0.000571246	0.00711539		7.81898e-07	2.01837e-06	9.86154e-07	2.22528e-06	0.790776			2.25899e-05	2.34788e-05	2.34694e-05	2.19299e-05	0.925303	1.04804e-06	2.46247e-06	9.24264e-07	2.06925e-06	0.89516
	Protein	Q08188-1	Protein-glutamine gamma-glutamyltransferase E isoform Iso 1	Q08188-1					0.000660002	0.00033263	0.000207511	0.000193383	0.000576204	0.00719298		2.00695e-06	3.83223e-06	6.50342e-06	8.15502e-06	0.031063			0.000175843	0.000144188	0.000239179	0.00023498	0.434639	7.3534e-06	9.2576e-06	5.65344e-06	7.19549e-06	0.620488
	Protein	Q13835-1	Plakophilin-1 isoform Iso 2	Q13835-1					0.000523514	0.000259034	0.00017163	0.000155684	0.000585475	0.00726821		7.98501e-06	1.57467e-05	1.5511e-05	6.13626e-05	0.576636			0.000147165	0.000130488	0.000196094	0.000179848	0.453678	3.00493e-05	8.60572e-05	9.72733e-07	2.46057e-06	0.266705
	Peptide	KEGGGFSSNFSGGSF	RING finger protein 10 isoform Iso 1	Q8N5U6-1			novo	GGGSSKLFSSSFNGG	0.000205007	0.000105957	6.18075e-05	5.85634e-05	0.00060746	0.00740359		8.28962e-08	2.87161e-07	3.0493e-07	1.07198e-06	0.350562			5.13123e-05	5.28457e-05	7.23026e-05	6.43283e-05	0.391875	3.85788e-07	1.33641e-06	2.24072e-07	7.76208e-07	0.720453
	Protein	P22735-1	Protein-glutamine gamma-glutamyltransferase K isoform Iso 1	P22735-1					0.000313793	0.000170977	8.39621e-05	0.00010266	0.000641492	0.00756042		nd	nd	nd	nd	-			6.89419e-05	8.18037e-05	9.89823e-05	0.000121869	0.485783	nd	nd	nd	nd	-
	Peptide	LACGVLGLAQ	Superoxide dismutase [Cu-Zn] isoform Iso 1	P00441-1					0.00311162	0.00158036	0.00142233	0.00109339	0.000644593	0.00756042		6.37279e-07	1.73676e-06	5.0465e-07	1.64086e-06	0.823869			0.00134457	0.00106824	0.00150009	0.0011599	0.735852	1.0093e-06	2.25254e-06	nd	nd	0.134891
	Peptide	VTDSSVSVQLRE	F-box only protein 50 isoform Iso 1	Q6ZVX7-1					0.000104914	5.65866e-05	2.89793e-05	3.40892e-05	0.000651403	0.00756042		nd	nd	nd	nd	-			2.83258e-05	3.27058e-05	2.96327e-05	3.68672e-05	0.927641	nd	nd	nd	nd	-
	Peptide	VTSDHLNFDPVYK	Interleukin-6 receptor subunit beta isoform Iso 1	P40189-1					7.44065e-05	4.01944e-05	3.09569e-05	2.84933e-05	0.000652055	0.00756042		7.89889e-07	1.19997e-06	1.41014e-07	3.53943e-07	0.0916697			2.61202e-05	2.80118e-05	3.57936e-05	2.93572e-05	0.417772	8.8019e-08	3.04907e-07	1.94008e-07	4.03539e-07	0.475537
	Protein	P15586-1	N-acetylglucosamine-6-sulfatase isoform Iso 1	P15586-1					0.000823331	0.000282719	0.00040449	0.000332948	0.000696081	0.00798938		9.01434e-07	3.12266e-06	3.80168e-07	1.86244e-06	0.601948			0.000400522	0.000256286	0.000408458	0.000407516	0.954976	nd	nd	7.60336e-07	2.63388e-06	0.328183
	Protein	P08174-1	Complement decay-accelerating factor isoform Iso 2	P08174-1					0.000753407	0.000390865	0.000235237	0.000214179	0.000715071	0.00802056		nd	nd	4.61625e-06	2.26149e-05	0.487479			0.000236557	0.000221113	0.000233918	0.000216843	0.976718	nd	nd	9.23251e-06	3.19823e-05	0.328183
	Peptide	LPACLAGER	Neutrophil defensin 1 isoform Iso 1	P59665-1					0.000163123	0.000102117	5.84139e-05	6.63593e-05	0.000725229	0.00802774		2.40378e-06	2.56539e-06	3.38145e-06	3.28858e-06	0.374566			3.46578e-05	3.54995e-05	8.21699e-05	8.19506e-05	0.0852124	2.82055e-06	3.29555e-06	3.94235e-06	3.3265e-06	0.415512
	Peptide	YVMGNNPADLLAVDSR	Desmoglein-1 isoform Iso 1	Q02413-1					0.000274619	0.000145864	8.1693e-05	7.09495e-05	0.000726764	0.00805904		nd	nd	3.12298e-07	1.52994e-06	0.487479			7.28128e-05	6.87124e-05	9.05731e-05	7.50456e-05	0.551598	6.24597e-07	2.16367e-06	nd	nd	0.328183
	Peptide	GGGFSSGGFSHPDNK	Probable allantoicase isoform Iso 1	Q8N6M5-1					0.00115816	0.000512638	0.000480586	0.00027915	0.000732944	0.0080737		7.53574e-06	6.25632e-06	8.0233e-06	6.92681e-06	0.838563			0.000448481	0.000249114	0.00051269	0.000314049	0.584578	7.49345e-06	5.60714e-06	8.55315e-06	8.2626e-06	0.716667
	Peptide	VIPELNGK	Glyceraldehyde-3-phosphate dehydrogenase isoform Iso 1	P04406-1					0.000356379	0.000199552	9.33184e-05	8.70866e-05	0.000749321	0.00848061		5.23623e-07	8.76731e-07	1.48691e-07	3.92246e-07	0.180884			6.96335e-05	6.29767e-05	0.000117003	0.000103284	0.188702	2.21017e-07	5.21649e-07	7.63656e-08	1.95372e-07	0.383537
	Peptide	EELVYLPCLYR	Selenium-binding protein 1 isoform Iso 1	Q13228-1					0.000252905	0.000159711	4.45046e-05	4.68944e-05	0.000834052	0.0086605		7.71867e-07	2.67383e-06	nd	nd	0.160287			5.18353e-05	5.65851e-05	3.71739e-05	3.57626e-05	0.456067	nd	nd	nd	nd	-
	Peptide	KADDLGPVNLS	Mitochondrial ornithine transporter 2 isoform Iso 1	Q9BXI2-1			novo	DELGPVHL	0.000263075	0.000132931	8.99595e-05	7.66508e-05	0.000835053	0.0086605		6.80645e-07	2.35782e-06	7.04042e-07	3.44909e-06	0.983298			7.62116e-05	6.13754e-05	0.000103707	9.00305e-05	0.391476	1.40808e-06	4.87774e-06	nd	nd	0.328183
	Peptide	FLDQNLQK	Desmoplakin isoform DPI	P15924-1					0.000246962	0.000117593	9.41285e-05	6.38023e-05	0.000843142	0.00870714		2.31037e-06	3.56971e-06	1.32159e-06	1.95842e-06	0.385719			8.36712e-05	5.91421e-05	0.000104586	6.91024e-05	0.434227	1.02101e-06	1.79019e-06	1.62217e-06	2.14886e-06	0.46441
	Protein	Q92520-1	Protein FAM3C isoform Iso 1	Q92520-1					0.000774757	0.000420499	0.000229369	0.000190593	0.000853358	0.0087808		2.95248e-06	5.82115e-06	4.67973e-06	7.73213e-06	0.500242			0.000207577	0.000176773	0.000251161	0.000208971	0.586774	5.29518e-06	7.93106e-06	4.06429e-06	7.82806e-06	0.705664
	Peptide	DAQLFLQK	Catalase isoform Iso 1	P04040-1					9.24973e-05	6.18127e-05	1.21984e-05	1.51561e-05	0.000872392	0.0087808		5.18496e-06	8.44039e-06	2.79844e-06	2.35014e-06	0.355724			9.66646e-06	9.10625e-06	1.47303e-05	1.95803e-05	0.428869	2.24661e-06	2.21458e-06	3.35028e-06	2.44532e-06	0.258931
	Peptide	DGLLPLELR	Selenium-binding protein 1 isoform Iso 1	Q13228-1					0.000269076	0.000177716	3.79758e-05	3.14842e-05	0.000877967	0.0087808		4.21953e-07	1.06072e-06	2.45108e-07	8.38516e-07	0.588719			3.72641e-05	3.6674e-05	3.86874e-05	2.69543e-05	0.914721	4.68913e-07	1.16422e-06	2.13028e-08	7.37951e-08	0.210488
	Peptide	PYLLLSTQLR	GTP cyclohydrolase 1 feedback regulatory protein isoform Iso 1	P30047-1			novo	LLLSTQL	0.000286631	0.00015742	8.31717e-05	6.78023e-05	0.00087881	0.00884434		nd	nd	nd	nd	-			7.0317e-05	5.4038e-05	9.60264e-05	7.95713e-05	0.364535	nd	nd	nd	nd	-
	Peptide	LEATLNELV	Thioredoxin isoform Iso 1	P10599-1					9.2233e-05	4.99977e-05	3.8839e-05	3.66714e-05	0.000888841	0.00884595		nd	nd	nd	nd	-			2.74563e-05	2.13298e-05	5.02217e-05	4.55433e-05	0.136907	nd	nd	nd	nd	-
	Peptide	VQLDNLPSEK	Serine/threonine-protein kinase SIK3 isoform Iso 2	Q9Y2K2-2			novo	VQLDNLP	0.000386636	0.000212534	0.000112336	8.17718e-05	0.000893166	0.00884595		1.22811e-05	1.01956e-05	1.24608e-05	8.27195e-06	0.954982			9.33246e-05	8.70105e-05	0.000131348	7.49779e-05	0.263798	1.07407e-05	6.6543e-06	1.4181e-05	9.60913e-06	0.318991
	Peptide	LSSEVEALRR	Desmoplakin isoform DPI	P15924-1					7.78661e-05	4.3586e-05	3.38875e-05	2.85955e-05	0.00089635	0.00914254		nd	nd	2.99393e-08	1.46672e-07	0.487479			2.66926e-05	2.53821e-05	4.10823e-05	3.08634e-05	0.225357	nd	nd	5.98787e-08	2.07426e-07	0.328183
	Peptide	EVVQNFAK	Coactosin-like protein isoform Iso 1	Q14019-1					0.000415399	0.000250104	9.41799e-05	9.03174e-05	0.00093103	0.00914254		1.15319e-05	2.88565e-05	1.08655e-06	2.70845e-06	0.23661			9.10259e-05	5.49321e-05	9.73338e-05	0.000118393	0.8692	1.37086e-08	4.7488e-08	2.1594e-06	3.58117e-06	0.0621854
	Protein	P05089-2	Arginase-1 isoform Iso 2	P05089-2					0.00102629	0.000596363	0.000261325	0.000226794	0.000937793	0.00917221		2.01639e-07	6.98499e-07	2.15512e-06	5.21256e-06	0.0835067			0.000225803	0.000178057	0.000296848	0.000270351	0.455175	3.27651e-06	7.112e-06	1.03373e-06	1.86744e-06	0.310676
	Protein	Q10588-1	ADP-ribosyl cyclase/cyclic ADP-ribose hydrolase 2 isoform Iso 1	Q10588-1					0.00183381	0.000861411	0.000863178	0.000713874	0.00103022	0.00985229		2.2921e-05	2.40156e-05	1.24284e-05	1.13682e-05	0.173947			0.000912398	0.000822734	0.000813958	0.000619182	0.743648	1.31453e-05	1.23089e-05	1.17114e-05	1.0844e-05	0.764887
	Peptide	VTFLPTGITFK	Junctional adhesion molecule A isoform Iso 1	Q9Y624-1					0.00131668	0.000826067	0.000268734	0.000260914	0.00103105	0.00990382		nd	nd	nd	nd	-			0.000272174	0.000290611	0.000265294	0.000240542	0.950194	nd	nd	nd	nd	-
	Peptide	ALVLLAK	Protein deglycase DJ-1 isoform Iso 1	Q99497-1					0.00112309	0.000583348	0.000385796	0.000320546	0.00106122	0.00992349		1.37073e-06	3.27658e-06	4.98502e-07	1.21521e-06	0.389203			0.000316499	0.000186403	0.000455094	0.000411845	0.304672	8.85221e-07	1.64645e-06	1.11783e-07	2.25051e-07	0.134189
	Peptide	HDELTYF	Cystatin-B isoform Iso 1	P04080-1					0.00016233	9.00079e-05	6.21831e-05	7.36294e-05	0.00108282	0.00995403		nd	nd	nd	nd	-			4.5974e-05	4.03148e-05	7.83923e-05	9.55871e-05	0.296357	nd	nd	nd	nd	-
	Peptide	FSGSGSGTEFTLTLSR	Immunoglobulin kappa variable 1-17 isoform Iso 1	P01599-1	KV	FR3	novo	FSGSGSGTEFTLTIS	0.000236146	0.000103867	0.000127747	7.57617e-05	0.00108703	0.00995403		9.24772e-05	4.81496e-05	8.84195e-05	3.36971e-05	0.77013			0.000126424	7.95081e-05	0.000129069	7.534e-05	0.934112	9.33756e-05	3.75717e-05	8.34635e-05	3.01496e-05	0.483479
	Peptide	LNVITVGPR	Catalase isoform Iso 1	P04040-1					0.000110981	7.14531e-05	2.1065e-05	3.65634e-05	0.00109092	0.00995403		3.99674e-06	6.85505e-06	3.31056e-06	2.98685e-06	0.745588			9.00279e-06	1.02112e-05	3.31272e-05	4.87194e-05	0.119087	3.3093e-06	2.29464e-06	3.31181e-06	3.65899e-06	0.998412
	Peptide	EGDVLTLLESER	40S ribosomal protein S28 isoform Iso 1	P62857-1					0.000198453	0.000109902	6.87033e-05	9.96114e-05	0.00111594	0.0100376		nd	nd	nd	nd	-			5.02069e-05	6.37242e-05	8.71996e-05	0.000126253	0.378102	nd	nd	nd	nd	-
	Peptide	LLGELLQDNAK	Transaldolase isoform Iso 1	P37837-1					7.79027e-05	4.28166e-05	2.40736e-05	2.47275e-05	0.00111715	0.0101903		nd	nd	nd	nd	-			1.70456e-05	1.71122e-05	3.11017e-05	2.96293e-05	0.168741	nd	nd	nd	nd	-
	Peptide	ENVPENSRPATGYPLPPQLFNESQYR	SH3 domain-binding glutamic acid-rich-like protein isoform Iso 1	O75368-1					0.000502922	0.000265455	0.000198976	0.000229898	0.00114191	0.0101903		nd	nd	nd	nd	-			0.000165146	0.000159317	0.000232806	0.000287458	0.483245	nd	nd	nd	nd	-
	Peptide	LGFLEEVK	Serpin B12 isoform Iso 1	Q96P63-1			novo	GFLEEVR	8.09172e-05	4.08258e-05	2.97402e-05	2.34463e-05	0.0011426	0.0102246		6.79917e-08	2.3553e-07	4.12737e-07	9.61668e-07	0.108174			2.60076e-05	2.12105e-05	3.34727e-05	2.58679e-05	0.447722	1.59349e-07	4.28785e-07	6.66126e-07	1.26876e-06	0.21181
	Peptide	VTLAEVK	Transcription factor AP-2-delta isoform Iso 1	Q7Z6R9-1					0.000156553	8.12375e-05	7.43316e-05	5.64998e-05	0.00115494	0.0104543		6.13792e-05	4.23184e-05	0.000114153	7.1924e-05	0.0254554			5.77249e-05	3.61459e-05	9.09382e-05	6.90393e-05	0.158545	0.000118568	8.15153e-05	0.000109738	6.42583e-05	0.771009
	Peptide	VTVAGLAGK	Protein deglycase DJ-1 isoform Iso 1	Q99497-1					0.000127061	8.19099e-05	2.51383e-05	1.71379e-05	0.00121186	0.0105255		1.03985e-06	3.14828e-06	nd	nd	0.109723			2.36335e-05	1.66263e-05	2.6643e-05	1.82412e-05	0.676843	nd	nd	nd	nd	-
	Peptide	TLSDYNIQK	Ubiquitin-40S ribosomal protein S27a isoform Iso 1	P62979-1					0.00172259	0.000868962	0.00074598	0.000737489	0.00121516	0.0107328		8.11019e-06	1.19172e-05	1.99181e-06	3.79748e-06	0.108052			0.000487643	0.000345854	0.00100432	0.000933809	0.0939337	2.9234e-06	4.54277e-06	1.06021e-06	2.76087e-06	0.237569
	Peptide	VADFLSWCR	ADP-ribosyl cyclase/cyclic ADP-ribose hydrolase 2 isoform Iso 1	Q10588-1			novo	ANFLSWCR	0.000397442	0.000191931	0.000211701	0.000123589	0.00124355	0.0107968		2.40514e-06	2.01155e-06	1.40711e-06	1.45876e-06	0.0977564			0.000220084	0.000155273	0.000203319	8.76022e-05	0.747699	1.35071e-06	1.7411e-06	1.46351e-06	1.18788e-06	0.85463
	Peptide	LTCLQNLK	Complement decay-accelerating factor isoform Iso 2	P08174-1					0.000191054	0.000110037	5.53792e-05	4.97701e-05	0.00127225	0.0108317		nd	nd	5.00549e-07	2.45218e-06	0.487479			5.68873e-05	5.54695e-05	5.38712e-05	4.57984e-05	0.885838	nd	nd	1.0011e-06	3.46791e-06	0.328183
	Protein	P59665-1	Neutrophil defensin 1 isoform Iso 1	P59665-1					0.000701356	0.000299858	0.000287069	0.000349196	0.00129222	0.0108317		3.80377e-05	2.92844e-05	4.247e-05	2.37978e-05	0.628839			0.000170648	0.000188341	0.000403489	0.000435795	0.110006	3.81246e-05	2.31553e-05	4.68154e-05	2.4633e-05	0.382831
	Peptide	SLSLSVAR	Myelin regulatory factor isoform Iso 2	Q9Y2G1-2					0.0290834	0.0116815	0.0146159	0.0116674	0.00129979	0.0108317		0.000554311	0.000206299	0.000561231	0.000275761	0.93935			0.0122046	0.00677625	0.0170271	0.0150343	0.326812	0.000528744	0.000254129	0.000593719	0.000303509	0.575391
	Peptide	VYIASSSGSTAIK	SH3 domain-binding glutamic acid-rich-like protein isoform Iso 1	O75368-1					0.00180555	0.000969571	0.000612107	0.000497724	0.00129998	0.0108677		nd	nd	nd	nd	-			0.000485751	0.000348573	0.000738464	0.000601366	0.221068	nd	nd	nd	nd	-
	Peptide	HLLVACEGSPYVPVHFDASVEDST	Ribonuclease pancreatic isoform Iso 1	P07998-1					0.000941995	0.000594402	0.000370918	0.000383671	0.00134807	0.0111049		4.902e-05	1.91515e-05	5.32867e-05	2.03873e-05	0.550162			0.000363837	0.000374559	0.000377998	0.000409128	0.930326	6.09125e-05	1.29818e-05	4.56609e-05	2.39513e-05	0.0653932
	Peptide	VGVNGFGR	Glyceraldehyde-3-phosphate dehydrogenase isoform Iso 1	P04406-1					0.000307386	0.000169898	9.95081e-05	8.32883e-05	0.00135629	0.0111049		7.03658e-07	1.4601e-06	4.20363e-07	1.5531e-06	0.602371			8.19543e-05	7.16339e-05	0.000117062	9.3278e-05	0.312339	6.17643e-07	2.13958e-06	2.23083e-07	6.17119e-07	0.550089
	Peptide	YQVPCQTQTYVK	Skin-specific protein 32 isoform Iso 1	Q5T750-1					0.000149641	7.63644e-05	5.62906e-05	4.59619e-05	0.00141406	0.01158		3.49292e-07	1.20998e-06	6.67736e-08	2.75575e-07	0.440634			4.51711e-05	3.11293e-05	6.74101e-05	5.63759e-05	0.244331	1.11244e-07	3.8536e-07	2.23033e-08	7.72608e-08	0.448437
	Peptide	NLVTEDVMR	Glucose-6-phosphate isomerase isoform Iso 1	P06744-1					0.000644387	0.000395695	0.000166033	0.000119832	0.00148091	0.0118494		nd	nd	nd	nd	-			0.000149922	0.000135538	0.000182145	0.000105299	0.522199	nd	nd	nd	nd	-
	Peptide	TMLQSPSGVLLQEAADVHAR	Desmoplakin isoform DPI	P15924-1					0.000213086	0.000123841	6.30047e-05	6.78212e-05	0.00148196	0.0118494		nd	nd	nd	nd	-			5.31401e-05	6.27433e-05	7.28692e-05	7.39498e-05	0.488382	nd	nd	nd	nd	-
	Peptide	DAVEDLESVGK	Dermcidin isoform Iso 1	P81605-1					0.000416345	0.000172162	0.000203734	0.000174787	0.0014854	0.0118494		1.39735e-05	1.22219e-05	1.12134e-05	9.83126e-06	0.469124			0.000158729	0.000157223	0.000248739	0.000186386	0.214326	8.99314e-06	1.03526e-05	1.34336e-05	9.174e-06	0.278127
	Peptide	LTASYEDR	Junctional adhesion molecule A isoform Iso 1	Q9Y624-1			novo	TASYEDR	0.000331013	0.000197518	9.16041e-05	0.000111695	0.00148944	0.0118494		nd	nd	nd	nd	-			7.57401e-05	9.3662e-05	0.000107468	0.000129476	0.498778	nd	nd	nd	nd	-
	Peptide	LVEVGGDVQLDSVR	Galectin-7 isoform Iso 1	P47929-1					0.000113848	5.10376e-05	5.24104e-05	4.99393e-05	0.00149483	0.0118494		8.74317e-07	3.02872e-06	nd	nd	0.160287			4.08516e-05	3.66466e-05	6.39692e-05	5.98341e-05	0.266002	nd	nd	nd	nd	-
	Peptide	IYVVDVGSEPR	Selenium-binding protein 1 isoform Iso 1	Q13228-1					0.000911902	0.000624058	0.000158207	0.000110596	0.00151077	0.0119824		nd	nd	4.99596e-07	2.44751e-06	0.487479			0.000164129	0.000110585	0.000152285	0.000115193	0.79962	9.99192e-07	3.4613e-06	nd	nd	0.328183
	Peptide	VELAPLPSWQPVGK	Intercellular adhesion molecule 1 isoform Iso 1	P05362-1					0.000219636	0.000123791	7.02101e-05	6.82938e-05	0.00153079	0.0119824		nd	nd	nd	nd	-			6.99807e-05	7.36585e-05	7.04395e-05	6.57753e-05	0.987303	nd	nd	nd	nd	-
	Peptide	AELIVQPELK	Desmoplakin isoform DPI	P15924-1					0.000377676	0.000180884	0.000159125	0.000103972	0.00153263	0.0119837		5.1937e-07	1.16916e-06	1.28546e-06	2.55341e-06	0.225789			0.000145551	8.98707e-05	0.000172699	0.000118847	0.534439	1.49227e-06	2.66361e-06	1.07864e-06	2.53859e-06	0.700717
	Peptide	NEGGTWSVEK	Selenium-binding protein 1 isoform Iso 1	Q13228-1					0.000285458	0.00021239	2.96102e-05	2.22914e-05	0.00154891	0.0119837		nd	nd	1.7783e-06	8.64e-06	0.483891			3.37909e-05	2.69357e-05	2.54295e-05	1.65927e-05	0.369825	3.52841e-06	1.22228e-05	2.81932e-08	7.91552e-08	0.342521
	Peptide	SLHDFCLVSK	Kunitz-type protease inhibitor 2 isoform Iso 1	O43291-1					0.000156665	7.00553e-05	7.89286e-05	6.09032e-05	0.00157806	0.0121316		8.64081e-08	2.99326e-07	nd	nd	0.160287			6.39614e-05	3.50743e-05	9.38958e-05	7.76957e-05	0.242249	nd	nd	nd	nd	-
	Peptide	GVLDEKANLK	Cysteine/serine-rich nuclear protein 1 isoform Iso 1	Q96S65-1			novo	GVLDENANL	0.000335234	0.000137569	0.000188704	0.000111774	0.00158698	0.0122404		nd	nd	3.21631e-07	7.63756e-07	0.156725			0.000172786	9.2469e-05	0.000204623	0.000130457	0.497594	3.87331e-07	9.08528e-07	2.55932e-07	6.2035e-07	0.683059
	Peptide	ALLSPEQR	ADP-ribosyl cyclase/cyclic ADP-ribose hydrolase 2 isoform Iso 1	Q10588-1					0.000465325	0.000246368	0.000219424	0.000178449	0.00161146	0.0122908		1.9196e-06	2.08293e-06	1.43477e-06	1.66457e-06	0.454025			0.000223438	0.000204202	0.00021541	0.000157637	0.915121	1.24043e-06	1.75471e-06	1.62911e-06	1.62238e-06	0.578859
	Peptide	GGPVQVLEDEELKSQPEPLVVK	Selenium-binding protein 1 isoform Iso 1	Q13228-1					0.000226401	0.000155447	4.07709e-05	4.23729e-05	0.00162312	0.0123336		nd	nd	nd	nd	-			4.10285e-05	4.76172e-05	4.05132e-05	3.85566e-05	0.97702	nd	nd	nd	nd	-
	Peptide	AGLCQTFVYGGCR	WAP, Kazal, immunoglobulin, Kunitz and NTR domain-containing protein 2 isoform Iso 1	Q8TEU8-1			novo	GQCQSFVYGGC	0.00126772	0.000693605	0.000572445	0.000509109	0.00165255	0.012489		6.54438e-07	1.91163e-06	3.37369e-07	9.91356e-07	0.598035			0.000512188	0.000483055	0.000632702	0.000548347	0.573604	3.72938e-07	9.79368e-07	3.018e-07	1.04546e-06	0.864992
	Peptide	CPDGSTCCELPSGK	Granulins isoform Iso 1	P28799-1					0.000100871	6.32187e-05	3.75288e-05	4.69178e-05	0.00175249	0.0130305		nd	nd	nd	nd	-			2.87009e-05	3.68646e-05	4.63567e-05	5.54405e-05	0.368247	nd	nd	nd	nd	-
	Peptide	MLVDLAK	Glucose-6-phosphate isomerase isoform Iso 1	P06744-1					0.000595725	0.000375614	0.00015318	8.30589e-05	0.00179461	0.0133381		3.80764e-07	6.9988e-07	7.42857e-07	9.95923e-07	0.268663			0.000137902	8.39286e-05	0.000168459	8.28939e-05	0.379255	4.79119e-07	8.81761e-07	1.0066e-06	1.06987e-06	0.201076
	Peptide	SLQPLYR	Deoxyribonuclease-2-alpha isoform Iso 1	O00115-1					0.000173432	9.83476e-05	5.78185e-05	4.64455e-05	0.00183332	0.0133381		nd	nd	nd	nd	-			4.941e-05	3.48534e-05	6.6227e-05	5.60486e-05	0.386973	nd	nd	nd	nd	-
	Protein	P02750-1	Leucine-rich alpha-2-glycoprotein isoform Iso 1	P02750-1					0.000383394	0.000296173	0.000103742	0.000197623	0.00183897	0.0133399		7.38716e-07	2.55899e-06	1.15951e-06	3.9573e-06	0.740574			5.31198e-05	5.64984e-05	0.000154365	0.000269957	0.227674	1.29452e-06	4.48433e-06	1.0245e-06	3.54896e-06	0.871569
	Peptide	LVLPSLLSSR	Selenium-binding protein 1 isoform Iso 1	Q13228-1					0.00076434	0.000560856	0.000105578	7.54085e-05	0.00184599	0.0133399		5.21415e-07	1.44568e-06	5.55805e-07	1.23639e-06	0.941145			0.00011472	8.51071e-05	9.64369e-05	6.68153e-05	0.564277	8.85398e-07	1.6003e-06	2.26212e-07	6.31134e-07	0.205118
	Peptide	ALMGSPQLVAAVVR	Junction plakoglobin isoform Iso 1	P14923-1					0.000207942	0.0001108	7.74383e-05	6.12505e-05	0.0018503	0.0135635		5.52915e-08	1.91535e-07	6.6979e-08	2.50077e-07	0.887897			6.9941e-05	6.11348e-05	8.49357e-05	6.31205e-05	0.560465	9.66785e-08	3.34904e-07	3.72795e-08	1.2914e-07	0.575438
	Peptide	VTFFQNGK	Low affinity immunoglobulin gamma Fc region receptor II-a isoform Iso 2	P12318-2					0.000607035	0.000296394	0.000259639	0.000167355	0.00193007	0.0137475		2.18335e-06	3.18647e-06	4.23511e-06	8.98856e-06	0.325017			0.000284891	0.000170766	0.000234388	0.000167359	0.472085	6.19765e-06	1.1957e-05	2.27257e-06	4.19046e-06	0.301794
	Peptide	LDIDSPPITAR	Pyruvate kinase PKM isoform M2	P14618-1					4.9161e-05	2.54282e-05	2.14406e-05	2.22835e-05	0.00194515	0.0137475		6.09551e-06	1.0402e-05	1.31924e-06	2.71782e-06	0.144289			1.68652e-05	1.70105e-05	2.60161e-05	2.65182e-05	0.325272	1.9224e-06	3.37266e-06	7.16079e-07	1.80997e-06	0.286758
	Peptide	GNDLSSGTVLSDYVGSGPPK	Phosphatidylethanolamine-binding protein 1 isoform Iso 1	P30086-1					0.00222268	0.00152339	0.000449128	0.000339324	0.00195183	0.0137475		4.08269e-07	9.68845e-07	3.89306e-07	9.94689e-07	0.956954			0.000450423	0.000395838	0.000447832	0.000289926	0.985575	1.05393e-07	3.65091e-07	6.73219e-07	1.3265e-06	0.177021
	Protein	P62979-1	Ubiquitin-40S ribosomal protein S27a isoform Iso 1	P62979-1					0.00289337	0.00157001	0.00123171	0.00131391	0.00197523	0.0139956		4.30926e-07	1.49277e-06	nd	nd	0.160287			0.000857765	0.000849314	0.00160565	0.00160724	0.172531	nd	nd	nd	nd	-
	Peptide	ALLNSPEGAVGR	Deoxyribonuclease-2-alpha isoform Iso 1	O00115-1					0.000325232	0.000180754	0.000115694	7.42134e-05	0.00201291	0.0140215		nd	nd	nd	nd	-			0.000104405	6.95861e-05	0.000126982	7.99731e-05	0.468469	nd	nd	nd	nd	-
	Peptide	QGVDADPVPSR	Zinc finger protein 12 isoform Iso 2	P17014-2			novo	VETNPVPSR	0.0051801	0.00319847	0.00147497	0.000971537	0.00201471	0.0142553		6.5952e-06	5.77773e-06	5.04622e-06	4.08589e-06	0.357858			0.0012091	0.000812462	0.00174085	0.00107669	0.185849	3.96337e-06	3.54507e-06	6.12907e-06	4.44756e-06	0.200716
	Peptide	TVESITDIR	Lysosome-associated membrane glycoprotein 1 isoform Iso 1	P11279-1					0.000427901	0.000113493	0.00025551	0.00016085	0.00220166	0.0150822		nd	nd	1.03676e-08	5.07908e-08	0.487479			0.000227938	0.000108559	0.000283082	0.000201628	0.413145	2.07353e-08	7.18291e-08	nd	nd	0.328183
	Protein	P14618-1	Pyruvate kinase PKM isoform M2	P14618-1					0.000188736	9.8103e-05	7.87668e-05	9.19967e-05	0.00222532	0.0150822		6.69034e-05	8.55322e-05	1.961e-05	2.03735e-05	0.0841065			6.761e-05	8.51228e-05	8.99235e-05	0.00010089	0.564125	2.23267e-05	1.99674e-05	1.68934e-05	2.1286e-05	0.525662
	Peptide	EGLYLTEELYK	Arginase-1 isoform Iso 2	P05089-2					7.81425e-05	4.84161e-05	2.25074e-05	2.87924e-05	0.00227537	0.0154257		nd	nd	1.6195e-07	7.66326e-07	0.472352			1.12136e-05	1.22845e-05	3.38013e-05	3.61132e-05	0.0601531	3.13134e-07	1.08473e-06	1.07649e-08	3.72905e-08	0.355208
	Peptide	TFGVSPLRR	Skin-specific protein 32 isoform Iso 1	Q5T750-1					0.000230304	0.000113556	0.000122442	8.06565e-05	0.00230701	0.0154257		5.54798e-07	1.8502e-06	2.00962e-07	5.51334e-07	0.529048			0.000107121	6.79972e-05	0.000137763	9.20141e-05	0.363607	2.157e-07	7.23867e-07	1.86225e-07	3.3334e-07	0.899701
	Protein	P25311-1	Zinc-alpha-2-glycoprotein isoform Iso 1	P25311-1					0.000974735	0.000609853	0.000275474	0.000363863	0.00231538	0.0154257		2.3511e-06	8.14446e-06	0.000169989	0.000832773	0.334353			0.000137028	0.00018286	0.000413921	0.000448966	0.0671071	nd	nd	0.000339978	0.00117772	0.328183
	Peptide	DLSPDDPQVQK	Cystatin-M isoform Iso 1	Q15828-1					0.000962996	0.000548268	0.000455416	0.000370292	0.00231595	0.0154257		5.72422e-06	3.63562e-06	4.78636e-06	3.34096e-06	0.445834			0.000464356	0.000390305	0.000446476	0.000366312	0.90893	4.80449e-06	3.2945e-06	4.76823e-06	3.53331e-06	0.979493
	Peptide	LVPVLSAK	Transaldolase isoform Iso 1	P37837-1					0.000102582	5.4204e-05	3.81613e-05	5.58629e-05	0.00231899	0.0155592		nd	nd	nd	nd	-			2.17483e-05	1.5697e-05	5.45743e-05	7.54378e-05	0.165863	nd	nd	nd	nd	-
	Peptide	ASLLESGVPSR	Immunoglobulin kappa variable 1-5 isoform Iso 1	P01602-1	KV	CDR2/FR3	novo	ASSLESGVPSR	0.00021902	8.64311e-05	0.000119504	8.5177e-05	0.00234551	0.0157208		3.29944e-05	1.51452e-05	2.58773e-05	1.35327e-05	0.161771			0.000100114	4.86493e-05	0.000138895	0.000109465	0.279503	2.38502e-05	1.27422e-05	2.79045e-05	1.4546e-05	0.475325
	Peptide	VPTANVSVVDLTCR	Glyceraldehyde-3-phosphate dehydrogenase isoform Iso 1	P04406-1					0.000156507	8.07753e-05	7.92905e-05	5.84967e-05	0.00238293	0.0160039		2.19855e-06	3.60123e-06	4.47387e-06	7.26761e-06	0.217662			6.5355e-05	4.79923e-05	9.32259e-05	6.6542e-05	0.251856	2.49027e-06	4.89104e-06	6.45747e-06	8.82784e-06	0.18707
	Peptide	DTGDLFCTR	Desmocollin-1 isoform 1A	Q08554-1					0.000151749	9.20139e-05	4.77105e-05	4.61049e-05	0.0024614	0.0161811		nd	nd	nd	nd	-			4.11247e-05	4.29595e-05	5.42963e-05	5.00441e-05	0.496293	nd	nd	nd	nd	-
	Peptide	NTGTEAPDYLATVDVDPK	Selenium-binding protein 1 isoform Iso 1	Q13228-1					0.0016389	0.00127548	0.000203009	0.0001375	0.00247285	0.0162341		3.46925e-07	1.20178e-06	nd	nd	0.160287			0.000165319	0.000139743	0.0002407	0.000130015	0.185101	nd	nd	nd	nd	-
	Protein	P30086-1	Phosphatidylethanolamine-binding protein 1 isoform Iso 1	P30086-1					0.0133819	0.00997045	0.00221006	0.00164126	0.00254749	0.0165058		1.51582e-05	1.92343e-05	1.04428e-05	1.05041e-05	0.441113			0.00217572	0.00189138	0.00224441	0.00143264	0.921022	8.75249e-06	1.05293e-05	1.21331e-05	1.06585e-05	0.442761
	Peptide	ALGNNFYEYYVDDPPR	GTP cyclohydrolase 1 feedback regulatory protein isoform Iso 1	P30047-1					0.000112772	5.03385e-05	3.95071e-05	6.91191e-05	0.00256422	0.0165058		8.38755e-07	2.39823e-06	1.23017e-06	6.02659e-06	0.783292			3.90419e-05	8.26773e-05	3.99722e-05	5.61536e-05	0.974566	2.46034e-06	8.52288e-06	nd	nd	0.328183
	Peptide	DVVLCPDASLEDAKK	Protein deglycase DJ-1 isoform Iso 1	Q99497-1					0.00101285	0.00056284	0.000381337	0.000263295	0.00257602	0.0165058		6.17579e-07	2.13936e-06	2.49332e-07	6.5128e-07	0.57071			0.000383918	0.000322778	0.000378755	0.000201867	0.962952	3.95874e-07	8.84522e-07	1.0279e-07	2.40124e-07	0.288658
	Peptide	AQSQLVAGIK	Cystatin-M isoform Iso 1	Q15828-1					0.00100084	0.00046452	0.000483382	0.000442941	0.00258788	0.0165058		8.89122e-06	3.76257e-06	8.90535e-06	5.16324e-06	0.993344			0.000485308	0.000467921	0.000481456	0.000437345	0.983568	8.05169e-06	4.02625e-06	9.75901e-06	6.15963e-06	0.430164
	Peptide	HVAAGTQQPYTDGVR	Junction plakoglobin isoform Iso 1	P14923-1					0.000177893	0.000108602	5.63348e-05	4.52702e-05	0.00259083	0.0165058		1.93397e-08	6.69945e-08	1.42568e-07	4.24069e-07	0.176879			4.95676e-05	4.71962e-05	6.3102e-05	4.42458e-05	0.476259	1.78061e-07	4.85475e-07	1.07076e-07	3.70922e-07	0.691215
	Peptide	LYPVGYFTK	Corneodesmosin isoform Iso 1	Q15517-1					0.000117074	7.22946e-05	3.6039e-05	3.75959e-05	0.00263965	0.0168698		2.43814e-08	8.44595e-08	nd	nd	0.160287			2.6131e-05	3.1978e-05	4.5947e-05	4.14562e-05	0.203344	nd	nd	nd	nd	-
	Peptide	KQLNEASEENR	Coiled-coil domain-containing protein 138 isoform Iso 1	Q96M89-1					0.00041764	0.000198685	0.000194263	0.000121376	0.00270329	0.0170108		7.99808e-06	1.74435e-05	3.11169e-06	4.64718e-06	0.359426			0.000175867	0.000118975	0.000212658	0.000126135	0.470089	2.73724e-06	5.04922e-06	3.48614e-06	4.39948e-06	0.702198
	Peptide	LGKDAVEDLESVGK	Dermcidin isoform Iso 1	P81605-1					0.000950545	0.000386391	0.000518705	0.000374623	0.00276571	0.0172568		7.58574e-06	3.01119e-06	7.97856e-06	4.01553e-06	0.767032			0.000487441	0.000332832	0.000549969	0.000424893	0.692059	8.40262e-06	4.61505e-06	7.5545e-06	3.46753e-06	0.615849
	Protein	P05362-1	Intercellular adhesion molecule 1 isoform Iso 1	P05362-1					0.00218868	0.00143061	0.000604957	0.000559595	0.00278757	0.0172568		2.93237e-06	9.73311e-06	2.43666e-06	4.28532e-06	0.868785			0.000547092	0.000469029	0.000662822	0.00065381	0.623267	2.42735e-06	3.75512e-06	2.44597e-06	4.92912e-06	0.991789
	Peptide	QYDLSDPQRPR	Selenium-binding protein 1 isoform Iso 1	Q13228-1					0.00016006	0.000129961	1.69822e-05	1.44995e-05	0.00287037	0.0175505		nd	nd	1.66026e-07	6.11518e-07	0.357063			1.82138e-05	1.79936e-05	1.57506e-05	1.06067e-05	0.68684	5.50137e-09	1.90573e-08	3.26551e-07	8.51656e-07	0.218329
	Peptide	GMTLDDFR	Tubulointerstitial nephritis antigen isoform Iso 1	Q9UJW2-1			novo	GMTLEDGFKFR	0.000573634	0.000280749	0.00030009	0.000219118	0.00287164	0.0176762		1.15826e-06	2.6075e-06	3.50714e-07	8.30928e-07	0.315694			0.000280553	0.000184248	0.000319627	0.000256145	0.672104	4.04155e-07	9.48476e-07	2.97273e-07	7.33358e-07	0.760364
	Protein	Q14508-1	WAP four-disulfide core domain protein 2 isoform Iso 1	Q14508-1					0.000809672	0.000515937	0.000349886	0.00034252	0.00299892	0.0180666		nd	nd	nd	nd	-			0.000331536	0.000330052	0.000368236	0.000368288	0.799514	nd	nd	nd	nd	-
	Peptide	ALQATVGNSYK	Lysosome-associated membrane glycoprotein 1 isoform Iso 1	P11279-1					0.000142838	8.3405e-05	5.11482e-05	4.15633e-05	0.00300859	0.0181275		nd	nd	1.18612e-07	5.81076e-07	0.487479			4.21515e-05	3.39138e-05	6.01448e-05	4.7805e-05	0.299121	nd	nd	2.37223e-07	8.21765e-07	0.328183
	Peptide	LEDDNDNAPYFEHR	Desmocollin-1 isoform 1A	Q08554-1					0.000203414	0.000121208	7.06108e-05	5.59486e-05	0.00304297	0.0182614		5.38441e-07	1.29574e-06	1.08024e-06	2.74107e-06	0.426415			6.15477e-05	4.45533e-05	7.96739e-05	6.6188e-05	0.439685	1.41648e-06	3.63885e-06	7.43995e-07	1.49066e-06	0.562646
	Peptide	YPNCAYR	Ribonuclease pancreatic isoform Iso 1	P07998-1					0.000388177	0.000242599	0.000120541	0.000148793	0.0031098	0.0183602		3.04928e-05	1.3305e-05	3.60919e-05	1.81569e-05	0.350852			0.000109529	0.000121533	0.000131554	0.000176795	0.725498	3.38344e-05	1.60032e-05	3.83494e-05	2.05449e-05	0.554254
	Peptide	NFDLPK	Prolactin-inducible protein isoform Iso 1	P12273-1					0.000175223	0.000111187	5.35191e-05	5.62431e-05	0.00311086	0.0185795		9.99789e-07	1.47503e-06	1.2856e-06	2.18733e-06	0.686378			3.51993e-05	4.20123e-05	7.18389e-05	6.41628e-05	0.112134	1.62981e-06	2.70707e-06	9.41399e-07	1.55468e-06	0.453037
	Peptide	FGSNGEGNGQFNAPTGVAVDSNGNLLVADWGNSR	Tripartite motif-containing protein 2 isoform Iso 1	Q9C040-1					0.00231175	0.00139093	0.00106186	0.000952744	0.00317994	0.018625		nd	nd	nd	nd	-			0.000898422	0.00057392	0.00122529	0.00122894	0.416433	nd	nd	nd	nd	-
	Peptide	DGLILTSR	Protein deglycase DJ-1 isoform Iso 1	Q99497-1					0.00103726	0.000614092	0.000371083	0.00025097	0.0032173	0.018668		6.72021e-07	1.61514e-06	3.13251e-07	8.54744e-07	0.482837			0.000357759	0.000301556	0.000384407	0.000200934	0.801289	9.69872e-08	3.35973e-07	5.29516e-07	1.14572e-06	0.231806
	Peptide	LLNVGDLGGNETVTLR	Protein-glutamine gamma-glutamyltransferase K isoform Iso 1	P22735-1					4.39815e-05	2.64301e-05	1.49819e-05	1.63354e-05	0.00324476	0.0187253		nd	nd	nd	nd	-			1.26684e-05	1.53592e-05	1.72954e-05	1.76172e-05	0.500006	nd	nd	nd	nd	-
	Peptide	GFYPSDLSVEWESNGQPENNYK	Ig gamma-2 chain C region isoform Iso 1	P01859-1	IgG2				0.000199552	0.00010764	9.43746e-05	8.66818e-05	0.00325827	0.0189264		9.11969e-07	1.87876e-06	5.02179e-06	1.67498e-05	0.246702			9.32946e-05	0.000104481	9.54546e-05	6.92217e-05	0.952933	8.72319e-06	2.34565e-05	1.32038e-06	2.55305e-06	0.299823
	Peptide	GAAGYEELAQR	Noelin-2 isoform Iso 1	O95897-1			novo	GAYGYEDLQQR	0.00194126	0.00107479	0.000783176	0.000428306	0.00336254	0.0191254		4.58987e-06	5.02077e-06	5.11202e-06	1.0855e-05	0.844841			0.000850799	0.000409747	0.000715552	0.000453541	0.451517	5.84413e-06	1.44138e-05	4.37991e-06	6.11928e-06	0.750521
	Peptide	NPLPSKETLEQEK	Thymosin beta-4 isoform Iso 1	P62328-1					0.00340712	0.00216964	0.00106992	0.000886735	0.00337553	0.0191333		1.70831e-06	1.9414e-06	1.40369e-06	1.88661e-06	0.653861			0.000803959	0.000459535	0.00133588	0.00113074	0.152558	1.37428e-06	1.61442e-06	1.4331e-06	2.19863e-06	0.941128
	Peptide	LDVPTLGPK	Protein-glutamine gamma-glutamyltransferase E isoform Iso 1	Q08188-1					4.76852e-05	2.21285e-05	2.12504e-05	2.44763e-05	0.00340225	0.0191841		nd	nd	1.15782e-07	4.39681e-07	0.371535			1.77401e-05	1.82113e-05	2.47606e-05	2.99017e-05	0.494558	2.31564e-07	6.12344e-07	nd	nd	0.203716
	Peptide	VEDLESGVK	Plexin-A4 isoform Iso 4	Q9HCM2-4			novo	DLESGVK	0.000180988	5.72184e-05	9.51172e-05	0.000106355	0.00343226	0.0198049		2.95062e-07	6.90978e-07	8.38791e-07	1.95305e-06	0.231542			7.01944e-05	5.83943e-05	0.00012004	0.000137427	0.265792	4.15104e-07	7.91394e-07	1.26248e-06	2.63773e-06	0.305915
	Peptide	ELEEDFLK	Coactosin-like protein isoform Iso 1	Q14019-1			novo	QLEEEFLK	9.58276e-05	7.18124e-05	1.9245e-05	2.093e-05	0.00355195	0.0198049		2.31115e-07	5.41118e-07	7.6971e-08	2.21263e-07	0.360605			1.98777e-05	2.49705e-05	1.86123e-05	1.70749e-05	0.886102	1.16833e-07	2.87009e-07	3.71086e-08	1.28548e-07	0.393472
	Peptide	APVAGTCYQAEWDDYVPK	Phosphatidylethanolamine-binding protein 1 isoform Iso 1	P30086-1					0.00104729	0.000744995	0.000253302	0.000224313	0.00356956	0.0198454		nd	nd	nd	nd	-			0.000259683	0.000272847	0.000246921	0.000175135	0.892781	nd	nd	nd	nd	-
	Protein	P09668-1	Pro-cathepsin H isoform Iso 1	P09668-1					0.00682758	0.00308461	0.00348479	0.00299284	0.00359992	0.0198843		0.00102496	0.0018652	0.000570117	0.00125815	0.391444			0.00290846	0.0023773	0.00406113	0.00351457	0.356899	0.000145688	0.000273767	0.000994546	0.00168576	0.111684
	Peptide	ADVLTTGAGNPVGDK	Catalase isoform Iso 1	P04040-1					7.20345e-05	5.98211e-05	8.74522e-06	1.49611e-05	0.00373236	0.020526		4.33297e-06	6.8274e-06	2.83843e-06	2.52677e-06	0.476694			5.4586e-06	8.30267e-06	1.20318e-05	1.93783e-05	0.29727	3.554e-06	2.57141e-06	2.12286e-06	2.3707e-06	0.17035
	Peptide	VSVELTNSLFK	Junction plakoglobin isoform Iso 1	P14923-1					0.000230895	0.000118948	0.000103792	6.8246e-05	0.00380784	0.021275		9.46944e-07	1.8918e-06	1.90902e-06	2.42542e-06	0.238217			0.000101321	6.37186e-05	0.000106263	7.52665e-05	0.863766	1.58256e-06	2.10552e-06	2.23548e-06	2.76303e-06	0.52173
	Peptide	LYEQLSGK	Phosphatidylethanolamine-binding protein 1 isoform Iso 1	P30086-1					0.00204857	0.00162679	0.000354092	0.000214135	0.00411224	0.0222684		2.45887e-08	8.51777e-08	1.73956e-07	5.9345e-07	0.238272			0.000302608	0.000185884	0.000405577	0.000235669	0.247355	3.47911e-07	8.18755e-07	nd	nd	0.155186
	Peptide	EEELQVIQPDK	Tyrosine-protein phosphatase non-receptor type substrate 1 isoform Iso 1	P78324-1					0.000190326	0.000120627	8.91758e-05	7.65041e-05	0.00415533	0.0222684		nd	nd	nd	nd	-			7.41276e-05	7.26285e-05	0.000104224	8.04294e-05	0.346479	nd	nd	nd	nd	-
	Peptide	FSTVAGESGSADTVRDPR	Catalase isoform Iso 1	P04040-1					0.000214177	0.000174751	3.25335e-05	4.97783e-05	0.00419798	0.0224292		2.03771e-06	4.6533e-06	6.81051e-07	1.20088e-06	0.340485			2.05957e-05	1.61726e-05	4.44714e-05	6.78861e-05	0.258445	8.14653e-07	1.40696e-06	5.47448e-07	9.9843e-07	0.59698
	Protein	P30047-1	GTP cyclohydrolase 1 feedback regulatory protein isoform Iso 1	P30047-1					0.00124519	0.000674332	0.000597277	0.000557487	0.00423809	0.0229678		7.09576e-06	1.99881e-05	1.20921e-05	5.92388e-05	0.711731			0.000451909	0.00042766	0.000742646	0.00064872	0.208343	2.41841e-05	8.37763e-05	nd	nd	0.328183
	Peptide	TNQELQEINR	Annexin A2 isoform Iso 1	P07355-1					0.000343375	0.000250696	8.4248e-05	6.03277e-05	0.00433577	0.0229678		nd	nd	7.33952e-08	3.2214e-07	0.438752			6.86094e-05	4.09187e-05	9.98866e-05	7.34969e-05	0.211125	1.55199e-08	5.37627e-08	1.31271e-07	4.54734e-07	0.399428
	Peptide	VLLQEEGTR	Desmoplakin isoform DPI	P15924-1			novo	LLQEDSTR	0.000677769	0.000469989	0.000190857	0.000171245	0.00433985	0.0230071		2.00441e-06	3.95511e-06	1.51992e-06	4.97869e-06	0.771074			0.000161963	0.000157784	0.000219751	0.000186007	0.420616	6.79676e-07	1.88075e-06	2.36016e-06	6.83743e-06	0.426892
	Peptide	EFNAETFTFHADICTLSEK	Serum albumin isoform Iso 3	P02768-3					0.000890443	0.00050723	0.000440368	0.000365754	0.00436638	0.023043		0.000947242	0.000221244	0.000996947	0.000659896	0.741048			0.000413026	0.000169545	0.000467711	0.000499337	0.724977	0.00106806	0.000898916	0.000925833	0.000302376	0.611856
	Peptide	GECQAEGVLFFQGDR	Hemopexin isoform Iso 1	P02790-1					0.000109587	3.53251e-05	6.16938e-05	4.81591e-05	0.00441392	0.023043		0.00222899	0.000369847	0.00205096	0.000318292	0.143004			6.1903e-05	4.03518e-05	6.14846e-05	5.67545e-05	0.983581	0.00206994	0.000377642	0.00203198	0.000261593	0.77739
	Peptide	LSSVTAADTAVYYCAR	Immunoglobulin heavy variable 4-59 isoform Iso 1	P01825-1	HV	FR3			0.00042786	0.000115584	0.00030214	0.000117079	0.00441669	0.023043		0.00012006	4.1218e-05	0.000125808	4.63931e-05	0.718819			0.000345419	0.000131904	0.000258861	8.47086e-05	0.0688837	0.000150771	4.50123e-05	0.000100846	3.33862e-05	0.00539904
	Peptide	DGYNYTLSK	Protein S100-A11 isoform Iso 1	P31949-1			novo	DGYDYTVS	0.000497502	0.000278028	0.000206635	0.000164688	0.0044593	0.0231754		nd	nd	nd	nd	-			0.000203608	0.000151143	0.000209661	0.000183972	0.930622	nd	nd	nd	nd	-
	Peptide	AASSQTPTMCTTTVTVK	Desmocollin-1 isoform 1A	Q08554-1					0.000130146	0.000101094	2.6074e-05	2.84947e-05	0.00446569	0.0233817		nd	nd	3.69606e-08	1.81069e-07	0.487479			2.11942e-05	2.54166e-05	3.09539e-05	3.16188e-05	0.413584	nd	nd	7.39212e-08	2.56071e-07	0.328183
	Peptide	VAAGAFQGLR	Leucine-rich alpha-2-glycoprotein isoform Iso 1	P02750-1					8.0117e-05	5.88158e-05	1.88068e-05	3.398e-05	0.0045282	0.0236692		nd	nd	1.52588e-07	5.30917e-07	0.329961			8.22942e-06	1.19311e-05	2.93842e-05	4.5031e-05	0.140583	1.86763e-07	6.46967e-07	1.18412e-07	4.10192e-07	0.760163
	Peptide	NTGLLCTLGPASR	Pyruvate kinase PKM isoform M2	P14618-1					3.48908e-05	2.20393e-05	1.52085e-05	1.62879e-05	0.00459787	0.0236692		5.61372e-06	7.35028e-06	1.50839e-06	2.00566e-06	0.0821182			1.33166e-05	1.50388e-05	1.71004e-05	1.7909e-05	0.580813	1.59195e-06	2.09615e-06	1.42484e-06	2.0005e-06	0.84349
	Peptide	EIEIDIEPTDKVER	NEDD8 isoform Iso 1	Q15843-1					0.000403024	0.000169037	0.000213482	0.00018076	0.00467394	0.02398		8.64911e-08	2.99614e-07	7.88902e-07	2.22982e-06	0.142232			0.000203684	0.000189734	0.00022328	0.000179194	0.797202	4.97098e-07	1.722e-06	1.08071e-06	2.69169e-06	0.533459
	Peptide	ANEGTVGVSAATER	Alkaline phosphatase, tissue-nonspecific isozyme isoform Iso 1	P05186-1					0.000438323	0.000364123	6.76656e-05	8.55297e-05	0.00477571	0.0244138		nd	nd	nd	nd	-			5.5599e-05	5.98354e-05	7.97321e-05	0.00010676	0.501683	nd	nd	nd	nd	-
	Peptide	VEGDVDVPK	Gasdermin-A isoform Iso 1	Q96QA5-1					6.24304e-05	4.11789e-05	2.05192e-05	1.73803e-05	0.00494408	0.0248397		nd	nd	3.06915e-07	1.10267e-06	0.345232			1.59986e-05	1.39795e-05	2.50399e-05	1.97889e-05	0.209529	6.13831e-07	1.52865e-06	nd	nd	0.17813
	Protein	Q02413-1	Desmoglein-1 isoform Iso 1	Q02413-1					0.0029102	0.00209194	0.000797619	0.000535889	0.00503093	0.0250862		0.000591301	0.0014336	0.000827676	0.00136148	0.632441			0.00075547	0.000535739	0.000839767	0.000556389	0.709005	0.000807695	0.00148287	0.000847657	0.0012946	0.94457
	Protein	P11684-1	Uteroglobin isoform Iso 1	P11684-1					0.00378737	0.00266498	0.00152775	0.00182314	0.00505841	0.0251235		nd	nd	nd	nd	-			0.00123067	0.00121043	0.00182483	0.00230047	0.439618	nd	nd	nd	nd	-
	Peptide	FAAYFQQGDMESNGK	Glucose-6-phosphate isomerase isoform Iso 1	P06744-1					0.000186607	0.000155808	2.95563e-05	3.28474e-05	0.00507061	0.025412		6.85193e-07	1.64744e-06	nd	nd	0.0462962			2.84777e-05	3.83836e-05	3.06348e-05	2.79311e-05	0.876362	nd	nd	nd	nd	-
	Peptide	QEPSDSPMFLLNR	Desmoglein-1 isoform Iso 1	Q02413-1					0.000164021	0.000109576	5.31841e-05	4.62579e-05	0.00514624	0.025412		nd	nd	9.89901e-07	4.8495e-06	0.487479			4.66485e-05	4.35783e-05	5.97196e-05	4.98181e-05	0.501056	1.9798e-06	6.85823e-06	nd	nd	0.328183
	Peptide	VLTPTQVK	Phosphatidylethanolamine-binding protein 1 isoform Iso 1	P30086-1					0.00148625	0.00121189	0.000269132	0.00023768	0.0051816	0.0255243		1.62712e-06	2.11384e-06	8.96434e-07	1.10015e-06	0.279946			0.000264959	0.000217303	0.000273305	0.000266196	0.933711	7.38773e-07	1.04222e-06	1.0541e-06	1.17908e-06	0.494876
	Peptide	QVELPFDYEVQPGGSLR	Immunoglobulin heavy variable 3-23 isoform Iso 1	P01764-1	HV	FR1	novo	VQPGGSLR	0.000415177	0.000121318	0.000260448	0.000157245	0.00521706	0.0255243		0.000141852	5.34548e-05	0.000113817	4.10982e-05	0.0901752			0.000300773	0.000167113	0.000220123	0.000142215	0.216244	0.000113222	3.08363e-05	0.000114411	5.0794e-05	0.945372
	Peptide	LTGQLFLGGSIVK	Selenium-binding protein 1 isoform Iso 1	Q13228-1					0.000421099	0.000363663	5.98874e-05	5.03705e-05	0.00553067	0.0268826		2.20799e-07	7.64869e-07	1.21524e-07	5.72092e-07	0.66404			5.99251e-05	5.4334e-05	5.98498e-05	4.8506e-05	0.997173	2.43047e-07	8.07534e-07	nd	nd	0.308452
	Peptide	KSGAEAESLYQSK	RNA helicase Mov10l1 isoform Iso 5	Q9BXT6-5			novo	KSKAEAESLYQSK	0.00173034	0.000930943	0.000955814	0.00063002	0.00561631	0.0269541		9.55331e-06	1.0847e-05	8.37961e-06	1.27802e-05	0.786986			0.000852881	0.000642781	0.00105875	0.000627416	0.435714	4.93429e-06	8.89998e-06	1.18249e-05	1.53755e-05	0.192771
	Peptide	LDTSEVVFNSK	Galectin-7 isoform Iso 1	P47929-1					8.4205e-05	3.85692e-05	4.36484e-05	3.89556e-05	0.00565641	0.0270821		nd	nd	nd	nd	-			2.94397e-05	3.4266e-05	5.78572e-05	3.94764e-05	0.0729651	nd	nd	nd	nd	-
	Peptide	DCGSVDGVIK	Epididymal secretory protein E1 isoform Iso 2	P61916-2					0.00536577	0.00273335	0.00277245	0.00235593	0.00567959	0.0278627		1.23633e-07	4.28278e-07	9.56942e-07	1.46588e-06	0.0152931			0.00208437	0.00149717	0.00346053	0.00288633	0.16139	1.28989e-06	1.81251e-06	6.23989e-07	9.82786e-07	0.275291
	Peptide	LASLEELKR	Desmoplakin isoform DPI	P15924-1					0.000108555	6.85091e-05	5.04619e-05	4.8707e-05	0.00586408	0.0278627		nd	nd	4.13207e-07	9.15719e-07	0.129978			4.70079e-05	3.59591e-05	5.3916e-05	6.03434e-05	0.736581	2.25949e-07	7.82711e-07	6.00464e-07	1.03159e-06	0.327291
	Peptide	SLGLPSR	Protein-glutamine gamma-glutamyltransferase E isoform Iso 1	Q08188-1					0.000151475	0.000101336	5.11076e-05	4.4569e-05	0.00592406	0.0279905		2.78695e-07	5.56448e-07	9.41833e-07	1.38794e-06	0.0498197			3.98379e-05	3.16445e-05	6.23773e-05	5.36181e-05	0.222976	1.03903e-06	1.63284e-06	8.44633e-07	1.15807e-06	0.739753
	Peptide	TMQNTSDLDTAR	Junction plakoglobin isoform Iso 1	P14923-1					0.000119909	8.97286e-05	3.17404e-05	3.03686e-05	0.00604527	0.0285293		nd	nd	1.98021e-07	9.44343e-07	0.475771			2.6902e-05	3.18357e-05	3.65789e-05	2.93897e-05	0.447351	3.85835e-07	1.33657e-06	1.02064e-08	3.53561e-08	0.351337
	Peptide	KTETQEKNPLPSK	Thymosin beta-4 isoform Iso 1	P62328-1					0.000352316	0.00022691	0.000136323	0.000199451	0.00606604	0.0285774		2.81023e-07	9.52074e-07	1.55649e-07	5.11864e-07	0.676181			7.9761e-05	9.2147e-05	0.000192885	0.000260204	0.178043	3.44796e-08	9.11586e-08	2.76818e-07	7.1238e-07	0.266389
	Peptide	LTGLCPFGPR	E3 ubiquitin-protein ligase TRIM56 isoform Iso 1	Q9BRZ2-1					0.000758843	0.000370855	0.000388943	0.000215474	0.00608812	0.0286102		5.74943e-06	5.97234e-06	6.2147e-06	5.41759e-06	0.815717			0.000362038	0.000170865	0.000415848	0.000257497	0.552554	5.44563e-06	3.69387e-06	6.98378e-06	6.81421e-06	0.498991
	Peptide	EVGVGFATR	Fatty acid-binding protein, adipocyte isoform Iso 1	P15090-1			novo	GVGFATR	0.00324863	0.00214949	0.00112866	0.000994271	0.00614003	0.0286102		nd	nd	2.12106e-07	7.50655e-07	0.338062			0.000936079	0.00058209	0.00132125	0.00128346	0.358437	1.50782e-07	5.22326e-07	2.73429e-07	9.47186e-07	0.698258
	Peptide	EATSTTLR	Cytochrome P450 2C18 isoform Iso 2	P33260-2			novo	ETTSTTLR	0.00121949	0.000678006	0.000641298	0.000496472	0.00630626	0.0292177		1.43442e-05	1.04649e-05	1.94455e-05	1.83003e-05	0.378967			0.000536949	0.000443085	0.000745648	0.00054341	0.3137	1.99735e-05	2.19445e-05	1.89174e-05	1.47675e-05	0.891247
	Peptide	VGDFVATDLDTGRPSTTVR	Desmoglein-1 isoform Iso 1	Q02413-1					0.000128862	7.01907e-05	5.90204e-05	4.27882e-05	0.00630948	0.0292918		2.75719e-06	1.99464e-06	3.49719e-06	5.00786e-06	0.532569			5.16465e-05	3.99305e-05	6.63943e-05	4.59893e-05	0.410599	3.43927e-06	6.72678e-06	3.5551e-06	2.67961e-06	0.956567
	Peptide	TLTLEVEPSDTLENVKAK	Ubiquitin-40S ribosomal protein S27a isoform Iso 1	P62979-1					4.53141e-05	2.60458e-05	2.06333e-05	2.29776e-05	0.00638052	0.029547		nd	nd	nd	nd	-			1.7514e-05	2.22351e-05	2.37526e-05	2.4255e-05	0.518131	nd	nd	nd	nd	-
	Peptide	QFYPDLLR	Selenium-binding protein 1 isoform Iso 1	Q13228-1					0.000168117	0.000147839	2.48451e-05	2.03616e-05	0.00641738	0.029823		2.87406e-07	4.75843e-07	6.0904e-07	1.83608e-06	0.427048			2.72052e-05	2.50959e-05	2.24851e-05	1.49974e-05	0.581627	7.29414e-07	2.0818e-06	4.88666e-07	1.63809e-06	0.75586
	Peptide	LELYNAGK	CD109 antigen isoform Iso 2	Q6YHK3-2			novo	LELYNTG	0.000152768	9.12329e-05	6.15377e-05	8.8014e-05	0.00654501	0.029823		nd	nd	nd	nd	-			3.76569e-05	3.93011e-05	8.54185e-05	0.000115794	0.198271	nd	nd	nd	nd	-
	Peptide	EFVLSDR	Coactosin-like protein isoform Iso 1	Q14019-1					0.000136742	9.2433e-05	4.63338e-05	4.55287e-05	0.00656013	0.029823		nd	nd	2.11619e-07	1.03672e-06	0.487479			6.35641e-05	5.22347e-05	2.91035e-05	3.09508e-05	0.0620289	4.23238e-07	1.46614e-06	nd	nd	0.328183
	Peptide	ELGLCPDDAAVLPLKNNR	Prolactin-inducible protein isoform Iso 1	P12273-1					5.67918e-05	2.92292e-05	2.78453e-05	2.78173e-05	0.0065814	0.029823		nd	nd	nd	nd	-			2.20546e-05	2.14413e-05	3.3636e-05	3.29402e-05	0.318466	nd	nd	nd	nd	-
	Peptide	GGVEEGPTVLR	Arginase-1 isoform Iso 2	P05089-2					0.000257727	0.000209077	5.57039e-05	5.29978e-05	0.00659957	0.029823		2.48598e-08	8.61168e-08	6.48939e-08	2.19927e-07	0.440895			4.76442e-05	3.82311e-05	6.37635e-05	6.53416e-05	0.468557	6.33367e-08	2.19405e-07	6.6451e-08	2.30193e-07	0.973243
	Peptide	QVEVVESGGGLVQPGGSLR	Immunoglobulin heavy variable 3-11 isoform Iso 1	P01762-1	HV	FR1	novo	QVQLVESGGGLVKPGGSLR	0.000354632	0.000205803	0.000192542	0.000129803	0.00660119	0.0299294		0.000141037	7.48271e-05	0.000129881	9.16452e-05	0.717723			0.00016465	9.03137e-05	0.000220434	0.000159297	0.302748	0.000112432	0.000104578	0.000147329	7.7203e-05	0.362472
	Peptide	QPCQPPPVCPTPK	Small proline-rich protein 2D isoform Iso 1	P22532-1					0.000330486	0.000218375	0.00011696	0.000111767	0.00663716	0.030034		3.99104e-07	8.00198e-07	8.56372e-07	1.81594e-06	0.302573			8.70987e-05	6.82814e-05	0.00014682	0.000139683	0.202001	3.07071e-07	7.23924e-07	1.40567e-06	2.39012e-06	0.151486
	Peptide	LPENNPVK	Junctional adhesion molecule A isoform Iso 1	Q9Y624-1					0.000350445	0.000256583	0.000100573	0.000120672	0.00667283	0.0300543		7.68597e-06	1.25811e-05	2.47595e-05	5.22304e-05	0.140814			7.79636e-05	9.02775e-05	0.000123182	0.00014554	0.370313	1.37968e-05	3.03056e-05	3.57221e-05	6.72562e-05	0.319215
	Peptide	VTLSCSGTAEQNR	Calcium-binding mitochondrial carrier protein SCaMC-3 isoform Iso 3	Q9BV35-3			novo	TLSSAGFSAWIKDSTAEQNR	0.000333267	0.000177434	0.000184041	0.000128626	0.00671956	0.0301674		5.93063e-07	2.05443e-06	1.30817e-06	3.41616e-06	0.510743			0.000194913	0.000128092	0.00017317	0.000133896	0.688323	1.853e-06	4.65501e-06	7.63337e-07	1.44376e-06	0.452395
	Peptide	LVSSENFDDYMK	Myelin P2 protein isoform Iso 1	P02689-1					0.00169344	0.00128389	0.000453763	0.000457845	0.00676226	0.0307723		nd	nd	nd	nd	-			0.000379793	0.00028611	0.000527734	0.000586944	0.444042	nd	nd	nd	nd	-
	Peptide	PPYTVVYFPVR	Glutathione S-transferase P isoform Iso 1	P09211-1					6.78636e-05	5.68683e-05	1.33481e-05	1.30901e-05	0.00690075	0.0308604		1.25383e-06	2.28894e-06	1.31069e-06	3.86284e-06	0.962913			1.37076e-05	1.29998e-05	1.29887e-05	1.37477e-05	0.896493	2.40706e-06	5.29394e-06	2.14318e-07	7.42421e-07	0.182036
	Peptide	LSGVGLDQPPYGLFVLNQK	Desmoglein-1 isoform Iso 1	Q02413-1					0.000225268	0.000149334	0.000109595	9.25572e-05	0.00704006	0.0314245		1.57226e-07	3.45025e-07	1.01176e-06	3.73327e-06	0.277296			9.79048e-05	9.39518e-05	0.000121285	9.37409e-05	0.547953	1.74322e-06	5.21477e-06	2.80298e-07	8.83393e-07	0.357482
	Protein	P07108-1	Acyl-CoA-binding protein isoform Iso 1	P07108-1					0.0024967	0.000988707	0.00126682	0.00130911	0.00712436	0.0314245		4.89272e-06	9.41411e-06	2.01798e-05	2.3501e-05	0.00906827			0.00103454	0.000827399	0.00149911	0.00166764	0.400019	2.20472e-05	2.49706e-05	1.83124e-05	2.28838e-05	0.706146
	Peptide	VTVAGLAGKDPVQCSR	Protein deglycase DJ-1 isoform Iso 1	Q99497-1					0.00171849	0.00108217	0.000679488	0.000448328	0.00712531	0.0315713		4.39457e-06	1.05645e-05	3.14901e-06	5.2103e-06	0.705666			0.000591218	0.000201108	0.000767757	0.000602349	0.352567	3.26923e-06	5.8498e-06	3.0288e-06	4.74454e-06	0.912956
	Peptide	VFEGNRPTNSLVFTK	Glucose-6-phosphate isomerase isoform Iso 1	P06744-1					0.000253594	0.000165777	9.52755e-05	5.37044e-05	0.00717172	0.0318422		nd	nd	1.06119e-07	3.91902e-07	0.358322			0.000100675	6.65241e-05	8.98762e-05	3.92613e-05	0.632986	2.12239e-07	5.44579e-07	nd	nd	0.190723
	Peptide	VQDQDLPNTPHSK	Desmocollin-1 isoform 1A	Q08554-1					0.000119793	9.34175e-05	3.05197e-05	3.55332e-05	0.00724978	0.0318422		6.87494e-07	1.13967e-06	7.12531e-07	1.23133e-06	0.953383			2.35525e-05	3.29615e-05	3.74869e-05	3.80477e-05	0.348035	7.17693e-07	1.37812e-06	7.07369e-07	1.12734e-06	0.984156
	Peptide	ENPVKGSPGVPSFAAGPPLSEGK	Corneodesmosin isoform Iso 1	Q15517-1					0.000105199	7.01311e-05	3.77116e-05	3.52377e-05	0.00730059	0.0325632		nd	nd	6.38427e-08	3.12764e-07	0.487479			3.39882e-05	2.78679e-05	4.14349e-05	4.23013e-05	0.615652	1.27685e-07	4.42315e-07	nd	nd	0.328183
	Peptide	HFVALSTNTTK	Glucose-6-phosphate isomerase isoform Iso 1	P06744-1					0.000209113	0.00015162	6.569e-05	3.1964e-05	0.00745113	0.0326755		nd	nd	nd	nd	-			5.67175e-05	2.72133e-05	7.46625e-05	3.49294e-05	0.174307	nd	nd	nd	nd	-
	Peptide	FNTANDDNVTQVR	Catalase isoform Iso 1	P04040-1					0.000364206	0.000336118	4.67309e-05	5.91471e-05	0.0074904	0.0326988		3.01411e-06	6.90941e-06	2.03532e-06	1.97194e-06	0.639215			3.11045e-05	2.46505e-05	6.23573e-05	7.85773e-05	0.211115	2.70566e-06	2.21623e-06	1.36497e-06	1.49617e-06	0.0963975
	Peptide	DNWVFCGGK	Protein FAM3C isoform Iso 1	Q92520-1					7.42133e-05	4.75971e-05	2.86289e-05	2.53289e-05	0.00764473	0.0336545		1.34425e-07	4.65662e-07	2.26948e-07	8.07222e-07	0.716555			3.07347e-05	2.24266e-05	2.6523e-05	2.87889e-05	0.693163	3.20384e-07	1.10984e-06	1.33511e-07	3.3414e-07	0.586001
	Protein	P04792-1	Heat shock protein beta-1 isoform Iso 1	P04792-1					0.000486535	0.000179553	0.000292044	0.000201085	0.00775674	0.0336623		2.58233e-05	1.60675e-05	2.63577e-05	2.4713e-05	0.946316			0.0002453	0.000169236	0.000338788	0.000226138	0.26388	2.38433e-05	3.14395e-05	2.88722e-05	1.65757e-05	0.630419
	Peptide	LKNTLTQTTENLR	Desmoplakin isoform DPI	P15924-1					5.21655e-05	4.61021e-05	9.04332e-06	9.9328e-06	0.00796279	0.0343135		nd	nd	nd	nd	-			9.95849e-06	1.15906e-05	8.12815e-06	8.37382e-06	0.661791	nd	nd	nd	nd	-
	Glycan	FA2BG2_IgG2/3	Fc-glycan from IgG2 (or 3)		IgG2 (or 3)				0.0161894	0.00648403	0.00997276	0.00395164	0.00799673	0.034361		0.00890981	0.00449317	0.0068023	0.00303577	0.10443			0.0084994	0.00326171	0.0114461	0.00415637	0.0663325	0.00569925	0.00271181	0.00790535	0.0030432	0.0741516
	Protein	Q15828-1	Cystatin-M isoform Iso 1	Q15828-1					0.00430726	0.00158859	0.00224198	0.00227173	0.0080653	0.03466		0.000117533	0.000126281	7.21953e-05	3.46946e-05	0.245892			0.00235218	0.00251566	0.00213178	0.00210609	0.818138	7.4242e-05	3.96473e-05	7.01485e-05	3.05909e-05	0.779696
	Peptide	LVDLLR	Clavesin-2 isoform Iso 1	Q5SYC1-1					6.0726e-05	3.9408e-05	2.32456e-05	2.1954e-05	0.00810365	0.0347765		nd	nd	3.28853e-08	1.61105e-07	0.487479			1.8941e-05	1.64931e-05	2.75501e-05	2.6369e-05	0.348044	6.57707e-08	2.27836e-07	nd	nd	0.328183
	Peptide	LTWLYDNTTGK	Protein-glutamine gamma-glutamyltransferase E isoform Iso 1	Q08188-1			novo	TWLYDNTTGK	7.5677e-05	5.23242e-05	2.62664e-05	2.6329e-05	0.00820236	0.0349976		3.86888e-06	8.04103e-06	9.71586e-07	3.13245e-06	0.250799			2.44014e-05	2.68279e-05	2.81313e-05	2.68723e-05	0.736883	nd	nd	1.94317e-06	4.29615e-06	0.131426
	Peptide	LFAYPDTHR	Catalase isoform Iso 1	P04040-1					0.000156769	0.000141309	2.45263e-05	5.39776e-05	0.00822617	0.0350014		1.66008e-06	3.46253e-06	4.51805e-07	7.33e-07	0.255971			9.04911e-06	1.16589e-05	4.00035e-05	7.37121e-05	0.177294	2.71728e-07	4.82726e-07	6.31883e-07	9.05344e-07	0.240809
	Peptide	NRPTSLSWDGLDSGK	Phosphatidylethanolamine-binding protein 1 isoform Iso 1	P30086-1					0.00124009	0.000954797	0.000349383	0.00031381	0.00825586	0.0350014		nd	nd	nd	nd	-			0.000393334	0.00040754	0.000305431	0.000188685	0.507742	nd	nd	nd	nd	-
	Peptide	KHSNLLQATSR	Serine/threonine-protein kinase LMTK1 isoform Iso 3	Q6ZMQ8-3			novo	KHSNLLQ	5.28378e-05	3.32202e-05	2.56211e-05	2.42058e-05	0.00826961	0.0350014		nd	nd	nd	nd	-			1.86063e-05	1.97823e-05	3.26359e-05	2.69519e-05	0.160154	nd	nd	nd	nd	-
	Peptide	SPQYCQVLHR	Selenium-binding protein 1 isoform Iso 1	Q13228-1					0.000720841	0.000663135	0.00010559	7.33357e-05	0.00827067	0.0351784		1.04914e-05	5.24549e-06	8.21848e-06	4.65801e-06	0.194353			9.24697e-05	7.79396e-05	0.000118709	6.92461e-05	0.392706	8.13162e-06	4.95957e-06	8.30534e-06	4.55552e-06	0.929601
	Peptide	VEDTAVYFCAR	Immunoglobulin heavy variable 3-7 isoform Iso 1	P01780-1	HV	FR3	novo	EDTAVYYCAR	0.000149049	4.96312e-05	0.000107774	3.74231e-05	0.00846505	0.0357391		6.40364e-05	3.18145e-05	4.71305e-05	2.83862e-05	0.114734			0.000113845	4.04362e-05	0.000101702	3.48252e-05	0.438987	4.48854e-05	3.05652e-05	4.93756e-05	2.71952e-05	0.707447
	Peptide	GSLSLSVAR	Myelin regulatory factor isoform Iso 2	Q9Y2G1-2			novo	GSLPLSIAR	0.00161152	0.000659714	0.00102431	0.000560514	0.00848952	0.0363624		1.08257e-05	5.14536e-06	1.15323e-05	8.46625e-06	0.792912			0.0011754	0.000589607	0.000873216	0.000509381	0.192816	1.07003e-05	6.61859e-06	1.23644e-05	1.02252e-05	0.640679
	Peptide	YLELLTR	Desmoplakin isoform DPI	P15924-1					0.000236114	0.000128333	0.000116093	6.46519e-05	0.00870028	0.0364504		2.37402e-06	2.75854e-06	2.59319e-06	2.59981e-06	0.816591			0.000109296	5.25357e-05	0.000122891	7.66741e-05	0.617415	2.50325e-06	2.62161e-06	2.68313e-06	2.6911e-06	0.869781
	Peptide	DCGSVDGVLKEVNVSPCPTQPCQLSK	Epididymal secretory protein E1 isoform Iso 2	P61916-2					0.00329858	0.00172522	0.00181581	0.00139063	0.00873155	0.0365162		nd	nd	nd	nd	-			0.0014536	0.00085886	0.00217802	0.0017377	0.213735	nd	nd	nd	nd	-
	Protein	P09467-1	Fructose-1,6-bisphosphatase 1 isoform Iso 1	P09467-1					0.000440989	0.000442895	3.53142e-05	7.57458e-05	0.00894046	0.0372508		7.59728e-06	8.53549e-06	4.08551e-06	7.92119e-06	0.229929			7.35671e-06	1.33342e-05	6.32718e-05	0.000100565	0.0817248	2.38687e-06	4.91897e-06	5.78415e-06	1.00351e-05	0.307971
	Protein	P02790-1	Hemopexin isoform Iso 1	P02790-1					0.0110935	0.00326502	0.00713465	0.00436888	0.00905502	0.0376511		0.125297	0.0408901	0.109997	0.0390201	0.282594			0.00720942	0.00391386	0.00705989	0.0049577	0.935382	0.117912	0.0500752	0.102083	0.0232241	0.335762
	Peptide	VDDTAVYYCAR	Immunoglobulin heavy variable 1-2 isoform Iso 1	P23083-1	HV	FR3	novo	DDTAVYYCAR	0.000536892	0.00028209	0.000278364	8.55014e-05	0.00910007	0.0377804		0.000193794	7.25201e-05	0.000195734	8.5229e-05	0.946606			0.000268971	9.34166e-05	0.000287758	7.97896e-05	0.601603	0.000201034	7.79738e-05	0.000190434	9.51163e-05	0.76809
	Peptide	ENNAVYAFLGLTAPPGSK	SH3 domain-binding glutamic acid-rich-like protein isoform Iso 1	O75368-1					0.000564352	0.000336949	0.000283524	0.000260742	0.00920616	0.0379639		nd	nd	nd	nd	-			0.000214298	0.000185495	0.00035275	0.000311913	0.199878	nd	nd	nd	nd	-
	Protein	P02749-1	Beta-2-glycoprotein 1 isoform Iso 1	P02749-1					0.00290995	0.000941588	0.0017793	0.00125578	0.00950821	0.0389067		0.0925158	0.0281108	0.101503	0.0293074	0.385681			0.00166577	0.00111152	0.00189282	0.00142608	0.667803	0.0923323	0.0276002	0.110674	0.0291661	0.127858
	Peptide	SRCPDGSTCCELPSGK	Granulins isoform Iso 1	P28799-1					0.000239221	0.000116388	0.000126249	0.000116466	0.00961681	0.0389644		nd	nd	nd	nd	-			9.37643e-05	8.95017e-05	0.000158735	0.000134346	0.177182	nd	nd	nd	nd	-
	Protein	P28799-1	Granulins isoform Iso 1	P28799-1					0.00115982	0.000505512	0.000607645	0.000597458	0.00963993	0.0389644		7.94802e-07	1.32218e-06	2.30997e-06	3.59024e-06	0.0759522			0.000487015	0.000456729	0.000728274	0.000711345	0.333589	1.45728e-06	3.49325e-06	3.16266e-06	3.62799e-06	0.253345
	Peptide	EDDKLVVECVMK	Fatty acid-binding protein, adipocyte isoform Iso 1	P15090-1					5.4584e-05	4.35603e-05	1.50594e-05	1.62852e-05	0.00983206	0.0395124		nd	nd	nd	nd	-			1.38052e-05	1.47068e-05	1.63136e-05	1.82977e-05	0.714816	nd	nd	nd	nd	-
	Peptide	QVEVVESNGLLQPGGSLR	Immunoglobulin heavy variable 3-11 isoform Iso 1	P01762-1	HV	FR1	novo	QVQLVESGGGLVKPGGSLR	0.00258285	0.00213716	0.000600466	0.00132078	0.00986252	0.0402371		1.74793e-05	1.27738e-05	2.10927e-05	2.2405e-05	0.60922			0.000580803	0.00130735	0.00062013	0.00139193	0.943773	2.03201e-05	1.47644e-05	2.18653e-05	2.88152e-05	0.870706
	Peptide	YGTCLYQGR	Neutrophil defensin 1 isoform Iso 1	P59665-1					9.16238e-05	6.13703e-05	4.08324e-05	4.80024e-05	0.0100593	0.0404742		nd	nd	9.32328e-08	4.56746e-07	0.487479			2.75483e-05	2.70939e-05	5.41165e-05	6.0818e-05	0.186849	1.86466e-07	6.45936e-07	nd	nd	0.328183
	Peptide	SSAEAQTPEDTPNKSGAEAK	Trans-Golgi network integral membrane protein 2 isoform TGN51	O43493-1					3.62176e-05	3.05086e-05	8.77946e-06	1.02036e-05	0.0102189	0.0408212		nd	nd	nd	nd	-			7.82197e-06	9.00596e-06	9.73695e-06	1.1601e-05	0.655916	nd	nd	nd	nd	-
	Protein	P04080-1	Cystatin-B isoform Iso 1	P04080-1					0.00239584	0.000859405	0.00127439	0.00128832	0.0102562	0.0408971		nd	nd	1.70829e-06	8.3689e-06	0.487479			0.00103744	0.000868164	0.00151135	0.00161065	0.379318	nd	nd	3.41659e-06	1.18354e-05	0.328183
	Peptide	KTNPEIQSTLR	Caspase-14 isoform Iso 1	P31944-1					8.30707e-05	4.72653e-05	3.86305e-05	4.58364e-05	0.0103471	0.0409801		8.94569e-08	3.09888e-07	3.03908e-07	1.48884e-06	0.504267			3.14919e-05	3.58293e-05	4.5769e-05	5.47543e-05	0.457773	6.07816e-07	2.10554e-06	nd	nd	0.328183
	Peptide	ETLEQEKQAGES	Thymosin beta-4 isoform Iso 1	P62328-1					0.00151938	0.00128193	0.000364121	0.000551285	0.0104461	0.0412263		nd	nd	3.72343e-08	1.8241e-07	0.487479			0.000226624	0.000263235	0.000501618	0.000724513	0.237083	nd	nd	7.44686e-08	2.57967e-07	0.328183
	Peptide	AQYEDLAQGK	Structural maintenance of chromosomes protein 4 isoform Iso 2	Q9NTJ3-2			novo	AQYEDIAQ	0.00321395	0.00176528	0.00179826	0.00132421	0.0106466	0.0416638		1.80475e-05	1.47608e-05	1.86466e-05	1.81641e-05	0.92182			0.00139505	0.00127269	0.00220147	0.00130078	0.139026	1.76791e-05	1.71295e-05	1.9614e-05	1.98596e-05	0.800665
	Peptide	LYTLVLTDPDAPSR	Phosphatidylethanolamine-binding protein 1 isoform Iso 1	P30086-1					0.00123415	0.00109246	0.000263259	0.000238956	0.0106582	0.0417163		nd	nd	1.05404e-07	5.16372e-07	0.487479			0.000292343	0.000310629	0.000234175	0.000145103	0.565138	2.10808e-07	7.3026e-07	nd	nd	0.328183
	Peptide	EGPYDVVVLPGGNLGAQNLSESAAVK	Protein deglycase DJ-1 isoform Iso 1	Q99497-1					0.00100884	0.000770642	0.00032179	0.00024599	0.0106918	0.0417163		4.54936e-08	1.57594e-07	1.07122e-07	5.24787e-07	0.600332			0.000312322	0.000308806	0.000331259	0.000175973	0.855257	2.14244e-07	7.42162e-07	nd	nd	0.328183
	Peptide	LLLQPCGSK	Corneodesmosin isoform Iso 1	Q15517-1			novo	LLFQPCG	0.000302071	0.000209699	0.000114562	8.53513e-05	0.0108206	0.0419694		2.52782e-06	4.15364e-06	1.91149e-06	2.88437e-06	0.605975			9.41587e-05	7.81155e-05	0.000134965	9.06732e-05	0.250167	1.46756e-06	2.55157e-06	2.35542e-06	3.23343e-06	0.463145
	Peptide	GAEEMETVIPVDVMR	Protein deglycase DJ-1 isoform Iso 1	Q99497-1					0.000167253	0.000153514	3.09634e-05	4.28658e-05	0.0108409	0.0419712		5.30921e-07	1.83916e-06	nd	nd	0.160287			2.66837e-05	5.06248e-05	3.52431e-05	3.52017e-05	0.635356	nd	nd	nd	nd	-
	Protein	P48960-1	CD97 antigen isoform Iso 1	P48960-1					0.00114274	0.000904335	0.000451773	0.000621472	0.0108588	0.0422902		nd	nd	nd	nd	-			0.000322668	0.000454903	0.000580879	0.000751175	0.319488	nd	nd	nd	nd	-
	Peptide	GGSVLVTCSTSCDQPK	Intercellular adhesion molecule 1 isoform Iso 1	P05362-1					0.000299335	0.000249119	7.84951e-05	7.64436e-05	0.0110025	0.0423506		nd	nd	nd	nd	-			6.63555e-05	5.86973e-05	9.06347e-05	9.19324e-05	0.448854	nd	nd	nd	nd	-
	Peptide	QEAESLYQSK	Protein-methionine sulfoxide oxidase MICAL1 isoform Iso 2	Q8TDZ2-2			novo	EAESLYQSK	0.000519686	0.000311327	0.000237074	0.000184861	0.0110097	0.0423611		1.6676e-06	3.69271e-06	1.47207e-06	2.61388e-06	0.855107			0.00018959	0.000130599	0.000284558	0.000222438	0.215478	1.27994e-06	2.9211e-06	1.6642e-06	2.38168e-06	0.727319
	Peptide	LVGGDNLCSGR	CD5 antigen-like isoform Iso 1	O43866-1					0.000656191	0.000448	0.000255739	0.000204332	0.0110767	0.0424389		4.12819e-06	3.14161e-06	3.53303e-06	4.44431e-06	0.681669			0.000244154	0.000232732	0.000267323	0.000181224	0.788084	4.2317e-06	5.30088e-06	2.83436e-06	3.48354e-06	0.453499
	Peptide	GASLENSLEETK	Echinoderm microtubule-associated protein-like 4 isoform Iso 2	Q9HC35-2			novo	LENSLEQT	7.61406e-05	4.37204e-05	3.89384e-05	3.68532e-05	0.011163	0.0424506		nd	nd	nd	nd	-			3.87652e-05	3.79452e-05	3.91116e-05	3.74149e-05	0.982236	nd	nd	nd	nd	-
	Peptide	TLGLLGAPFSK	Arginase-1 isoform Iso 2	P05089-2					0.000168088	0.000122305	5.96742e-05	4.35883e-05	0.0111638	0.0424506		nd	nd	2.71236e-07	7.62607e-07	0.229697			5.4865e-05	4.00038e-05	6.44835e-05	4.81854e-05	0.600035	4.22427e-07	1.01228e-06	1.20044e-07	3.76054e-07	0.348529
	Peptide	LVVECVMNNVTCTR	Fatty acid-binding protein, epidermal isoform Iso 1	Q01469-1					4.02932e-05	2.27248e-05	2.09858e-05	1.91323e-05	0.0112224	0.0427744		nd	nd	nd	nd	-			1.95669e-05	1.98995e-05	2.24048e-05	1.91046e-05	0.724956	nd	nd	nd	nd	-
	Peptide	GGFVLLDGETFEVK	Selenium-binding protein 1 isoform Iso 1	Q13228-1					0.0003101	0.000309467	3.93836e-05	3.53515e-05	0.0114892	0.043528		nd	nd	nd	nd	-			3.78802e-05	4.06934e-05	4.08871e-05	3.08575e-05	0.840258	nd	nd	nd	nd	-
	Peptide	YQAECSQFK	Desmoplakin isoform DPI	P15924-1					0.000137404	0.000104505	4.53335e-05	4.00166e-05	0.011659	0.0439291		6.45872e-08	2.23737e-07	2.99274e-07	8.86083e-07	0.23181			4.28639e-05	4.30257e-05	4.78031e-05	3.85189e-05	0.769794	nd	nd	5.98547e-07	1.2026e-06	0.0987117
	Peptide	LQDKEGLPPDQQR	Ubiquitin-40S ribosomal protein S27a isoform Iso 1	P62979-1					0.000644248	0.00047744	0.000216038	0.000278941	0.0117302	0.0439959		nd	nd	nd	nd	-			0.000124245	0.000230684	0.000307832	0.000301812	0.108262	nd	nd	nd	nd	-
	Peptide	FAIQYGTGR	Napsin-A isoform Iso 1	O96009-1					0.000638244	0.000214993	0.000337233	0.000359647	0.0118376	0.0441896		nd	nd	nd	nd	-			0.000290549	0.000250623	0.000383918	0.000450426	0.5368	nd	nd	nd	nd	-
	Peptide	VLPACLPSPNYVVADR	Plasminogen isoform Iso 1	P00747-1					1.32247e-05	1.20275e-05	2.54851e-06	6.09806e-06	0.0118406	0.0441954		0.000505143	0.000215962	0.000505059	0.000193392	0.999067			2.31176e-06	5.77707e-06	2.78526e-06	6.65255e-06	0.854021	0.000505426	0.00024072	0.000504692	0.000142319	0.992826
	Peptide	SGAGTELSVR	Tyrosine-protein phosphatase non-receptor type substrate 1 isoform Iso 1	P78324-1					0.000125711	8.68494e-05	5.89841e-05	6.19833e-05	0.0118732	0.0442401		1.79292e-07	6.21084e-07	8.94941e-07	3.63898e-06	0.357751			3.60054e-05	3.87895e-05	8.19627e-05	7.33243e-05	0.0722052	nd	nd	1.78988e-06	5.09321e-06	0.236359
	Peptide	VAGMAKPNMLLSVNGDVLTLK	Fatty acid-binding protein, adipocyte isoform Iso 1	P15090-1					0.000167649	0.000133949	5.63906e-05	0.000110228	0.0119133	0.0442401		nd	nd	nd	nd	-			4.45984e-05	5.60131e-05	6.81827e-05	0.000148203	0.614094	nd	nd	nd	nd	-
	Peptide	GPLQLER	Leucine-rich alpha-2-glycoprotein isoform Iso 1	P02750-1					5.15749e-05	4.82907e-05	9.02581e-06	2.13678e-05	0.0119419	0.0444742		1.11415e-07	3.85952e-07	1.05072e-07	3.56011e-07	0.961192			5.25759e-06	7.65022e-06	1.2794e-05	2.94137e-05	0.406536	1.06381e-07	3.68514e-07	1.03764e-07	3.59449e-07	0.986109
	Peptide	LFAFVR	Coactosin-like protein isoform Iso 1	Q14019-1					0.000241288	0.000197481	6.85801e-05	7.93161e-05	0.0122343	0.0452866		nd	nd	nd	nd	-			6.15718e-05	4.41436e-05	7.55885e-05	0.000105348	0.676907	nd	nd	nd	nd	-
	Peptide	AFSVNLFK	Lysosome-associated membrane glycoprotein 1 isoform Iso 1	P11279-1			novo	FSVNLFR	5.75905e-05	3.70793e-05	2.49068e-05	1.85882e-05	0.0122808	0.0453175		3.16176e-06	6.94477e-06	3.14666e-06	1.21439e-05	0.996851			2.4245e-05	1.67049e-05	2.55686e-05	2.10343e-05	0.866014	6.05731e-06	1.70165e-05	2.36017e-07	5.54903e-07	0.261153
	Peptide	LLQCVDHSTHPDCALK	ADP-ribosyl cyclase/cyclic ADP-ribose hydrolase 2 isoform Iso 1	Q10588-1					0.000200064	0.000127879	0.000103689	8.88393e-05	0.012308	0.0454367		1.20833e-06	2.37825e-06	6.09425e-07	9.99655e-07	0.418173			0.000108362	0.000107672	9.90152e-05	6.97234e-05	0.803069	7.28115e-07	1.2885e-06	4.90734e-07	6.31263e-07	0.574542
	Peptide	CLDPVDTPNPTR	Antileukoproteinase isoform Iso 1	P03973-1					0.000139116	0.000107684	5.65712e-05	7.79825e-05	0.0126552	0.0464027		5.66361e-06	1.28174e-05	1.0543e-06	5.03198e-06	0.251877			3.64159e-05	3.63983e-05	7.67264e-05	0.00010249	0.220416	5.26834e-08	1.82501e-07	2.05592e-06	7.1219e-06	0.350936
	Peptide	GAQYEELANR	Synaptotagmin-6 isoform Iso 1	Q5T7P8-1			novo	YEELADR	0.000318628	0.000214942	0.000130897	0.00010054	0.0126991	0.0465306		1.22767e-07	3.30459e-07	nd	nd	0.0734105			0.000130719	0.000120411	0.000131075	8.14638e-05	0.99331	nd	nd	nd	nd	-
	Peptide	AISSIGLECQSVTSR	Resistin isoform Iso 1	Q9HD89-1					0.00177248	0.00133583	0.000623873	0.000298574	0.0127774	0.0465306		nd	nd	4.26956e-08	2.09165e-07	0.487479			0.00067457	0.000372517	0.000573177	0.00020499	0.417642	nd	nd	8.53911e-08	2.95804e-07	0.328183
	Peptide	GPVSVGVDAR	Cathepsin S isoform Iso 1	P25774-1					7.22363e-05	2.97287e-05	3.39851e-05	5.76532e-05	0.0128636	0.0466992		3.31456e-07	1.1482e-06	6.39906e-07	2.38217e-06	0.603579			2.2235e-05	2.81764e-05	4.57352e-05	7.65167e-05	0.335126	9.18895e-07	3.18315e-06	3.60916e-07	1.25025e-06	0.580692
	Peptide	SPLFGPEEVNSVEGNSVSLTCYYPPTSVNR	Polymeric immunoglobulin receptor isoform Iso 1	P01833-1					0.00223729	0.00178808	0.000914844	0.00121338	0.0128885	0.0466992		nd	nd	nd	nd	-			0.000462136	0.000542669	0.00136755	0.00152866	0.0740569	nd	nd	nd	nd	-
	Peptide	SLGGGFGSNR	CAD protein isoform Iso 1	P27708-1			novo	LGSGFASNR	0.00159927	0.00123198	0.000530299	0.000539045	0.0129798	0.0467935		1.79445e-05	2.04429e-05	1.94711e-05	1.83899e-05	0.822309			0.000383986	0.000244586	0.000676611	0.000707831	0.197959	2.09929e-05	2.36097e-05	1.79493e-05	1.2027e-05	0.695836
	Peptide	GLDSDASYPYK	Cathepsin S isoform Iso 1	P25774-1					8.99712e-05	8.07424e-05	2.06128e-05	2.34642e-05	0.0130268	0.0467935		nd	nd	nd	nd	-			1.95233e-05	2.3183e-05	2.17022e-05	2.47214e-05	0.825815	nd	nd	nd	nd	-
	Peptide	GLSSPATLDSR	Immunoglobulin kappa variable 1D-12 isoform Iso 1	P01611-1	KV	FR1	novo	LSSPATLNSR	0.000199985	0.000123156	0.00010137	9.75184e-05	0.0130705	0.0468334		4.15703e-06	5.30538e-06	1.41955e-06	2.40108e-06	0.111927			8.70417e-05	5.07298e-05	0.000115697	0.000129857	0.487919	1.39469e-06	2.76957e-06	1.44442e-06	2.09346e-06	0.960868
	Peptide	NTEISFILGQEFDEVTADDR	Fatty acid-binding protein, adipocyte isoform Iso 1	P15090-1					0.000519836	0.000487288	0.000101319	0.000149058	0.01309	0.0468334		nd	nd	nd	nd	-			8.14123e-05	9.622e-05	0.000121225	0.000190613	0.527345	nd	nd	nd	nd	-
	Peptide	LEGGGELGATYR	Forkhead box protein I1 isoform Iso 2	Q12951-2			novo	EGGGEYGAT	0.0003759	0.000240115	0.000168104	0.000105144	0.0131721	0.047087		6.06511e-07	2.10102e-06	1.46057e-06	5.44428e-06	0.504682			0.000166131	8.95315e-05	0.000170077	0.000122846	0.929166	2.36737e-06	7.64552e-06	5.53766e-07	1.31411e-06	0.434257
	Peptide	GVQVETLSPGDGR	Peptidyl-prolyl cis-trans isomerase FKBP1A isoform Iso 1	P62942-1					0.000133587	8.97171e-05	6.42418e-05	6.69018e-05	0.0132526	0.047087		1.16254e-07	4.02717e-07	nd	nd	0.160287			5.49057e-05	5.81831e-05	7.35779e-05	7.60471e-05	0.506384	nd	nd	nd	nd	-
	Peptide	TKLVLPSLISSR	Selenium-binding protein 1 isoform Iso 1	Q13228-1					0.000135704	0.000137559	1.84034e-05	2.39456e-05	0.0132579	0.0475333		nd	nd	nd	nd	-			1.79675e-05	2.87435e-05	1.88393e-05	1.92952e-05	0.931271	nd	nd	nd	nd	-
	Peptide	GPGVPFQR	Galectin-7 isoform Iso 1	P47929-1					0.000181683	0.000143238	5.89046e-05	5.0001e-05	0.0134033	0.0477101		nd	nd	4.48209e-07	1.51954e-06	0.317578			4.48275e-05	2.54443e-05	7.29817e-05	6.44028e-05	0.180299	nd	nd	8.96418e-07	2.09513e-06	0.152486
	Peptide	AEDTAVYYCAR	Immunoglobulin heavy variable 3-48 isoform Iso 1	P01763-1	HV	FR3			0.00326147	0.000667451	0.00247605	0.000927649	0.013473	0.0477635		0.00161483	0.000674619	0.0014132	0.000619314	0.377464			0.0024222	0.00084125	0.0025299	0.00104176	0.783124	0.00133223	0.000486698	0.00149416	0.000742152	0.533873
	Peptide	LLQQLPDHPK	Desmocollin-1 isoform 1A	Q08554-1					0.000159302	0.000136477	4.33522e-05	3.4739e-05	0.0137061	0.0485365		2.93463e-07	1.01659e-06	1.05027e-07	4.47072e-07	0.550219			3.33271e-05	3.27641e-05	5.33774e-05	3.50791e-05	0.161998	1.81517e-07	6.28793e-07	2.8537e-08	9.8855e-08	0.421984
	Peptide	VTATDLDEPDTLHTR	Desmocollin-1 isoform 1A	Q08554-1					0.000310723	0.000203805	0.000134281	0.000107253	0.0137869	0.0485942		2.3653e-06	2.21371e-06	2.999e-06	4.53411e-06	0.576838			0.000117406	8.57433e-05	0.000151156	0.000126802	0.453111	2.96534e-06	6.01375e-06	3.03265e-06	2.61106e-06	0.972096
	Peptide	VLTNFNSAHDTDR	Protein-glutamine gamma-glutamyltransferase E isoform Iso 1	Q08188-1					6.70154e-05	5.63912e-05	1.89613e-05	1.95519e-05	0.0138235	0.0486913		1.62675e-07	5.18827e-07	3.53061e-07	1.19514e-06	0.510543			1.6015e-05	1.63198e-05	2.19076e-05	2.26723e-05	0.472665	6.68562e-07	1.66166e-06	3.75594e-08	9.10049e-08	0.215597
	Peptide	YYVDSVK	Immunoglobulin heavy variable 3-7 isoform Iso 1	P01780-1	HV	CDR2			0.000325526	0.000148339	0.000208995	0.00011545	0.0138714	0.0492866		0.000439346	0.000141887	0.00034841	0.00014409	0.0817319			0.00021347	0.000112742	0.00020452	0.000122943	0.854255	0.00032192	0.000115163	0.0003749	0.000169168	0.379532
	Peptide	LGDKAVEDL	Tonsoku-like protein isoform Iso 2	Q96HA7-2			novo	LGDKAVRDL	5.6033e-05	2.10924e-05	2.75269e-05	3.49399e-05	0.0140614	0.0493904		3.45727e-07	1.19763e-06	7.66369e-07	3.42507e-06	0.593438			1.87807e-05	3.39847e-05	3.6273e-05	3.50816e-05	0.227821	1.35118e-07	4.68061e-07	1.39762e-06	4.8415e-06	0.387496
	Peptide	YSLTYLYTGLSK	Zinc-alpha-2-glycoprotein isoform Iso 1	P25311-1					4.99378e-05	2.84544e-05	2.46526e-05	2.73147e-05	0.0142728	0.04986		nd	nd	nd	nd	-			1.81147e-05	2.31417e-05	3.11905e-05	3.05157e-05	0.249545	nd	nd	nd	nd	-
Serum: Higher amounts in patients	Glycan	FA1_IgG2/3	Fc-glycan from IgG2 (or 3)		IgG2 (or 3)				0.00472976	0.00215587	0.00683506	0.00243815	0.0160777			0.00123986	0.000568754	0.00435097	0.00231503	1.0122e-06	0.00196332	0.00279178	0.00750296	0.00262897	0.00616716	0.00213185	0.185393	0.00484594	0.00243639	0.00385599	0.0021761	0.305222
	Glycan	A2B_IgG3/4	Fc-glycan from IgG4 (or 3)		IgG4 (or 3)				0.0019149	0.00219165	0.0038322	0.00284444	0.0485837			0.00471807	0.00426525	0.0289518	0.0189177	2.1325e-06	0.00729094	0.00587267	0.00422239	0.00246642	0.00344201	0.00324066	0.513712	0.0375049	0.0217288	0.0203988	0.0107956	0.0264828
	Peptide	GEWTCKPIAEK	Fibronectin isoform Iso 1	P02751-1					8.07006e-06	1.60921e-05	1.26743e-05	1.4657e-05	0.395611			2.34939e-05	6.01441e-06	3.75368e-05	1.14297e-05	2.89209e-05	0.0120192		1.13656e-05	1.00974e-05	1.3983e-05	1.85336e-05	0.67166	3.25598e-05	1.17488e-05	4.25138e-05	9.00411e-06	0.0294122
	Peptide	DTCFEGGDLTTVFTPSAK	Coagulation factor XI isoform Iso 1	P03951-1					nd	nd	nd	nd	-			9.3027e-05	2.98803e-05	0.000144228	3.08812e-05	3.73875e-05	0.0136827		nd	nd	nd	nd	-	0.000156614	3.09538e-05	0.000131841	2.6479e-05	0.0467777
	Peptide	LGPLVEQGR	Apolipoprotein E isoform Iso 1	P02649-1			novo	PLVEEGR	5.46375e-05	4.1664e-05	2.94936e-05	2.10882e-05	0.0693253			1.28876e-05	7.08229e-06	2.68968e-05	9.0562e-06	4.45852e-05	0.0161815		2.56457e-05	2.1284e-05	3.33415e-05	2.10841e-05	0.383171	2.62739e-05	6.88603e-06	2.75197e-05	1.11005e-05	0.744261
	Peptide	ETAASLLQAGYK	Prothrombin isoform Iso 1	P00734-1					2.80958e-06	6.96352e-06	9.25774e-08	4.53535e-07	0.203972			1.14284e-05	4.37366e-06	2.13836e-05	8.64651e-06	5.85861e-05	0.016632		nd	nd	1.85155e-07	6.41395e-07	0.328183	2.17908e-05	1.04064e-05	2.09764e-05	6.90406e-06	0.823361
	Peptide	YEFLLK	Complement component C8 beta chain isoform Iso 1	P07358-1					nd	nd	nd	nd	-			0.000168532	6.92712e-05	0.000319363	0.000107238	9.67808e-05	0.023791		nd	nd	nd	nd	-	0.000320948	0.00012137	0.000317779	9.64837e-05	0.944192
	Peptide	YGFYTHVFR	Prothrombin isoform Iso 1	P00734-1					nd	nd	nd	nd	-			1.37351e-05	6.18946e-06	2.68205e-05	1.21169e-05	0.000140943	0.0263283		nd	nd	nd	nd	-	2.83832e-05	1.54697e-05	2.52579e-05	7.89604e-06	0.541646
	Glycan	A2B_IgG2/3	Fc-glycan from IgG2 (or 3)		IgG2 (or 3)				0.00452719	0.002427	0.0177905	0.0538449	0.240626			0.0122145	0.00935322	0.0393662	0.02773	0.000142985	0.0322565		0.0291696	0.0759537	0.00641147	0.0032628	0.321917	0.0506962	0.0332306	0.0280362	0.0149485	0.0475741
	Peptide	ECQGNGVWSGTEPICR	Complement C2 isoform Iso 1	P06681-1					nd	nd	nd	nd	-			0.000247595	6.73501e-05	0.000366904	8.6117e-05	0.000186859	0.0376331		nd	nd	nd	nd	-	0.000373132	9.80067e-05	0.000360675	7.6266e-05	0.731516
BALF and Serum: p<0.05 higher in patients	Peptide	FSVLGSGLGGR	Zinc finger protein 358 isoform Iso 1	Q9NW07-1			novo	SVLGSGLG	8.68832e-06	2.51843e-05	6.68761e-05	0.000132966	0.0483816			1.23494e-05	1.24454e-05	2.82088e-05	3.22494e-05	0.0421656			9.58508e-05	0.000184283	3.79013e-05	3.42814e-05	0.30568	3.02356e-05	4.14035e-05	2.6182e-05	2.12459e-05	0.766636
	Peptide	KPGESLTLSCK	Leukocyte immunoglobulin-like receptor subfamily A member 2 isoform Iso 2	Q8N149-2			novo	PGESLTLQC	4.55868e-06	1.28483e-05	2.33359e-05	3.41784e-05	0.0235457			4.18543e-06	3.63941e-06	9.7154e-06	1.04256e-05	0.026345			2.91003e-05	4.41339e-05	1.75716e-05	2.0548e-05	0.424415	9.85054e-06	1.20533e-05	9.58026e-06	9.05234e-06	0.951035
	Peptide	DYVSQFEGSALGK	Apolipoprotein A-I isoform Iso 1	P02647-1					3.63882e-05	5.63803e-05	0.000103738	9.01087e-05	0.0242118			6.1454e-05	2.05968e-05	9.2149e-05	4.65294e-05	0.00976434			0.000129842	9.9428e-05	7.76345e-05	7.48644e-05	0.160318	0.00010753	5.78217e-05	7.67683e-05	2.58318e-05	0.112836
	Peptide	AATVGSLAGQPLQER	Apolipoprotein E isoform Iso 1	P02649-1					9.21609e-06	1.16368e-05	2.51409e-05	3.42531e-05	0.0485012			1.36068e-05	9.41101e-06	2.71793e-05	1.22206e-05	0.00187837			3.05339e-05	3.48023e-05	1.9748e-05	3.43302e-05	0.452802	2.75827e-05	1.22006e-05	2.6776e-05	1.27692e-05	0.875731
	Peptide	LPPTTTCQQQKEELLPAQDLK	Complement factor B isoform Iso 1	P00751-1					0.000672119	0.000349284	0.00123055	0.00115342	0.0371851			0.000151067	2.91752e-05	0.000191958	7.63211e-05	0.0274356			0.00151354	0.00152068	0.000947559	0.000542672	0.245067	0.000202151	7.77333e-05	0.000181764	7.68777e-05	0.524977
	Glycan	FA2_IgG2/3	Fc-glycan from IgG2 (or 3)		IgG2 (or 3)				0.214454	0.0608886	0.275137	0.0780845	0.0245873			0.27097	0.0826379	0.334562	0.0810662	0.0343312			0.294548	0.0902905	0.255726	0.0614343	0.231154	0.36721	0.0872399	0.301914	0.0616807	0.0457961
BALF and Serum: p<0.05 lower in patients	Glycan	FA2G2S_IgG2/3	Fc-glycan from IgG2 (or 3)		IgG2 (or 3)				0.0972183	0.042084	0.0612216	0.0227256	0.0148655			0.080301	0.0399777	0.0499589	0.0200234	0.0267379			0.0548075	0.0194054	0.0676358	0.0247694	0.171857	0.0437659	0.0196178	0.0561518	0.0192298	0.13259
	Peptide	AVEVLPK	Gelsolin isoform Iso 2	P06396-2					0.000794442	0.000708933	0.000242519	0.00016938	0.0213039			0.000987894	0.000304966	0.000646517	0.000360657	0.00816017			0.000220415	0.000147148	0.000264624	0.000193052	0.534602	0.000705437	0.000411703	0.000587598	0.000308057	0.435748
BALF: p<0.05 higher in patients	Peptide	NPDADKGPWCFTTDPSVR	Plasminogen isoform Iso 1	P00747-1					5.09346e-05	4.42211e-05	0.000108374	8.92897e-05	0.0143285			0.000719614	0.000285775	0.000682861	0.000243743	0.689639			0.000116969	0.000114719	9.97798e-05	5.78652e-05	0.649201	0.000688912	0.000306685	0.000676811	0.000173457	0.906376
	Peptide	NPDNDPQGPWCYTTDPEKR	Plasminogen isoform Iso 1	P00747-1					3.19533e-06	7.88347e-06	1.56425e-05	2.08358e-05	0.0145835			0.000397837	0.000164503	0.000406017	0.000156481	0.885255			2.03124e-05	2.70571e-05	1.09725e-05	1.13162e-05	0.287642	0.000400153	0.000196786	0.000411881	0.000111351	0.85904
	Peptide	LQVMVQPSEDLVRPENGPEQPQAGSSTSKEAYL	Sodium- and chloride-dependent GABA transporter 1 isoform Iso 1	P30531-1					0.000413504	0.000231716	0.000696723	0.000429247	0.0147954			1.38841e-05	1.05512e-05	1.42261e-05	1.85227e-05	0.953232			0.000727428	0.000421366	0.000666018	0.000453486	0.734371	1.65231e-05	2.53514e-05	1.19291e-05	7.94785e-06	0.559367
	Peptide	ATEHLSTLSEK	Apolipoprotein A-I isoform Iso 1	P02647-1					1.85928e-05	2.71269e-05	5.46472e-05	4.45137e-05	0.0148398			4.58052e-05	2.04936e-05	6.17958e-05	4.41013e-05	0.146922			5.32021e-05	4.08096e-05	5.60923e-05	4.97301e-05	0.877747	6.37441e-05	5.12083e-05	5.98475e-05	3.78957e-05	0.83415
	Peptide	VQEVTQSSPSLSASGVDR	Neuroblast differentiation-associated protein AHNAK isoform Iso 1	Q09666-1			novo	VQEVTQNSP	0.000187111	0.00013082	0.000388709	0.0003373	0.0150136			5.04457e-05	2.72939e-05	6.8052e-05	4.04557e-05	0.183958			0.000425239	0.000443145	0.000352179	0.00019646	0.609141	7.33125e-05	4.2184e-05	6.27916e-05	3.97776e-05	0.536098
	Peptide	TPVYDASNTVSWNSGAL	Dynein intermediate chain 1, axonemal isoform Iso 1	Q9UI46-1			novo	YDAHNMSVDTVSWN	5.29241e-06	1.83334e-05	3.05602e-05	3.14796e-05	0.0150668			6.65815e-05	1.98503e-05	7.15419e-05	2.66207e-05	0.572745			3.00728e-05	3.5101e-05	3.10475e-05	2.89728e-05	0.941537	7.21451e-05	3.50481e-05	7.09386e-05	1.5893e-05	0.914924
	Peptide	DKSKEFQLFSSPHGK	Serotransferrin isoform Iso 1	P02787-1					1.38054e-05	3.95751e-05	7.49519e-05	0.000102668	0.0152185			4.40415e-06	3.40738e-06	3.33135e-06	3.25991e-06	0.365509			8.50597e-05	8.4664e-05	6.4844e-05	0.000121031	0.640089	3.84205e-06	3.68446e-06	2.82066e-06	2.84181e-06	0.455089
	Peptide	GTDYHKQPWQAK	Complement factor B isoform Iso 2	P00751-2					1.28529e-05	2.21343e-05	6.06464e-05	8.50954e-05	0.0152199			8.36824e-06	8.06998e-06	1.21584e-05	1.04679e-05	0.279597			6.81287e-05	0.000105456	5.31641e-05	6.24317e-05	0.6764	1.1103e-05	8.23226e-06	1.32139e-05	1.26061e-05	0.631987
	Peptide	TVAAPSVFLFPPSDGEAGLK	Ig kappa chain C region isoform Iso 1	P01834-1	KC		novo	TVAAPSVFIFPPSD	0.00102107	0.000612903	0.00212528	0.00192728	0.0156351			0.00015419	8.7514e-05	0.000151264	0.000115245	0.938834			0.0022369	0.00206347	0.00201366	0.00186585	0.783621	0.000149967	0.000135502	0.00015256	9.6983e-05	0.957492
	Peptide	EKGELQNLLQK	Plasma kallikrein isoform Iso 1	P03952-1			novo	EKGEIQNILQK	8.24038e-06	1.40084e-05	8.91669e-05	0.000151022	0.0156665			0.00057849	0.000112369	0.000628265	0.000119049	0.236903			0.000123761	0.000206504	5.45726e-05	4.93319e-05	0.280571	0.000639137	0.00012911	0.000617393	0.000112722	0.664599
	Peptide	VTLSLDTSR	Kelch-like protein 14 isoform Iso 1	Q9P2G3-1			novo	VTLSLDT	1.22751e-05	1.35623e-05	3.56167e-05	4.04865e-05	0.0158073			1.02375e-05	7.65326e-06	1.43009e-05	1.10006e-05	0.260334			3.27542e-05	3.98954e-05	3.84792e-05	4.26358e-05	0.737345	1.24536e-05	9.4421e-06	1.61482e-05	1.25071e-05	0.42286
	Peptide	ELERPGGNELTR	Fibrinogen alpha chain isoform Iso 2	P02671-2			novo	ELERPGGNEITR	2.10301e-05	2.56249e-05	6.86315e-05	8.37749e-05	0.0158987			nd	nd	nd	nd	-			7.75941e-05	7.96248e-05	5.96689e-05	9.03279e-05	0.61122	nd	nd	nd	nd	-
	Peptide	GKVDLSEVVTPR	Plasma kallikrein isoform Iso 1	P03952-1			novo	KVKDVSEVVTPR	5.9392e-07	2.0574e-06	3.84996e-05	7.1318e-05	0.0159264			4.03373e-06	2.37835e-06	1.22999e-05	2.75271e-05	0.157359			4.79689e-05	9.28422e-05	2.90302e-05	4.26568e-05	0.530221	1.71715e-05	3.87673e-05	7.4283e-06	5.44823e-06	0.406328
	Peptide	LLLYWASAR	Regulator of G-protein signaling 22 isoform Iso 1	Q8NE09-1			novo	LLLYWA	1.54683e-05	2.18131e-05	4.73838e-05	5.34886e-05	0.0162497			2.37683e-05	1.21447e-05	2.71754e-05	1.5705e-05	0.515045			5.46423e-05	4.92187e-05	4.01254e-05	5.86918e-05	0.518298	2.56995e-05	1.50802e-05	2.86512e-05	1.68391e-05	0.655453
	Peptide	LLLFDASTR	SH3 domain-binding protein 4 isoform Iso 2	Q9P0V3-2			novo	LLLFDAGT	6.18844e-05	5.13757e-05	0.000153818	0.00016175	0.0163877			1.57699e-05	1.51714e-05	1.64518e-05	1.21904e-05	0.884944			0.000142842	0.000120524	0.000164794	0.000199789	0.747572	1.22767e-05	1.16488e-05	2.06269e-05	1.17045e-05	0.0937612
	Peptide	GDLSEVVTPR	Inosine-5'-monophosphate dehydrogenase 1 isoform Iso 4	P20839-4			novo	LSEVMTPR	2.1199e-05	1.69844e-05	7.34049e-05	9.67065e-05	0.0164467			6.12245e-06	3.21573e-06	7.81838e-06	5.09137e-06	0.301248			0.000107413	0.000126078	3.93968e-05	3.36968e-05	0.0950118	7.73817e-06	5.5296e-06	7.8986e-06	4.85904e-06	0.940504
	Peptide	EVQLVESGGGLLQPGR	Immunoglobulin heavy variable 3-9 isoform Iso 1	P01782-1	HV	FR1	novo	EVQLVESGGGLVQPGR	1.09374e-05	1.23105e-05	3.53828e-05	4.37594e-05	0.0165251			8.29682e-06	1.10587e-05	1.73713e-05	2.04844e-05	0.0936996			4.47836e-05	5.56271e-05	2.5982e-05	2.67705e-05	0.307244	1.57434e-05	1.42634e-05	1.89992e-05	2.58484e-05	0.706105
	Peptide	TKPREEQYNSTYR	Ig gamma-1 chain C region isoform Iso 1	P01857-1	IgG1				3.1668e-06	1.03999e-05	1.58531e-05	1.57648e-05	0.0166876			0.000103705	4.18592e-05	9.28106e-05	5.21397e-05	0.534052			2.10342e-05	1.57069e-05	1.06721e-05	1.46417e-05	0.108756	9.38318e-05	6.43342e-05	9.17894e-05	3.9282e-05	0.926069
	Peptide	LLLYVELK	Transcription initiation factor TFIID subunit 4B isoform Iso 2	Q92750-2			novo	LYVELK	3.18639e-06	7.66076e-06	2.25774e-05	3.56532e-05	0.0167951			2.10877e-06	1.85232e-06	3.24685e-06	2.99215e-06	0.237499			3.352e-05	4.3529e-05	1.16348e-05	2.24016e-05	0.140504	3.4891e-06	3.54362e-06	3.0046e-06	2.45652e-06	0.700837
	Peptide	NLNEKDYELLCLDGTR	Serotransferrin isoform Iso 1	P02787-1					0.0083933	0.00368223	0.0131927	0.00605696	0.0169196			0.0182277	0.00352178	0.0197831	0.00583527	0.403493			0.0145439	0.0060373	0.0118415	0.00602298	0.284201	0.0199473	0.00523879	0.019619	0.00661003	0.893961
	Peptide	QTGLPDRFSGSGSGTDFTLTLSR	Immunoglobulin kappa variable 3-20 isoform Iso 1	P01619-1	KV	FR3	novo	TGIPDRFSGSGSGTDFTLTISR	5.48608e-05	5.42326e-05	0.000114997	7.33158e-05	0.0169496			2.07469e-06	4.16366e-06	2.94531e-07	9.31408e-07	0.170165			0.000143515	7.65226e-05	8.64782e-05	6.00739e-05	0.0545184	nd	nd	5.89062e-07	1.27461e-06	0.123655
	Peptide	QPAMLVQSGADPK	Ankyrin repeat family A protein 2 isoform Iso 1	Q9H9E1-1			novo	MLLESGADP	0.000133283	8.91586e-05	0.000295433	0.000288094	0.0169871			0.000131682	8.35028e-05	0.00010244	3.78443e-05	0.268315			0.000353306	0.000322351	0.00023756	0.000249647	0.336096	0.000101774	3.91696e-05	0.000103107	3.82016e-05	0.933519
	Peptide	SLECLHPGTK	Complement factor I isoform Iso 1	P05156-1					nd	nd	9.77236e-06	1.34087e-05	0.0171477			0.000193038	4.54268e-05	0.000203265	9.82122e-05	0.672154			8.66836e-06	1.01303e-05	1.08764e-05	1.64514e-05	0.695997	0.000188553	9.63577e-05	0.000217976	0.000102035	0.475339
	Peptide	AGDTAVYYCAR	Immunoglobulin heavy variable 3-13 isoform Iso 1	P01766-1	HV	FR3			3.96895e-05	2.83951e-05	7.71687e-05	6.12691e-05	0.0171564			2.34461e-05	1.23262e-05	3.20005e-05	1.9746e-05	0.180348			7.99438e-05	8.43034e-05	7.43936e-05	2.69299e-05	0.83133	3.12333e-05	2.30331e-05	3.27678e-05	1.6836e-05	0.853908
	Peptide	SYSCQVTHGEGSTVEGK	Immunoglobulin lambda-like polypeptide 5 isoform Iso 1	B9A064-1	LC		novo	SYSCQVTHEGSTVE	0.000436865	0.000473156	0.00111807	0.00115061	0.0172307			2.74158e-05	3.9469e-05	1.52008e-05	1.63594e-05	0.322438			0.0012365	0.00100533	0.000999635	0.00131411	0.624869	1.51023e-05	1.46945e-05	1.52993e-05	1.85375e-05	0.977249
	Peptide	VQWDQHLVTLVAPV	DNA transposase THAP9 isoform Iso 1	Q9H5L6-1			novo	HWQHLVELVA	nd	nd	2.54794e-05	3.50036e-05	0.0172744			5.58961e-05	3.24316e-05	6.20069e-05	3.39949e-05	0.609204			2.86358e-05	3.88016e-05	2.2323e-05	3.2165e-05	0.668594	6.3772e-05	4.25809e-05	6.02418e-05	2.4422e-05	0.805575
	Protein	P04433-1	Immunoglobulin kappa variable 3-11 isoform Iso 1	P04433-1	KV				0.0010722	0.000563062	0.00184167	0.000983403	0.017332			0.000864401	0.000344384	0.000914575	0.000514179	0.76261			0.00198732	0.000962155	0.00169602	0.00102472	0.480384	0.00101948	0.000615633	0.000809665	0.00038701	0.328402
	Peptide	QLPGLLYAASSLQSGVPSR	Immunoglobulin kappa variable 1D-12 isoform Iso 1	P01611-1	KV	FR2/CDR2/FR3	novo	LIYAASSLQSGVPSR	5.02446e-06	1.00246e-05	2.04537e-05	2.66016e-05	0.0173465			1.72684e-05	1.66767e-05	1.93751e-05	1.52432e-05	0.70703			2.15163e-05	2.71195e-05	1.93911e-05	2.7234e-05	0.849847	1.90885e-05	1.56719e-05	1.96618e-05	1.54933e-05	0.929007
	Peptide	QVGELVESGGGLVQPGGSLR	Immunoglobulin heavy variable 3-11 isoform Iso 1	P01762-1	HV	FR1	novo	QVQLVESGGGLVKPGGSLR	0.000112972	0.000107554	0.00024368	0.000205878	0.0173624			1.88794e-05	9.25083e-06	1.55596e-05	1.11223e-05	0.379849			0.000336316	0.000222547	0.000151044	0.00014274	0.0238419	1.2367e-05	9.26413e-06	1.87521e-05	1.22717e-05	0.16436
	Peptide	QVEFLESGGGLVQPGGSLR	Immunoglobulin heavy variable 3-11 isoform Iso 1	P01762-1	HV	FR1	novo	QVQLVESGGGLVKPGGSLR	1.57557e-05	1.52803e-05	3.64816e-05	3.44625e-05	0.0176084			3.63699e-05	3.39938e-05	4.49055e-05	5.71396e-05	0.637773			4.00058e-05	3.37004e-05	3.29574e-05	3.63384e-05	0.627135	3.11612e-05	3.91757e-05	5.86498e-05	6.98554e-05	0.247137
	Peptide	FLCTGGVSPYADPNTCRGDSGGPLLVHK	Complement factor B isoform Iso 1	P00751-1					5.87962e-05	3.81477e-05	0.000158089	0.000184517	0.0176127			8.9323e-06	6.94972e-06	1.61998e-05	1.83589e-05	0.0968553			0.000196085	0.000244307	0.000120093	9.13932e-05	0.329976	2.04724e-05	2.29174e-05	1.19271e-05	1.18195e-05	0.26738
	Peptide	GAEANALQSGNSQESVTEQDSK	Ig kappa chain C region isoform Iso 1	P01834-1	KC		novo	NALQSGNSQESVTEQDSK	0.000146346	9.0224e-05	0.000310441	0.000293836	0.017672			8.18909e-06	1.26159e-05	4.7931e-06	6.43054e-06	0.395235			0.00040197	0.000368152	0.000218913	0.000163447	0.136037	4.11058e-06	5.44995e-06	5.47563e-06	7.46624e-06	0.614059
	Peptide	PGSVFPFGTCSR	A disintegrin and metalloproteinase with thrombospondin motifs 9 isoform Iso 3	Q9P2N4-2			novo	PFGTCSR	8.49505e-05	4.56696e-05	0.000142396	9.26188e-05	0.0177257			2.66236e-05	1.60216e-05	2.83595e-05	1.82068e-05	0.781097			0.000153928	9.25315e-05	0.000130863	9.53103e-05	0.553661	3.07826e-05	2.07697e-05	2.59364e-05	1.57772e-05	0.526467
	Peptide	LLLYSNNQRPSGVPDR	Immunoglobulin lambda variable 1-44 isoform Iso 1	P01699-1	LV	FR2/CDR2/FR3			0.000290392	0.000158991	0.000442028	0.00017854	0.0179542			0.000179091	7.06299e-05	0.000215812	0.000101368	0.26961			0.000481288	0.000174425	0.000402768	0.000181285	0.291318	0.000209878	8.09687e-05	0.000221746	0.000121869	0.781343
	Peptide	SGTASVVCLLDGNFYPR	Ig kappa chain C region isoform Iso 1	P01834-1	KC		novo	SGTASVVCLLNNFYPR	9.43841e-06	1.66918e-05	2.91962e-05	2.47819e-05	0.0180222			6.93225e-09	2.4014e-08	nd	nd	0.160287			3.38364e-05	2.73724e-05	2.4556e-05	2.20882e-05	0.370621	nd	nd	nd	nd	-
	Protein	P05154-1	Plasma serine protease inhibitor isoform Iso 1	P05154-1					9.02089e-06	2.621e-05	0.000108426	0.000188662	0.018043			4.81461e-05	2.56424e-05	3.4547e-05	2.79632e-05	0.166935			0.000181762	0.000246697	3.509e-05	4.27647e-05	0.0658891	3.68968e-05	2.58923e-05	3.21971e-05	3.08628e-05	0.690025
	Peptide	KDEFQLFSSPHGK	Serotransferrin isoform Iso 1	P02787-1			novo	KDKSKEFQLFSSPHGK	4.55916e-07	1.57934e-06	6.54793e-06	1.15678e-05	0.0180449			1.59374e-05	2.24951e-05	1.35909e-05	8.84228e-06	0.733417			9.04115e-06	1.48154e-05	4.05472e-06	6.83621e-06	0.305998	1.6149e-05	9.06068e-06	1.10328e-05	8.19183e-06	0.160902
	Peptide	GVVSVLTVVHQDWLDGK	Ig gamma-2 chain C region isoform Iso 1	P01859-1	IgG2		novo	VVSVLTVVHQDWLNGK	0.000417013	0.000244732	0.000930312	0.000945192	0.0185087			0.000292131	0.000180112	0.000321929	0.000160461	0.617188			0.00104554	0.00123756	0.000815082	0.000554499	0.564684	0.000333612	0.000148046	0.000310246	0.000177821	0.729792
	Peptide	WYVDGMEVHNAK	Ig gamma-3 chain C region isoform Iso 1	P01860-1	IgG3		novo	WYVDGVEVHNAK	3.9383e-06	7.29562e-06	1.67746e-05	2.31524e-05	0.0188287			6.68283e-06	9.15273e-06	1.2301e-05	1.44461e-05	0.229005			1.63301e-05	1.98007e-05	1.72191e-05	2.6987e-05	0.927528	1.52268e-05	1.82473e-05	9.37514e-06	9.2038e-06	0.335802
	Peptide	QGVTLSVDK	Usherin isoform Iso 2	O75445-2			novo	QGVTISVD	3.14674e-08	1.09006e-07	2.17466e-06	4.15817e-06	0.0189697			4.44755e-06	5.99519e-06	9.46239e-06	1.34274e-05	0.13117			2.01556e-06	4.3024e-06	2.33375e-06	4.19365e-06	0.856116	1.0489e-05	1.16745e-05	8.43582e-06	1.54399e-05	0.716808
	Peptide	QESGGTAALGCLVK	Ig gamma-1 chain C region isoform Iso 1	P01857-1	IgG1		novo	SGGTAALGCLVK	9.89988e-06	1.37396e-05	2.76727e-05	2.29335e-05	0.0190389			nd	nd	nd	nd	-			3.04281e-05	2.06832e-05	2.49173e-05	2.55997e-05	0.567778	nd	nd	nd	nd	-
	Peptide	DLLYLGK	Trafficking protein particle complex subunit 12 isoform Iso 1	Q8WVT3-1			novo	LLYLGK	5.93637e-05	4.09215e-05	0.000159587	0.000188253	0.0190845			0.000276765	9.74024e-05	0.000331317	0.000133499	0.218184			0.000202959	0.000249623	0.000116214	8.76592e-05	0.275562	0.000319451	0.00011687	0.000343183	0.000152638	0.673075
	Glycan	FA2G1S1_IgG1	Fc-glycan from IgG1		IgG1				0.0154738	0.00281236	0.02014	0.00836139	0.0192213			0.0233281	0.00673587	0.0266965	0.0157704	0.376832			0.0218734	0.0109044	0.0184066	0.00455187	0.325892	0.0303287	0.0200673	0.0230643	0.00940933	0.273337
	Peptide	APNLLTVK	RNA polymerase II subunit A C-terminal domain phosphatase isoform Iso 4	Q9Y5B0-4			novo	APNLITVK	1.15177e-05	1.62537e-05	3.72871e-05	4.59142e-05	0.0195782			1.46153e-05	1.87855e-05	8.09566e-06	6.63258e-06	0.265399			2.85602e-05	4.00857e-05	4.6014e-05	5.13307e-05	0.363302	6.95105e-06	7.44349e-06	9.24027e-06	5.80668e-06	0.409942
	Peptide	GGLVWVSR	Cilia- and flagella-associated protein 44 isoform Iso 1	Q96MT7-1			novo	GGTALVWVPR	0.000119378	0.00010661	0.000244401	0.000200081	0.0198679			2.83231e-05	1.82296e-05	2.18398e-05	8.06968e-06	0.260469			0.00028474	0.000252055	0.000204062	0.000128925	0.337917	2.23216e-05	8.5472e-06	2.1358e-05	7.91191e-06	0.777088
	Peptide	CSTSSLLEACTFR	Serotransferrin isoform Iso 1	P02787-1					0.00405977	0.00208736	0.0058137	0.0020019	0.0198734			0.00974694	0.00127444	0.00898191	0.00147121	0.134277			0.00642796	0.00175402	0.00519944	0.00211653	0.135848	0.00924483	0.00150344	0.00871899	0.00145413	0.393222
	Peptide	GKDLSMLVLLPNELDGLQK	Serpin B3 isoform Iso 1	P29508-1			novo	GKDLSMIVLLPNEIDGLQK	1.54881e-05	3.89174e-05	0.000122686	0.000204779	0.0200459			nd	nd	nd	nd	-			0.000121469	0.000231595	0.000123904	0.000184503	0.977526	nd	nd	nd	nd	-
	Peptide	GSTSGGTAALGCLVKG	Ig gamma-1 chain C region isoform Iso 1	P01857-1	IgG1		novo	STSGGTAALGCLVK	0.00019792	0.000299387	0.000576949	0.000493733	0.0203101			4.66086e-06	1.24825e-05	2.46005e-06	8.66778e-06	0.540251			0.000768004	0.000563532	0.000385894	0.000335404	0.0559015	4.2303e-06	1.22118e-05	6.89796e-07	1.06099e-06	0.338229
	Peptide	EVDAMTLDLCEPNNK	WW domain-containing oxidoreductase isoform Iso 2	Q9NZC7-2			novo	VEAMTLDL	3.15586e-05	3.18381e-05	5.97813e-05	3.3482e-05	0.0209191			0.000199726	5.28827e-05	0.000181655	6.59808e-05	0.415803			6.7636e-05	2.71431e-05	5.19265e-05	3.83751e-05	0.259382	0.000174559	8.23571e-05	0.000188751	4.70124e-05	0.609335
	Peptide	FSPATHPSEGLEENYCR	Plasminogen isoform Iso 1	P00747-1					8.06191e-06	1.97917e-05	3.64773e-05	5.01242e-05	0.020974			0.000648507	0.000262183	0.000635975	0.000242244	0.887587			3.46787e-05	4.1011e-05	3.8276e-05	5.97018e-05	0.864975	0.000631299	0.00028639	0.000640651	0.000201575	0.927135
	Peptide	TAAEACVHGKLLR	Serotransferrin isoform Iso 1	P02787-1			novo	EACVHKILR	5.17111e-07	1.79133e-06	6.72194e-06	1.20819e-05	0.0210519			4.48405e-06	2.884e-06	3.20316e-06	2.78064e-06	0.20671			5.6251e-06	6.52083e-06	7.81878e-06	1.61266e-05	0.66865	3.49688e-06	3.20157e-06	2.90945e-06	2.39344e-06	0.615775
	Peptide	LLLYGNSNRPSGVPDR	Immunoglobulin lambda variable 1-40 isoform Iso 1	P01703-1	LV	FR2/CDR2/FR3			7.98163e-05	5.89188e-05	0.000145604	8.42965e-05	0.0211947			6.16058e-05	2.61977e-05	6.54164e-05	4.06103e-05	0.770026			0.000181073	9.95601e-05	0.000110135	4.69118e-05	0.0405394	7.67017e-05	4.31943e-05	5.41311e-05	3.61205e-05	0.178859
	Peptide	LLLFGASGGR	HEPACAM family member 2 isoform Iso 1	A8MVW5-1			novo	LLLFGACSG	9.60493e-05	6.73038e-05	0.000220229	0.00023132	0.0212651			4.33332e-05	1.87927e-05	6.12819e-05	6.31772e-05	0.209378			0.000195974	0.000163355	0.000244484	0.000289678	0.618376	5.02766e-05	3.44629e-05	7.22873e-05	8.30279e-05	0.40996
	Peptide	NQVSLTMVSCK	Tetratricopeptide repeat protein 7A isoform Iso 3	Q9ULT0-4			novo	QVALSMVAC	0.00010039	0.000134165	0.000256177	0.000252667	0.0212807			4.28294e-07	1.48365e-06	7.15753e-07	3.50646e-06	0.73253			0.000309022	0.000314944	0.000203331	0.000167935	0.319546	nd	nd	1.43151e-06	4.95888e-06	0.328183
	Peptide	EDLLWELLNQAQEHFGKDK	Serotransferrin isoform Iso 1	P02787-1			novo	EDLIWELLNQAQEHFGKDK	8.6247e-07	2.98768e-06	1.05486e-05	1.88573e-05	0.0212957			0.000464129	0.000148051	0.000426914	0.00016654	0.517109			1.03459e-05	2.20156e-05	1.07513e-05	1.60856e-05	0.959385	0.000452427	0.000194015	0.000401402	0.000137588	0.465261
	Peptide	LGREVSR	Membrane-spanning 4-domains subfamily A member 13 isoform Iso 1	Q5J8X5-1					0.000835071	0.000527065	0.0015343	0.0012069	0.0213286			0.000410881	0.00019269	0.000318293	0.00011914	0.147578			0.001708	0.001119	0.0013606	0.00131439	0.493007	0.00031232	0.00010527	0.000324265	0.000136086	0.812173
	Peptide	ALPQPQNVTSLLGCTH	Hemopexin isoform Iso 1	P02790-1					3.2493e-06	7.2859e-06	1.62962e-05	2.42195e-05	0.0213667			0.00013178	4.08905e-05	0.000122066	2.24434e-05	0.455361			2.21981e-05	3.16759e-05	1.03943e-05	1.21299e-05	0.247767	0.00012923	2.59352e-05	0.000114901	1.63885e-05	0.119935
	Peptide	EAGLPEFYDYDVALLK	Complement factor B isoform Iso 1	P00751-1			novo	EAGIPEFYDYDVALIK	0.000263409	0.000219327	0.000681945	0.000784527	0.0214365			0.000310062	7.68888e-05	0.000346628	0.000187475	0.41438			0.000836282	0.00104273	0.000527608	0.000384276	0.352349	0.000317086	0.000124161	0.000376171	0.000236999	0.455006
	Peptide	KPVEGEYAGGCHLAR	Serotransferrin isoform Iso 1	P02787-1			novo	KPVEEYANCHLAR	0.000144758	0.000167582	0.00040722	0.000475744	0.0214679			0.000412482	0.000309283	0.000614674	0.000497397	0.207747			0.000348851	0.000263387	0.000465589	0.000629629	0.562488	0.000685564	0.00049481	0.000543785	0.000511367	0.497276
	Peptide	VAMANLQPQMLVAGATSLARR	Vinculin isoform Iso 2	P18206-1					2.35953e-05	4.21549e-05	7.58818e-05	6.87039e-05	0.0215497			8.12345e-05	4.52128e-05	9.94367e-05	5.19737e-05	0.309352			9.04028e-05	7.84115e-05	6.13607e-05	5.71063e-05	0.310939	0.000121133	6.18405e-05	7.77401e-05	2.82274e-05	0.0425345
	Protein	P01880-1	Ig delta chain C region isoform Iso 1	P01880-1	IgD				1.89609e-05	3.55089e-05	8.66114e-05	0.000127148	0.0217422			0.000721578	0.000733013	0.00125421	0.00168629	0.196337			5.20411e-05	7.57313e-05	0.000121182	0.000159562	0.194244	0.000902818	0.00132337	0.0016056	0.00198114	0.317963
	Peptide	LLLMDNNKLNSLDSK	Leucine-rich repeat transmembrane neuronal protein 2 isoform Iso 1	O43300-1					4.67942e-05	4.28066e-05	0.000116598	0.00012804	0.0218138			8.35195e-06	6.34389e-06	6.28319e-06	6.16027e-06	0.353501			0.000120591	0.000109079	0.000112605	0.000149486	0.88252	7.37579e-06	6.53245e-06	5.1906e-06	5.83697e-06	0.396862
	Peptide	ASYLGPNGK	Zinc finger and BTB domain-containing protein 46 isoform Iso 1	Q86UZ6-1			novo	ASYLGP	4.91703e-05	5.3176e-05	0.000105831	7.23388e-05	0.0219592			1.36785e-05	4.1193e-06	1.2937e-05	6.21401e-06	0.711425			0.000146369	6.68933e-05	6.52934e-05	5.36784e-05	0.00346443	1.33605e-05	5.75012e-06	1.25134e-05	6.87625e-06	0.746487
	Peptide	AVPAPLEGK	DNA-binding protein RFX7 isoform Iso 1	Q2KHR2-1			novo	AVPAPLDNK	0.00735909	0.00372995	0.0121587	0.00637429	0.0220037			0.000921191	0.000530691	0.000818533	0.000656027	0.641612			0.0119439	0.00554799	0.0123734	0.00735364	0.873149	0.000844374	0.000853386	0.000792693	0.000412485	0.852584
	Peptide	YAASSYLSLTPEGQWK	Ig lambda-7 chain C region isoform Iso 1	A0M8Q6-1	LC		novo	YAASSYLSLTPEQWK	0.000843226	0.000538894	0.00146016	0.00100721	0.022428			9.98572e-05	4.49019e-05	0.000110046	2.14046e-05	0.469085			0.00181934	0.00108024	0.00110099	0.000820238	0.0801185	0.000109472	2.09197e-05	0.000110619	2.27951e-05	0.898907
	Peptide	QLQQLQPTFSVPTSVMQPLYEEATLNPK	Chromodomain-helicase-DNA-binding protein 9 isoform Iso 1	Q3L8U1-1					0.000181035	0.00014743	0.000325697	0.000181274	0.0224326			0.000129071	8.5277e-05	0.000129644	5.67145e-05	0.980934			0.000352823	0.000142311	0.000298571	0.000216449	0.475796	0.000125628	6.89409e-05	0.00013366	4.40165e-05	0.73697
	Peptide	LLLFDASSR	Apolipoprotein B-100 isoform Iso 1	P04114-1			novo	LLIFDASS	2.87092e-05	2.44497e-05	7.13463e-05	7.96445e-05	0.0224583			9.12137e-06	7.81573e-06	1.1971e-05	1.02012e-05	0.401904			7.94034e-05	6.14908e-05	6.32893e-05	9.66458e-05	0.630861	1.38216e-05	1.127e-05	1.01204e-05	9.11628e-06	0.385983
	Peptide	HQDFNSAVQLVENFCR	Prothrombin isoform Iso 1	P00734-1					9.2921e-05	7.36523e-05	0.000253439	0.000308381	0.0225215			1.60147e-05	7.70768e-06	1.70372e-05	1.26193e-05	0.798979			0.000287162	0.000388974	0.000219716	0.000212276	0.603297	1.96359e-05	1.49821e-05	1.44385e-05	9.6838e-06	0.323831
	Peptide	VEQLLMVEYVQPGGSLR	piRNA biogenesis protein EXD1 isoform Iso 2	Q8NHP7-2			novo	EQLLMVE	3.98597e-05	4.22369e-05	8.76618e-05	6.2372e-05	0.0227021			1.3342e-05	1.46945e-05	9.63453e-06	8.86581e-06	0.433902			7.74891e-05	4.89113e-05	9.78346e-05	7.42704e-05	0.436519	5.38399e-06	4.28459e-06	1.38851e-05	1.03235e-05	0.0190142
	Peptide	KCSTSSLLEACTFR	Serotransferrin isoform Iso 1	P02787-1					0.00203745	0.00100394	0.00301012	0.00122973	0.0236809			0.00208495	0.000565672	0.00210931	0.000634905	0.911246			0.00359806	0.000971607	0.00242217	0.00120985	0.0154597	0.0020046	0.000811656	0.00221401	0.000400183	0.434469
	Peptide	NKVLTQSSSGPSQLEVPV	General transcription factor II-I isoform Iso 2	P78347-2			novo	QESAEPSQLEVP	0.00115647	0.000458766	0.00171268	0.000950763	0.0237515			0.000212075	0.000135979	0.000212104	7.04873e-05	0.999469			0.00190739	0.00113896	0.00151797	0.000714243	0.326569	0.000197929	6.72983e-05	0.000226279	7.36285e-05	0.33557
	Peptide	LSCVASGFR	Plexin-A2 isoform Iso 1	O75051-1			novo	LSCVNSAFR	1.27815e-05	2.91657e-05	5.25217e-05	7.11289e-05	0.0238679			7.61607e-06	1.14786e-05	8.65283e-06	8.6562e-06	0.763313			4.93263e-05	8.58462e-05	5.57172e-05	5.64511e-05	0.831382	8.3572e-06	8.3841e-06	8.94845e-06	9.28373e-06	0.871439
	Peptide	WYVGDVGEVHNAK	Ig gamma-3 chain C region isoform Iso 1	P01860-1	IgG3		novo	WYVDGVEVHNAK	5.66044e-06	1.18068e-05	3.34921e-05	5.4457e-05	0.0238824			0.000370466	0.000146785	0.00042108	0.000227459	0.489435			4.52818e-05	6.87564e-05	2.17024e-05	3.42053e-05	0.30316	0.000391678	0.000235369	0.000450482	0.000225596	0.538519
	Peptide	CLKDGAGDVAFVK	Serotransferrin isoform Iso 1	P02787-1			novo	CLMEGAGDVAFVK	0.00102862	0.000557245	0.0015689	0.000684646	0.0238831			0.000461882	0.000152663	0.000465916	0.000143212	0.938301			0.00168258	0.000640628	0.00145522	0.000735861	0.428158	0.000514221	0.000180997	0.000417611	7.09427e-05	0.106707
	Peptide	RAPWCHTTNSQVR	Plasminogen isoform Iso 1	P00747-1					2.24949e-06	7.79247e-06	1.4912e-05	2.36958e-05	0.0239872			0.000218952	0.000103469	0.000196137	9.58917e-05	0.516398			1.49864e-05	2.04138e-05	1.48377e-05	2.75188e-05	0.98814	0.000195195	0.000109529	0.000197079	8.50164e-05	0.962873
	Peptide	SGNTASLTLSGLR	Immunoglobulin lambda variable 2-11 isoform Iso 1	P01706-1	LV		novo	SGNTASLTISGL	0.000122338	8.69636e-05	0.000254189	0.000243469	0.0241112			0.000113798	4.10128e-05	0.000107658	6.79563e-05	0.776037			0.000335486	0.000313791	0.000172893	0.000105161	0.111777	0.000119341	8.64448e-05	9.59743e-05	4.34214e-05	0.414892
	Peptide	WAQELRQRLQGPFSNFGR	Dynein heavy chain 9, axonemal isoform Iso 1	Q9NYC9-1					7.6624e-05	5.32604e-05	0.000127394	6.43206e-05	0.0244028			0.000212145	2.4321e-05	0.000201448	4.83662e-05	0.383474			0.000148881	6.93249e-05	0.000105908	5.32647e-05	0.102697	0.000208759	5.87686e-05	0.000194138	3.63439e-05	0.471276
	Peptide	QQEKAHMMNALK	Probable rRNA-processing protein EBP2 isoform Iso 1	Q99848-1					0.000209427	0.000111935	0.000350546	0.000191041	0.0244721			5.42864e-05	4.39998e-05	5.56173e-05	5.44273e-05	0.94192			0.000381456	0.000150935	0.000319636	0.000226815	0.44023	6.75217e-05	6.51289e-05	4.37128e-05	4.05337e-05	0.293961
	Peptide	ALPAPLEGKTLSK	Ig gamma-3 chain C region isoform Iso 1	P01860-1	IgG3		novo	ALPAPIEKTISK	0.000175285	0.000108256	0.000261869	0.000102137	0.0246462			0.000655077	0.00013227	0.000695315	0.000239924	0.521424			0.000272066	0.000111023	0.000251672	9.62259e-05	0.635375	0.000748293	0.000285616	0.000642337	0.00018072	0.289252
	Peptide	ASQSVSSSYLAWYQQK	Immunoglobulin kappa variable 3-20 isoform Iso 1	A0A0C4DH25-1	KV				1.01301e-06	2.48143e-06	5.11e-06	7.75297e-06	0.0249028			3.29885e-05	5.08899e-05	2.00754e-05	1.1267e-05	0.402858			3.80393e-06	5.81246e-06	6.41608e-06	9.39016e-06	0.421363	2.12686e-05	1.29398e-05	1.88822e-05	9.74086e-06	0.61485
	Peptide	HQTVPQNTGGKNPDPWAK	Serotransferrin isoform Iso 1	P02787-1					0.0020863	0.00133405	0.00328248	0.00149331	0.0250903			9.07643e-05	2.95221e-05	9.48604e-05	6.19218e-05	0.789788			0.00352232	0.00158232	0.00304264	0.00142599	0.443645	0.000114193	8.11887e-05	7.5528e-05	2.47012e-05	0.138478
	Protein	Q13231-1	Chitotriosidase-1 isoform Iso 1	Q13231-1					4.97634e-05	9.40286e-05	0.00128771	0.00253135	0.0252423			nd	nd	4.5987e-05	0.000107481	0.150384			0.00203638	0.00342255	0.000539036	0.000679119	0.16322	7.00442e-05	0.000149101	2.19298e-05	2.57018e-05	0.292865
	Peptide	ALPAPLEGK	Ig gamma-3 chain C region isoform Iso 1	P01860-1	IgG3				0.00504726	0.00165256	0.00695256	0.00324836	0.0257394			0.00374017	0.00122383	0.00392453	0.00154753	0.721497			0.00777896	0.00376026	0.00612616	0.0025364	0.220057	0.00416914	0.00172538	0.00367991	0.00137838	0.450999
	Peptide	FDPVRGEVPPRYPR	Hemopexin isoform Iso 1	P02790-1					3.16141e-06	5.53014e-06	7.2268e-05	0.000142034	0.0259326			2.24047e-05	2.0779e-05	1.65302e-05	3.21075e-05	0.569549			8.17122e-05	0.000172059	6.28238e-05	0.000111277	0.752494	2.69328e-05	4.34837e-05	6.12767e-06	5.34529e-06	0.127389
	Peptide	GLPAPLEKG	DnaJ homolog subfamily A member 4 isoform Iso 3	Q8WW22-3			novo	GMPIYKAPLEKG	0.00207637	0.00184478	0.00529903	0.00623808	0.0264692			0.000327048	0.000321779	0.000440297	0.000547776	0.514526			0.00581095	0.00769426	0.0047871	0.00464666	0.696948	0.00038896	0.000370445	0.000491635	0.000695999	0.657688
	Peptide	QVELLRNSRELQPGVK	E3 SUMO-protein ligase PIAS4 isoform Iso 1	Q8N2W9-1					7.5756e-05	2.87774e-05	0.000143098	0.000134568	0.0265543			1.79605e-05	1.27296e-05	2.21558e-05	1.17321e-05	0.332264			0.000137486	9.80961e-05	0.00014871	0.000167845	0.84333	1.90851e-05	8.42953e-06	2.52264e-05	1.4006e-05	0.206587
	Peptide	WYVDGVEGVHNAK	Ig gamma-3 chain C region isoform Iso 1	P01860-1	IgG3		novo	WYVDGVEVHNAK	5.67804e-06	1.12247e-05	2.47979e-05	3.69755e-05	0.0268279			0.000122756	6.72572e-05	0.000125856	0.000100186	0.923679			3.68725e-05	4.58378e-05	1.27232e-05	2.09634e-05	0.117185	9.30066e-05	5.77759e-05	0.000158706	0.000123671	0.115422
	Peptide	WSWYVDGVEVHNAK	Ig gamma-3 chain C region isoform Iso 1	P01860-1	IgG3		novo	WYVDGVEVHNAK	1.18068e-05	1.17877e-05	2.46409e-05	1.7266e-05	0.0269951			8.14886e-06	1.05976e-05	5.01116e-06	8.37972e-06	0.339262			2.52794e-05	1.1894e-05	2.40024e-05	2.1931e-05	0.860886	6.70697e-06	9.30544e-06	3.31535e-06	7.34556e-06	0.332449
	Peptide	YLGEEYVK	Serotransferrin isoform Iso 1	P02787-1					0.00887606	0.00511933	0.0130871	0.00517902	0.0271898			0.0160748	0.00235082	0.0154604	0.00316841	0.556898			0.0141694	0.00559868	0.0120048	0.00470979	0.316559	0.0157661	0.0035487	0.0151547	0.00286235	0.64677
	Peptide	GCDEWSVGGSVGK	Serotransferrin isoform Iso 1	P02787-1					2.39193e-05	3.5754e-05	5.99649e-05	4.77514e-05	0.0273882			0.000161699	4.14794e-05	0.000163944	4.47834e-05	0.8854			8.09358e-05	5.02021e-05	3.8994e-05	3.58876e-05	0.027892	0.00016473	4.78244e-05	0.000163158	4.36453e-05	0.933731
	Peptide	GSTSGGTAALGCLVK	Ig gamma-1 chain C region isoform Iso 1	P01857-1	IgG1		novo	STSGGTAALGCLVK	0.0030966	0.00183418	0.00470495	0.00203748	0.0274294			0.001303	0.00268152	0.000792414	0.00156167	0.551145			0.00525893	0.00186779	0.00415098	0.00212647	0.188837	0.00112108	0.00220264	0.000463749	0.000109617	0.323895
	Peptide	NWGLGGHAFCR	Coagulation factor XII isoform Iso 1	P00748-1					1.50417e-05	1.59686e-05	3.77473e-05	4.26403e-05	0.0277026			0.000163881	3.98511e-05	0.000181257	4.37505e-05	0.255897			3.92644e-05	5.28506e-05	3.62302e-05	3.16776e-05	0.866113	0.0001789	4.9963e-05	0.000183613	3.86497e-05	0.798453
	Peptide	NLEWVAGGLK	Collagen alpha-2(VI) chain isoform 2C2A'	P12110-3			novo	NLEWIAGG	6.67579e-05	7.27195e-05	0.00018265	0.000223428	0.0278453			5.47667e-05	2.78577e-05	4.63996e-05	4.88766e-05	0.587482			0.000195725	0.000170661	0.000169576	0.000273643	0.781431	3.73362e-05	2.3847e-05	5.54629e-05	6.51699e-05	0.380968
	Peptide	TWVFGGGTK	Sodium/hydrogen exchanger 9 isoform Iso 1	Q8IVB4-1			novo	WVFGGGT	1.37131e-05	2.17849e-05	7.0847e-05	0.000116181	0.0278944			2.3108e-05	4.15927e-05	1.59067e-05	1.64379e-05	0.573573			8.2263e-05	0.000134222	5.94311e-05	9.96152e-05	0.640743	1.73483e-05	1.84656e-05	1.44651e-05	1.48143e-05	0.677201
	Peptide	VNVLQGPK	Polycystic kidney disease and receptor for egg jelly-related protein isoform Iso 1	Q9NTG1-1			novo	VHVLQGPK	5.124e-06	9.81386e-06	2.75015e-05	4.51589e-05	0.028099			1.43735e-05	2.30387e-05	1.22686e-05	1.29818e-05	0.772888			2.1713e-05	3.82224e-05	3.32901e-05	5.22492e-05	0.541954	1.08474e-05	1.46247e-05	1.36898e-05	1.15796e-05	0.602898
	Peptide	NQVSLTCLVKN	Ig gamma-3 chain C region isoform Iso 1	P01860-1	IgG3		novo	NQVSLTCLVKG	6.22723e-05	6.66269e-05	0.000145252	0.000150046	0.0281188			1.2347e-07	4.27714e-07	2.02252e-07	5.56103e-07	0.669822			0.000180856	0.000197158	0.000109648	7.37396e-05	0.260786	2.95171e-07	6.95942e-07	1.09332e-07	3.78739e-07	0.425209
	Peptide	FYLVQSGAEVR	Immunoglobulin heavy variable 1-2 isoform Iso 1	P23083-1	HV		novo	LVQSGAEVK	7.3085e-06	1.12962e-05	2.42141e-05	3.22624e-05	0.0281577			7.00248e-06	1.87551e-05	9.64353e-06	3.27898e-05	0.798293			2.2615e-05	3.5673e-05	2.58132e-05	2.99701e-05	0.814244	1.76381e-05	4.57905e-05	1.64898e-06	3.44554e-06	0.252773
	Peptide	LLMSVESGNLVKPNSLR	Leptin receptor isoform E	P48357-5			novo	LMSVQPINMVKPD	0.000135312	0.000119627	0.000235164	0.00012491	0.0282274			4.97224e-05	1.55079e-05	6.00389e-05	3.79336e-05	0.256969			0.000227652	0.000116047	0.000242675	0.000137963	0.775534	5.03779e-05	2.73193e-05	6.96999e-05	4.53735e-05	0.219541
	Peptide	DGYELLCLDGTR	Serotransferrin isoform Iso 1	P02787-1					8.58796e-06	2.01699e-05	3.04172e-05	2.96386e-05	0.0282412			9.65181e-05	5.27211e-05	8.78347e-05	3.66173e-05	0.567149			3.62435e-05	3.42132e-05	2.4591e-05	2.43341e-05	0.346782	8.85207e-05	3.36846e-05	8.71488e-05	4.08396e-05	0.929278
	Peptide	VPTGGVEEGLLER	Ig delta chain C region isoform Iso 1	P01880-1	IgD				1.10543e-06	2.63063e-06	1.01958e-05	1.87653e-05	0.02839			0.000151443	0.000173572	0.000239578	0.000309148	0.367195			3.50205e-06	6.31572e-06	1.68896e-05	2.44671e-05	0.0904385	0.000160171	0.000165998	0.000318985	0.000398146	0.221953
	Peptide	ALGLPAR	Protein-glutamine gamma-glutamyltransferase 4 isoform Iso 1	P49221-1					1.91517e-05	2.44308e-05	4.72175e-05	3.86857e-05	0.0285873			1.46304e-05	8.76371e-06	1.65103e-05	1.36095e-05	0.667079			5.75388e-05	3.87628e-05	3.68961e-05	3.73395e-05	0.197593	1.89444e-05	1.61981e-05	1.40761e-05	1.05817e-05	0.392827
	Peptide	LLLYDVSGGR	Leucine-rich repeat serine/threonine-protein kinase 2 isoform Iso 1	Q5S007-1			novo	LLLYDILTTGGR	0.000226159	9.52768e-05	0.000346824	0.000221505	0.0290853			6.37114e-05	3.37995e-05	5.76257e-05	3.48811e-05	0.621394			0.000414689	0.000264702	0.00027896	0.000149912	0.136468	5.78192e-05	4.0491e-05	5.74321e-05	3.00731e-05	0.979031
	Peptide	PLCLPCTEGTTR	Complement factor B isoform Iso 1	P00751-1			novo	PICLPCTEGTTR	1.20938e-06	3.21001e-06	1.08364e-05	1.98831e-05	0.029158			7.81982e-05	2.70879e-05	9.25072e-05	2.9819e-05	0.171365			1.61005e-05	2.55456e-05	5.57235e-06	1.06572e-05	0.207781	8.84786e-05	2.51333e-05	9.65358e-05	3.45265e-05	0.520164
	Peptide	DGSFQMGGGALGR	Serine/threonine/tyrosine-interacting protein isoform Iso 1	Q8WUJ0-1					0.000157201	0.000147358	0.000329111	0.00030707	0.029707			1.35122e-06	3.26665e-06	1.86198e-06	4.60051e-06	0.733929			0.000356999	0.000225858	0.000301223	0.000380062	0.666349	2.34524e-06	5.73483e-06	1.37872e-06	3.29479e-06	0.617737
	Peptide	YPLLQTLR	Chitotriosidase-1 isoform Iso 2	Q13231-2			novo	YPLIQTLR	3.67033e-06	1.0088e-05	0.000336069	0.000703828	0.0299954			nd	nd	2.16414e-06	7.89793e-06	0.352683			0.000530705	0.000952988	0.000141432	0.00021199	0.192208	3.91699e-06	1.10814e-05	4.11296e-07	9.61816e-07	0.297921
	Peptide	DFSCQVTHEGSTVEK	Immunoglobulin lambda-like polypeptide 5 isoform Iso 1	B9A064-1	LC		novo	YSCQVTHEGSTVEK	9.9837e-06	9.66313e-06	2.09647e-05	1.52802e-05	0.0300492			nd	nd	nd	nd	-			1.86941e-05	7.93257e-06	2.32354e-05	2.03474e-05	0.482947	nd	nd	nd	nd	-
	Peptide	VYACEVTHAGGLS	Ig kappa chain C region isoform Iso 1	P01834-1	KC		novo	VYACEVTHQGLS	2.98252e-07	1.03318e-06	1.38563e-06	1.8529e-06	0.0306219			6.45641e-06	3.62374e-06	9.83221e-06	2.10874e-05	0.452977			1.59508e-06	1.87686e-06	1.17617e-06	1.88688e-06	0.591058	1.40512e-05	2.97233e-05	5.61326e-06	2.73391e-06	0.348156
	Peptide	VDDTAVDVVDDPG	Probable tRNA N6-adenosine threonylcarbamoyltransferase, mitochondrial isoform Iso 3	Q9H4B0-3			novo	DDTAAAVVDETG	9.73379e-05	7.48491e-05	0.000185409	0.000159331	0.0306564			4.43945e-05	3.26834e-05	3.56044e-05	3.66866e-05	0.48776			0.000201951	0.000171171	0.000168867	0.000152263	0.621858	4.15876e-05	4.71996e-05	2.96213e-05	2.25445e-05	0.439842
	Peptide	GMYLGYEYVTALR	Serotransferrin isoform Iso 1	P02787-1			novo	MYLGYEYVTAIR	0.000289183	0.000169618	0.000484313	0.000273531	0.0307085			0.00103248	0.000272675	0.000993258	0.000233753	0.656181			0.000544532	0.000182704	0.000424095	0.000339334	0.290734	0.00103393	0.000234682	0.000952582	0.000235717	0.405993
	Peptide	FPYTKTNMK	Uncharacterized protein C20orf203 isoform Iso 1	Q8NBC4-1			novo	FPFTKTGM	2.88434e-06	8.85728e-06	2.3646e-05	4.28011e-05	0.0307739			3.59853e-05	2.19274e-05	4.17475e-05	2.92322e-05	0.551346			3.05398e-05	4.83219e-05	1.67522e-05	3.73057e-05	0.442332	4.95946e-05	3.58503e-05	3.39004e-05	1.91608e-05	0.198897
	Peptide	ALPDAFVK	DNA nucleotidylexotransferase isoform Iso 1	P04053-1			novo	LPDAFV	6.84972e-05	4.02924e-05	0.000120965	9.87698e-05	0.0309093			7.47252e-05	4.87611e-05	0.000100641	7.84898e-05	0.304198			0.00012063	0.000113322	0.000121301	8.69237e-05	0.987164	0.000111687	8.59891e-05	8.9594e-05	7.22563e-05	0.502725
	Peptide	ALPAPLENGK	Protein MRVI1 isoform Iso 8	Q9Y6F6-8			novo	ALPALLENGK	0.000137277	0.00023995	0.000381448	0.000334367	0.0310687			6.14701e-06	8.57968e-06	8.68284e-06	1.32719e-05	0.552586			0.00046156	0.000383182	0.000301335	0.000270064	0.249059	6.68637e-06	7.27945e-06	1.06793e-05	1.75104e-05	0.47722
	Peptide	SSAGSLLYR	ADP-ribosylation factor-like protein 4D isoform Iso 1	P49703-1			novo	SAGKTSLLYR	1.45413e-05	2.49388e-05	4.33702e-05	4.05908e-05	0.0311766			1.49038e-05	1.01238e-05	1.9786e-05	1.97551e-05	0.333863			4.1003e-05	4.37722e-05	4.57374e-05	3.89459e-05	0.782155	1.53067e-05	1.08028e-05	2.42652e-05	2.56033e-05	0.281912
	Peptide	LSCAASGFTFK	Immunoglobulin heavy variable 3-7 isoform Iso 1	P01780-1	HV	FR1	novo	LSCAASGFTF	1.72804e-05	2.94971e-05	3.88396e-05	2.59234e-05	0.031203			4.14382e-05	1.47754e-05	5.61879e-05	6.95757e-05	0.328768			4.58568e-05	2.6764e-05	3.18224e-05	2.41121e-05	0.190877	6.90202e-05	9.58771e-05	4.33555e-05	2.38733e-05	0.385419
	Peptide	KLNSWVESQTNEK	Serpin B3 isoform Iso 1	P29508-1			novo	KINSWVESQTNEK	3.31162e-05	6.0352e-05	0.000101876	9.67026e-05	0.0313805			nd	nd	6.06462e-08	2.97104e-07	0.487479			8.19995e-05	4.98702e-05	0.000121752	0.000127295	0.33055	nd	nd	1.21292e-07	4.20169e-07	0.328183
	Peptide	RNDYLDLYALGVGK	Complement C2 isoform Iso 1	P06681-1			novo	RNDYLDIYAIGVGK	1.08006e-06	3.74144e-06	1.02844e-05	1.91264e-05	0.0314667			1.08234e-05	3.22558e-06	1.12801e-05	3.27193e-06	0.694127			9.82143e-06	1.71426e-05	1.07474e-05	2.16923e-05	0.908692	1.13945e-05	4.11497e-06	1.11658e-05	2.32867e-06	0.868474
	Peptide	GLETSLAECTFTK	Complement factor I isoform Iso 1	P05156-1					2.24083e-05	3.13581e-05	5.67398e-05	4.79454e-05	0.0314803			0.000485426	9.1444e-05	0.000526872	0.000104239	0.250526			6.05574e-05	4.83687e-05	5.29223e-05	4.93475e-05	0.705567	0.000511574	0.000121238	0.000542171	8.66607e-05	0.484415
	Peptide	QYTSFHFASLEDVQAK	Serpin B3 isoform Iso 1	P29508-1					0.000334368	0.000197699	0.00078315	0.000927656	0.0314889			nd	nd	nd	nd	-			0.000814521	0.00115594	0.000751778	0.000678955	0.872683	nd	nd	nd	nd	-
	Peptide	WEYCNLKK	Plasminogen isoform Iso 1	P00747-1					6.68052e-08	2.3142e-07	1.95677e-06	4.04998e-06	0.0321607			0.000104816	4.45232e-05	0.00011514	4.36567e-05	0.510794			2.26861e-06	4.63398e-06	1.64492e-06	3.55105e-06	0.714871	0.000116391	4.94042e-05	0.000113889	3.92542e-05	0.892019
	Peptide	LEAPSAETTEDCLAK	Serotransferrin isoform Iso 1	P02787-1			novo	SAETTEDCIAK	1.54487e-06	5.35159e-06	7.50692e-06	1.06765e-05	0.032326			2.23422e-05	5.23788e-06	2.30577e-05	6.84144e-06	0.752546			5.78667e-06	8.10744e-06	9.22718e-06	1.289e-05	0.442163	2.55043e-05	5.59651e-06	2.06111e-05	7.31332e-06	0.079199
	Peptide	LLDAWQGRPGASVGR	Myeloid differentiation primary response protein MyD88 isoform Iso 1	Q99836-1					2.0107e-05	4.11048e-05	7.1934e-05	9.7708e-05	0.0323454			3.1427e-07	7.61637e-07	1.31528e-06	4.55301e-06	0.304412			8.34222e-05	0.000112613	6.04458e-05	8.36179e-05	0.576151	3.18546e-07	9.83948e-07	2.31202e-06	6.34102e-06	0.30386
	Peptide	HDTLFENLANK	Serotransferrin isoform Iso 1	P02787-1			novo	HSTIFENLANK	7.31786e-06	9.25755e-06	1.82603e-05	2.01459e-05	0.0323935			8.88519e-05	9.8469e-05	7.19968e-05	3.56062e-05	0.575871			2.19542e-05	2.48713e-05	1.45664e-05	1.41511e-05	0.380813	8.2692e-05	3.42665e-05	6.13015e-05	3.50299e-05	0.144732
	Peptide	EGTCPESPTDECKPVK	Serotransferrin isoform Iso 1	P02787-1			novo	EGTCPEAPTDECKPVK	0.00022118	0.00017774	0.000420255	0.000281278	0.0324387			0.000599025	0.000198693	0.00057842	0.000120786	0.745883			0.000393541	0.000289636	0.000446969	0.000282809	0.652011	0.000573777	0.000129473	0.000583064	0.000117024	0.855434
	Protein	P40197-1	Platelet glycoprotein V isoform Iso 1	P40197-1					4.2067e-06	1.45724e-05	3.37268e-05	6.08671e-05	0.0325163			0.000349841	0.000122265	0.000322576	0.000132256	0.554272			5.09564e-05	7.59313e-05	1.64972e-05	3.65123e-05	0.175924	0.000299936	0.000137843	0.000345217	0.000128276	0.41378
	Peptide	KLCDGEWSVGGSVGK	Serotransferrin isoform Iso 1	P02787-1			novo	LCDGQWHSV	0.000706224	0.000565806	0.00131787	0.000860099	0.0327475			0.000340016	8.22544e-05	0.000328683	8.54873e-05	0.706643			0.00147125	0.000799846	0.0011645	0.000925049	0.394265	0.000325805	8.9206e-05	0.000331562	8.54678e-05	0.87322
	Peptide	VVSVLTVVHQDWLGG	Ig gamma-2 chain C region isoform Iso 1	P01859-1	IgG2		novo	VVSVLTVVHQDWLNG	5.31094e-05	4.03213e-05	9.39538e-05	5.66324e-05	0.0328141			0.000362864	0.000164431	0.000370718	0.000159455	0.891123			8.70826e-05	6.49695e-05	0.000100825	4.88056e-05	0.563946	0.000364708	0.00019774	0.000376728	0.000118251	0.858243
	Peptide	AVEWVSR	Low-density lipoprotein receptor-related protein 1B isoform Iso 1	Q9NZR2-1			novo	AVDWVSR	0.000254001	0.000155416	0.000432111	0.000253467	0.0328391			0.000126901	6.15623e-05	0.000123439	5.29805e-05	0.861995			0.000480273	0.000265561	0.00038395	0.00024238	0.363452	0.000119718	5.4518e-05	0.00012716	5.35407e-05	0.739014
	Peptide	GFSGSGAGTDFTLK	Immunoglobulin kappa variable 2D-30 isoform Iso 1	A0A075B6S6-1	KV	FR3	novo	FSGSGSGTDFTLK	2.1064e-05	1.26706e-05	3.90309e-05	3.51582e-05	0.0328519			3.93908e-06	5.22615e-06	3.14749e-06	4.92917e-06	0.658875			3.70318e-05	2.35378e-05	4.103e-05	4.49646e-05	0.788297	2.71924e-06	3.78092e-06	3.57575e-06	6.00888e-06	0.680051
	Peptide	LKCDEWSVNSVGKLECVSAETTEDCLAK	Serotransferrin isoform Iso 1	P02787-1					0.00159036	0.00127621	0.00265985	0.00139839	0.0328846			1.73011e-05	1.1304e-05	1.36164e-05	1.93528e-05	0.54782			0.00296904	0.00129537	0.00235066	0.00148398	0.288596	1.93211e-05	2.57667e-05	7.91163e-06	6.94123e-06	0.16317
	Peptide	GEVVGMTQSPDSLAVSLGER	Immunoglobulin kappa variable 4-1 isoform Iso 1	P06312-1	KV	FR1	novo	GDIVMTQSPDSLAVSLGER	0.00040297	0.000101792	0.000526239	0.000230789	0.0332396			2.80198e-05	1.29897e-05	2.29991e-05	9.9357e-06	0.206095			0.000558689	0.000196528	0.000493789	0.000265422	0.50314	1.94006e-05	1.03769e-05	2.65976e-05	8.39513e-06	0.0751634
	Peptide	ASQSVSSSYLAWYQQKPGQAPR	Immunoglobulin kappa variable 3-20 isoform Iso 1	P01619-1	KV	FR1/CDR1/FR2			0.00010444	6.43904e-05	0.000163569	8.00827e-05	0.0332563			0.000186085	9.11022e-05	0.000179916	6.44135e-05	0.815276			0.000173636	7.49308e-05	0.000153501	8.70272e-05	0.549828	0.000181717	5.83911e-05	0.000178115	7.25175e-05	0.894601
	Peptide	NQVSLTFEQK	Zinc finger protein 354A isoform Iso 1	O60765-1			novo	QVSLTFE	3.34841e-05	5.7641e-05	0.000102399	9.91912e-05	0.0334191			nd	nd	nd	nd	-			0.000110826	0.000113804	9.39723e-05	8.64063e-05	0.686796	nd	nd	nd	nd	-
	Peptide	GAEDTALYYCAR	Immunoglobulin heavy variable 3-9 isoform Iso 1	P01782-1	HV	FR3	novo	AEDTALYYCAK	1.89841e-05	4.08129e-05	5.72231e-05	5.22125e-05	0.0335205			1.82407e-06	3.11697e-06	2.73602e-06	3.87653e-06	0.48436			7.07193e-05	5.95661e-05	4.37268e-05	4.18876e-05	0.21248	2.50675e-06	3.14976e-06	2.96529e-06	4.62444e-06	0.779148
	Peptide	NTMVPVPDSDGSFFLYSK	Ig gamma-1 chain C region isoform Iso 1	P01857-1	IgG1		novo	KTTPPVLDSDGSFFLYSK	0.00062051	0.000412966	0.0011762	0.00107891	0.0335653			0.000181363	0.000143466	0.000176676	0.000129939	0.922038			0.00141966	0.00132935	0.000932738	0.000733092	0.278517	0.000180172	0.000136301	0.00017318	0.000129224	0.89856
	Peptide	WYVDGVEVHNAGK	Ig gamma-3 chain C region isoform Iso 1	P01860-1	IgG3		novo	WYVDGVEVHNA	2.07971e-06	7.20433e-06	1.15923e-05	1.83829e-05	0.0336411			1.26861e-05	2.11609e-05	2.8915e-05	4.03338e-05	0.122716			1.56408e-05	2.30547e-05	7.54386e-06	1.18028e-05	0.294504	2.06282e-05	2.94244e-05	3.72017e-05	4.88457e-05	0.324968
	Peptide	TDGGTTDYAAVPK	Chondroitin sulfate N-acetylgalactosaminyltransferase 1 isoform Iso 3	Q8TDX6-3			novo	TEYAAVP	6.34068e-05	3.46154e-05	0.00010315	5.69869e-05	0.033851			4.59941e-05	2.28044e-05	5.05898e-05	2.31087e-05	0.575854			9.6335e-05	4.92938e-05	0.000109965	6.52613e-05	0.569585	4.84847e-05	2.0726e-05	5.26949e-05	2.60257e-05	0.665397
	Peptide	RVQLVQSGAEVK	Immunoglobulin heavy variable 1-2 isoform Iso 1	P23083-1	HV		novo	VQLVQSGAEVK	1.71489e-06	3.142e-06	5.24056e-06	6.42617e-06	0.0338817			9.76347e-06	6.8355e-06	1.25928e-05	1.60715e-05	0.465018			5.06792e-06	7.51621e-06	5.4132e-06	5.45774e-06	0.89871	1.59903e-05	2.21159e-05	9.19531e-06	5.07674e-06	0.319766
	Peptide	FTLSTDAGGK	Protein unc-13 homolog A isoform Iso 1	Q9UPW8-1			novo	FTLSADAG	7.31856e-07	2.00262e-06	1.00484e-05	2.01368e-05	0.0343297			5.12296e-06	6.71022e-06	7.53423e-06	1.98396e-05	0.594975			1.60018e-05	2.62015e-05	4.09506e-06	9.1648e-06	0.160027	1.21192e-05	2.75535e-05	2.94922e-06	4.23527e-06	0.277637
	Peptide	GECQAEGVLFFQGDREWFWDLATGTMK	Hemopexin isoform Iso 1	P02790-1					2.49203e-05	3.98302e-05	9.16504e-05	0.00013622	0.0343657			0.000561364	0.000298871	0.000583008	0.000284272	0.833546			8.85154e-05	8.68406e-05	9.47854e-05	0.000176737	0.913542	0.000665766	0.000356665	0.000500251	0.000163751	0.164083
	Peptide	ASTLETGVPSR	Immunoglobulin kappa variable 1D-33 isoform Iso 1	P01593-1	KV		novo	ASNLETGVPSR	2.8146e-05	2.11173e-05	7.69794e-05	0.000103645	0.035294			2.96822e-05	1.67089e-05	4.04747e-05	4.57381e-05	0.312081			5.45063e-05	4.53005e-05	9.94526e-05	0.000138949	0.305658	4.61312e-05	5.73004e-05	3.48183e-05	3.19528e-05	0.556387
	Peptide	LKCDEWSVNSVGK	Serotransferrin isoform Iso 1	P02787-1					0.00561323	0.00206829	0.00748324	0.00256194	0.0353495			0.0127184	0.00410366	0.0122115	0.00271752	0.660119			0.00820527	0.00241439	0.00676121	0.00259944	0.172514	0.0122732	0.00281209	0.0121497	0.00274317	0.914262
	Peptide	WYVNHMVHNAK	Ig gamma-3 chain C region isoform Iso 1	P01860-1	IgG3		novo	WYVDGVEVHNAK	3.39373e-07	1.17562e-06	3.44665e-06	6.65143e-06	0.0354126			6.90172e-05	3.68e-05	9.27745e-05	6.49542e-05	0.249696			4.51757e-06	6.7653e-06	2.37573e-06	6.65082e-06	0.442505	0.000111778	7.62718e-05	7.37711e-05	4.70781e-05	0.156014
	Peptide	SVLPSDGPSVACVKK	Serotransferrin isoform Iso 1	P02787-1			novo	SVIPSDGPSVACVKK	0.00234772	0.00137827	0.00341536	0.00137906	0.0354724			0.000233698	0.000110444	0.000216381	7.20167e-05	0.574241			0.003572	0.00127456	0.00325871	0.00151606	0.589248	0.000237282	8.25721e-05	0.00019548	5.54349e-05	0.159512
	Peptide	APPATLQSGADVK	Histone-lysine N-methyltransferase EHMT1 isoform Iso 1	Q9H9B1-1			novo	APPATLGEGSADTEDRKLPAPGADVK	0.000332979	0.000191017	0.000542048	0.00038206	0.0355703			6.01222e-05	3.78788e-05	5.54539e-05	4.07581e-05	0.74242			0.000558735	0.000467926	0.00052536	0.000292654	0.836003	5.81555e-05	3.21475e-05	5.27524e-05	4.9235e-05	0.753253
	Peptide	SFTLASSSDTR	Chitotriosidase-1 isoform Iso 2	Q13231-2					1.06804e-05	2.52058e-05	0.000501906	0.0010782	0.0357159			nd	nd	2.03529e-06	8.51876e-06	0.417019			0.00078941	0.00147525	0.000214402	0.00027206	0.209465	4.07058e-06	1.19456e-05	nd	nd	0.250438
	Peptide	LLLYDVLK	Collagen alpha-1(XIV) chain isoform Iso 3	Q05707-3			novo	LLLYDV	nd	nd	1.36723e-05	2.15262e-05	0.03594			5.5393e-06	8.06072e-06	9.91285e-06	1.27797e-05	0.288305			1.96912e-05	2.66674e-05	7.65334e-06	1.33675e-05	0.180985	9.91254e-06	1.35443e-05	9.91315e-06	1.25714e-05	0.99991
	Peptide	TAGWNLPMGLLYNK	Serotransferrin isoform Iso 1	P02787-1			novo	TAGWNIPMGLLYNK	0.00465769	0.0026662	0.00664288	0.00253071	0.0362523			0.0056153	0.00226962	0.00559409	0.0022798	0.979135			0.00734726	0.00272014	0.0059385	0.00221576	0.178142	0.00593588	0.00221634	0.0052523	0.00238755	0.474959
	Peptide	RPSGVPDRFSGSK	Immunoglobulin lambda variable 1-47 isoform Iso 1	P01700-1	LV	FR3			3.48294e-05	3.8863e-05	7.13429e-05	5.10754e-05	0.0366285			6.56303e-06	3.93144e-06	5.76328e-06	4.38997e-06	0.597766			8.08529e-05	5.6096e-05	6.18328e-05	4.59398e-05	0.37335	5.20993e-06	4.50507e-06	6.31664e-06	4.39681e-06	0.548757
	Peptide	NYLAWYQQK	Immunoglobulin kappa variable 4-1 isoform Iso 1	P06312-1	KV	CDR1/FR2	novo	NYLAWFQQK	4.41096e-05	4.64694e-05	7.67795e-05	4.04267e-05	0.0366426			0.000100615	3.59486e-05	0.000105187	3.28579e-05	0.705144			8.2853e-05	3.1033e-05	7.07059e-05	4.87205e-05	0.474019	9.74933e-05	2.74103e-05	0.000112881	3.71074e-05	0.260297
	Peptide	KPDPVQSGAEVK	Protein-glutamine gamma-glutamyltransferase 2 isoform Iso 1	P21980-1			novo	PDPVEAGEEVK	0.000193306	6.78776e-05	0.000378399	0.000400927	0.0371021			5.79783e-05	2.55088e-05	5.72855e-05	2.42124e-05	0.937077			0.000448171	0.000550062	0.000308627	0.000151358	0.41256	5.34611e-05	2.86582e-05	6.11099e-05	1.93021e-05	0.451325
	Peptide	LLLYSNNQR	Immunoglobulin lambda variable 1-44 isoform Iso 1	P01699-1	LV	FR2/CDR2			1.02994e-06	3.47852e-06	4.82329e-06	7.01771e-06	0.0372196			7.29175e-06	4.39169e-06	9.52652e-06	9.4605e-06	0.34019			5.70419e-06	7.32113e-06	3.94239e-06	6.90519e-06	0.550433	1.05287e-05	1.16782e-05	8.52438e-06	6.96906e-06	0.614762
	Peptide	MELERPGGNELTR	Fibrinogen alpha chain isoform Iso 2	P02671-2			novo	MELERPGGNEITR	0.000179453	0.000166169	0.000418256	0.000485037	0.0376256			1.73881e-06	3.41391e-06	1.20799e-06	5.33553e-06	0.756292			0.000463681	0.000487738	0.000372831	0.000499519	0.656558	2.27847e-06	7.54116e-06	1.37513e-07	3.93103e-07	0.34703
	Peptide	LLLGMPTYGR	Chitotriosidase-1 isoform Iso 2	Q13231-2			novo	LILGMPTYGR	3.84494e-06	8.14502e-06	0.000205011	0.000448221	0.0382677			7.69239e-08	2.66472e-07	7.30674e-07	3.57956e-06	0.382587			0.000326051	0.00061052	8.39717e-05	0.000123969	0.203345	1.46135e-06	5.06226e-06	nd	nd	0.328183
	Peptide	PFLSQYNV	Complement factor I isoform Iso 1	P05156-1			novo	PFISQYNV	1.63271e-07	5.65588e-07	4.06887e-06	8.68894e-06	0.0385236			7.76969e-05	2.7293e-05	8.73052e-05	1.50963e-05	0.27454			1.51338e-06	4.05051e-06	6.62436e-06	1.12785e-05	0.162035	8.53122e-05	1.92106e-05	8.92982e-05	9.93993e-06	0.53199
	Peptide	LSCAASGFAFR	Immunoglobulin heavy variable 3-7 isoform Iso 1	P01780-1	HV	FR1	novo	LSCAASGFTF	3.26463e-07	9.80699e-07	1.65656e-05	3.63738e-05	0.039257			1.42713e-05	1.42096e-05	1.17416e-05	1.25164e-05	0.588166			2.40413e-05	4.96298e-05	9.08989e-06	1.34659e-05	0.332785	9.1377e-06	8.56115e-06	1.43455e-05	1.54751e-05	0.31878
	Peptide	LLLYDASTR	F-box only protein 47 isoform Iso 1	Q5MNV8-1			novo	LLYDASTK	0.00162437	0.000709988	0.0023404	0.0012928	0.0394549			0.000331591	0.000116997	0.000330653	0.000108666	0.98115			0.00250367	0.00135445	0.00217713	0.00126567	0.54798	0.000333558	0.000138557	0.000327748	7.39831e-05	0.899551
	Peptide	LLLYSASTLQSGVPSR	Immunoglobulin kappa variable 1D-12 isoform Iso 1	P01611-1	KV	FR2/CDR2/FR3	novo	LLIYAASSLQSGVPSR	5.23678e-05	3.79514e-05	9.90109e-05	9.23369e-05	0.0398289			5.93003e-05	4.82316e-05	4.68803e-05	3.19399e-05	0.361558			0.000114894	0.000104883	8.31282e-05	7.92246e-05	0.411501	4.36007e-05	2.51918e-05	5.01599e-05	3.84053e-05	0.625717
	Peptide	KVDVVDVGFGPSQTLYK	High affinity cAMP-specific and IBMX-insensitive 3',5'-cyclic phosphodiesterase 8A isoform Iso 4	O60658-4			novo	KVAVADVQFGP	3.50254e-05	3.00943e-05	7.50609e-05	8.12328e-05	0.0401243			1.33601e-05	1.58584e-05	5.2432e-06	1.14692e-05	0.0875752			8.50495e-05	8.91586e-05	6.50724e-05	7.50367e-05	0.55867	1.8143e-06	3.54879e-06	8.67211e-06	1.53882e-05	0.158013
	Peptide	YGLVTYATYPK	Complement factor B isoform Iso 2	P00751-2					0.000493975	0.000235087	0.000908388	0.000884125	0.0401564			0.000490874	7.11832e-05	0.000588352	0.00021941	0.0568978			0.0011494	0.00116264	0.000667378	0.000394911	0.196138	0.00058394	0.000161563	0.000592763	0.000272971	0.924105
	Peptide	SGGNQGTKVLQMFMWYLNPRQVFDLSQEGPK	Diacylglycerol kinase iota isoform Iso 1	O75912-1					0.000173877	0.000254007	0.000942219	0.00170409	0.0404487			0.00475179	0.00283404	0.00432432	0.00250194	0.646641			0.000860104	0.0010696	0.00102433	0.00221654	0.820147	0.00386153	0.00159237	0.0047871	0.00317577	0.380009
	Peptide	LLLYDASTLETGVPSR	Immunoglobulin kappa variable 1D-33 isoform Iso 1	P01593-1	KV	FR2/CDR2/FR3	novo	LLIYDASNLETGVPSR	1.96784e-05	2.21899e-05	4.29559e-05	3.43966e-05	0.0409071			5.03889e-06	9.17595e-06	5.31075e-06	7.54051e-06	0.924982			4.57428e-05	3.89682e-05	4.01689e-05	3.06323e-05	0.700616	5.87816e-06	8.08491e-06	4.74334e-06	7.2677e-06	0.721095
	Peptide	NLDENYCR	Plasminogen isoform Iso 1	P00747-1			novo	LDDNYCR	6.74302e-06	2.06595e-05	2.43104e-05	2.46586e-05	0.0413988			0.000379669	0.000153668	0.000340561	0.000167321	0.502049			2.6119e-05	2.32602e-05	2.25018e-05	2.68922e-05	0.727877	0.000330289	0.000194973	0.000350833	0.000142454	0.77096
	Peptide	YGLTWVR	Hemicentin-2 isoform Iso 2	Q8NDA2-2			novo	YNLTWVR	1.35195e-05	2.87645e-05	4.07569e-05	3.95038e-05	0.0415888			1.69716e-05	1.07953e-05	4.02524e-05	8.07358e-05	0.177558			4.30919e-05	3.65821e-05	3.84218e-05	4.37359e-05	0.77927	5.17686e-05	0.000112408	2.87363e-05	2.65367e-05	0.502599
	Peptide	LLLYAASLR	Golgi-specific brefeldin A-resistance guanine nucleotide exchange factor 1 isoform Iso 3	Q92538-3			novo	LYAASLR	1.81675e-05	2.57691e-05	4.76019e-05	4.44549e-05	0.0419773			1.01626e-05	1.13757e-05	1.01867e-05	1.22054e-05	0.995469			4.0855e-05	3.90838e-05	5.43488e-05	5.00527e-05	0.469462	6.66201e-06	5.29561e-06	1.37115e-05	1.60106e-05	0.170619
	Peptide	LLLYGASSRATGLPDR	Immunoglobulin kappa variable 3-20 isoform Iso 1	P01619-1	KV	FR2/CDR2/FR3			1.54518e-05	2.10435e-05	3.94557e-05	4.6997e-05	0.0419788			2.3095e-05	2.66611e-05	2.18746e-05	4.89183e-05	0.923458			2.74703e-05	3.62241e-05	5.14411e-05	5.4705e-05	0.218898	6.98301e-06	1.25442e-05	3.67662e-05	6.60481e-05	0.151255
	Peptide	QLTHPDTVCLAK	Putative ATP-dependent RNA helicase TDRD9 isoform Iso 2	Q8NDG6-2			novo	QLTLVPLPTHPHPDLVCLA	4.0142e-05	5.38522e-05	9.80776e-05	8.66133e-05	0.0420004			4.08816e-05	1.97953e-05	3.32848e-05	1.50565e-05	0.207896			0.000118399	0.000102808	7.77564e-05	6.49248e-05	0.25933	3.34318e-05	1.64569e-05	3.31378e-05	1.42523e-05	0.96311
	Peptide	GFSGSGSGTDFTLR	Immunoglobulin kappa variable 4-1 isoform Iso 1	P06312-1	KV	FR3	novo	FSGSGSGTDFTL	2.45423e-05	1.93322e-05	4.61594e-05	3.25586e-05	0.0421018			1.11747e-05	1.47636e-05	7.6841e-06	8.2629e-06	0.458492			5.53333e-05	3.38076e-05	3.69855e-05	2.98315e-05	0.172616	5.41689e-06	5.74179e-06	9.95131e-06	9.92848e-06	0.184646
	Peptide	VVSVLTVVHQGG	Ig gamma-3 chain C region isoform Iso 1	P01860-1	IgG3		novo	VVSVLTVLHQ	0.000162961	5.80847e-05	0.000203672	5.30496e-05	0.0428566			4.7922e-05	3.58472e-05	5.28745e-05	4.00874e-05	0.720082			0.000197074	6.58005e-05	0.00021027	3.82058e-05	0.554123	6.33457e-05	4.91333e-05	4.24034e-05	2.65856e-05	0.207528
	Protein	P01861-1	Ig gamma-4 chain C region isoform Iso 1	P01861-1	IgG4				0.0157992	0.0105907	0.0262014	0.0190175	0.0428643			0.00930356	0.00884989	0.0162198	0.0175868	0.125753			0.0243758	0.0194291	0.0280271	0.0192731	0.648489	0.0117978	0.0105865	0.0206419	0.0221804	0.230769
	Peptide	APWCHTTNSQVR	Plasminogen isoform Iso 1	P00747-1					1.24306e-08	4.3061e-08	1.47571e-06	3.3442e-06	0.0428949			0.000134624	4.52309e-05	0.000132354	5.10934e-05	0.897073			1.62837e-06	3.8669e-06	1.32304e-06	2.89487e-06	0.828699	0.000129285	6.21555e-05	0.000135422	3.96806e-05	0.77583
	Peptide	VKDLSEVVTPR	Complement factor B isoform Iso 1	P00751-1			novo	VKDISEVVTPR	0.000445792	0.000221233	0.000770962	0.000686687	0.0429956			0.00021363	2.81183e-05	0.000242761	8.37483e-05	0.133791			0.000873926	0.00089168	0.000667998	0.000409538	0.478103	0.000248626	6.96973e-05	0.000236896	9.86529e-05	0.739758
	Peptide	LLQPGGSLR	Immunoglobulin heavy variable 3-48 isoform Iso 1	P01763-1	HV		novo	LIQPGGSLR	5.07497e-06	8.72856e-06	1.64643e-05	2.35055e-05	0.0434782			9.28713e-06	7.5543e-06	8.0564e-06	1.0851e-05	0.727432			2.13747e-05	3.14733e-05	1.15538e-05	1.05859e-05	0.323646	9.31204e-06	1.45652e-05	6.80076e-06	5.53234e-06	0.58536
	Peptide	LTVLSQPGGK	Dual specificity protein phosphatase 26 isoform Iso 1	Q9BV47-1			novo	LSQPGGK	5.78772e-05	0.000114548	0.000187632	0.000197529	0.0435373			nd	nd	1.4906e-07	7.3024e-07	0.487479			0.000254591	0.000224277	0.000120673	0.000146627	0.097404	2.98119e-07	1.03272e-06	nd	nd	0.328183
	Peptide	MACALSHHER	Serotransferrin isoform Iso 1	P02787-1			novo	CALSHHER	1.76162e-06	3.02082e-06	1.11318e-05	2.11608e-05	0.0435915			0.000105503	6.15382e-05	8.43526e-05	6.12045e-05	0.336118			1.33909e-05	2.08392e-05	8.87283e-06	2.21553e-05	0.611988	7.58626e-05	6.39257e-05	9.28426e-05	5.99062e-05	0.508954
	Peptide	GGPSVFPLAPSSGK	Ig gamma-1 chain C region isoform Iso 1	P01857-1	IgG1		novo	GPSVFPLAPSS	0.00057581	0.000355717	0.000907246	0.000485303	0.0437102			5.10039e-06	5.72596e-06	5.2489e-06	7.04474e-06	0.94998			0.000981976	0.000453572	0.000832516	0.000523962	0.462917	7.37069e-06	9.30035e-06	3.12711e-06	2.72933e-06	0.153508
	Peptide	GWYVDGVEVHGQGK	Ig gamma-3 chain C region isoform Iso 1	P01860-1	IgG3		novo	WYVDGVEVH	6.47647e-08	2.24351e-07	4.18699e-06	9.46015e-06	0.0437472			4.68955e-06	3.67178e-06	6.48491e-06	5.83855e-06	0.339033			4.80648e-06	9.76971e-06	3.5675e-06	9.53102e-06	0.756136	5.8712e-06	4.39464e-06	7.09862e-06	7.15135e-06	0.617504
	Peptide	LLLYAWGGK	RCC1 and BTB domain-containing protein 1 isoform Iso 1	Q8NDN9-1			novo	LLYAWG	0.000153668	0.000112309	0.000279963	0.000192376	0.0438401			4.72058e-05	2.48773e-05	6.21034e-05	3.97407e-05	0.245			0.00035704	0.00021625	0.000202885	0.000132874	0.0470357	6.37168e-05	4.86617e-05	6.049e-05	3.04727e-05	0.847427
	Peptide	LLLYAASSR	Immunoglobulin kappa variable 1D-12 isoform Iso 1	P01611-1	KV	FR2/CDR2	novo	LLIYAASS	0.000657824	0.000669601	0.00108578	0.00052914	0.043882			0.000642569	0.000276451	0.000550144	0.000209649	0.270471			0.00105893	0.000590665	0.00111264	0.000484742	0.809861	0.00051438	0.00021431	0.000585907	0.000207802	0.415438
	Peptide	LSCTASGFK	Immunoglobulin heavy variable 3-7 isoform Iso 1	P01780-1	HV	FR1	novo	LSCAASGF	4.93418e-08	1.70925e-07	2.40431e-06	5.40756e-06	0.0439227			7.68478e-06	1.8794e-05	5.14064e-06	6.83915e-06	0.657526			1.90259e-06	6.35904e-06	2.90604e-06	4.48944e-06	0.659561	2.31516e-06	3.00459e-06	7.96613e-06	8.44715e-06	0.0468708
	Peptide	GPSVFPLAPCSRSTSESTAALGCLVK	Ig gamma-2 chain C region isoform Iso 1	P01859-1	IgG2				2.48417e-05	3.39925e-05	5.14373e-05	3.68517e-05	0.0439445			5.57728e-06	4.50257e-06	3.21304e-06	3.89985e-06	0.112504			5.01588e-05	3.30494e-05	5.27158e-05	4.1758e-05	0.869417	3.30431e-06	4.686e-06	3.12176e-06	3.13424e-06	0.911701
	Peptide	GDSGFQMNQLR	Serotransferrin isoform Iso 1	P02787-1			novo	DSGFQMNQLR	0.000582029	0.000366185	0.000871913	0.000403662	0.0439794			9.08132e-05	2.94988e-05	9.30357e-05	3.57361e-05	0.853749			0.000999534	0.000397518	0.000744291	0.000383593	0.123732	0.00010253	3.39959e-05	8.35411e-05	3.63018e-05	0.199544
	Peptide	SDGGTTDYAAVPK	Chondroitin sulfate N-acetylgalactosaminyltransferase 1 isoform Iso 3	Q8TDX6-3			novo	TEYAAVP	7.71922e-06	1.11679e-05	1.86233e-05	2.00739e-05	0.0441583			1.28342e-05	1.18858e-05	1.18902e-05	1.12985e-05	0.817666			2.71689e-05	2.15997e-05	1.00777e-05	1.472e-05	0.0337003	1.37024e-05	1.34004e-05	1.0078e-05	8.95447e-06	0.444274
	Peptide	LLFYGASRS	BRCA1-associated RING domain protein 1 isoform beta	Q99728-3			novo	LLSYGASR	1.54106e-06	3.35224e-06	2.35465e-05	5.05615e-05	0.0445541			1.00514e-05	8.72653e-06	2.0252e-05	4.64278e-05	0.307777			2.13943e-05	3.56038e-05	2.56987e-05	6.37777e-05	0.840121	6.64516e-06	5.98551e-06	3.38588e-05	6.37751e-05	0.168648
	Peptide	HALLLLTDGK	Complement C2 isoform Iso 1	P06681-1			novo	HAIILLTDGK	1.62661e-05	3.2044e-05	4.25285e-05	3.72029e-05	0.0445883			2.26481e-05	4.75496e-06	2.29731e-05	4.95339e-06	0.852011			3.99416e-05	3.43067e-05	4.51154e-05	4.126e-05	0.74154	2.38499e-05	6.08022e-06	2.20962e-05	3.55753e-06	0.397791
	Peptide	LDGGTTDYAAVPK	Chondroitin sulfate N-acetylgalactosaminyltransferase 1 isoform Iso 3	Q8TDX6-3			novo	TEYAAVP	5.2724e-05	6.40899e-05	0.000117334	0.000121943	0.0448577			2.58534e-05	5.007e-05	2.25002e-05	1.29637e-05	0.823418			0.000146756	0.000149918	8.79109e-05	8.20235e-05	0.245632	2.5008e-05	1.59411e-05	1.99925e-05	9.14094e-06	0.354684
	Peptide	NDTLMLSR	Ig gamma-4 chain C region isoform Iso 1	P01861-1	IgG4		novo	DTLMISR	8.59728e-05	0.000105686	0.000300034	0.000476773	0.045252			6.94165e-06	1.13751e-05	5.47153e-06	1.19992e-05	0.726746			0.000450601	0.000632781	0.000149466	0.000159422	0.135088	2.93438e-06	4.08329e-06	8.00869e-06	1.64419e-05	0.319353
	Peptide	VQELEASVQEGK	Caspase recruitment domain-containing protein 9 isoform Iso 1	Q9H257-1					7.76846e-05	5.64962e-05	0.000127941	7.34321e-05	0.0453501			2.43072e-05	8.51105e-06	2.94394e-05	2.23637e-05	0.329492			0.000135188	7.80392e-05	0.000120695	7.12044e-05	0.639309	2.30737e-05	1.85219e-05	3.5805e-05	2.47844e-05	0.168081
	Peptide	PAMKYALPAPLEK	Cilia- and flagella-associated protein 57 isoform Iso 2	Q96MR6-2			novo	AMKYPLPLQK	9.15554e-05	5.2685e-05	0.000137807	6.74333e-05	0.0456094			0.000289584	0.000143065	0.000306461	0.000102848	0.686777			0.000129754	6.40374e-05	0.00014586	7.25646e-05	0.570136	0.000326006	0.000133839	0.000286916	5.80588e-05	0.368007
	Protein	P03950-1	Angiogenin isoform Iso 1	P03950-1					6.24631e-06	1.1833e-05	0.00107007	0.00246616	0.0456404			7.14282e-05	7.35188e-05	0.000104722	7.5902e-05	0.21866			0.000998041	0.00232543	0.00114211	0.00270146	0.889928	0.000121684	7.55352e-05	8.776e-05	7.55822e-05	0.283324
	Peptide	ADRDQYELLCLDNTR	Serotransferrin isoform Iso 1	P02787-1			novo	ADRDQYELLCRENTR	0.00344095	0.00139309	0.00473462	0.00191595	0.0456732			0.012028	0.0024426	0.011584	0.0031449	0.671582			0.00520463	0.00173418	0.00426461	0.00204599	0.237576	0.0122296	0.00329508	0.0109384	0.00298548	0.325403
	Peptide	LSCAASGFTFSSYGMHWVR	Immunoglobulin heavy variable 3-30 isoform Iso 1	P01768-1	HV	FR1			nd	nd	8.66606e-06	1.43851e-05	0.045948			1.88263e-05	1.68333e-05	2.21799e-05	1.97762e-05	0.618522			8.01937e-06	1.35683e-05	9.31275e-06	1.57374e-05	0.831268	2.77607e-05	2.36228e-05	1.6599e-05	1.38477e-05	0.171925
	Peptide	LGGAGYASTAPK	Metabotropic glutamate receptor 4 isoform Iso 2	Q14833-2			novo	GGGGQIPQISYASTAP	nd	nd	2.11418e-05	3.51165e-05	0.0460789			3.70481e-05	2.33831e-05	5.43423e-05	2.68043e-05	0.0659637			1.81647e-05	2.54803e-05	2.4119e-05	4.3702e-05	0.68741	5.50713e-05	3.23326e-05	5.36133e-05	2.13471e-05	0.897471
	Peptide	GVDNALQSGDSQESVTEQDSK	Ig kappa chain C region isoform Iso 1	P01834-1	KC		novo	VDNALQSGNSQESVTEQDSK	6.96218e-05	4.57798e-05	0.000115211	6.89735e-05	0.046537			1.73915e-05	9.44403e-06	1.78535e-05	1.28493e-05	0.912874			0.000116647	7.32408e-05	0.000113776	6.76644e-05	0.92146	1.99815e-05	1.46471e-05	1.57255e-05	1.09911e-05	0.429373
	Peptide	LSCTLANR	Fibronectin isoform Iso 1	P02751-1			novo	CTLANR	6.47024e-06	1.10548e-05	1.72784e-05	1.63672e-05	0.0473701			2.98183e-05	1.60536e-05	4.34952e-05	3.09394e-05	0.0898756			1.78452e-05	1.49236e-05	1.67117e-05	1.83496e-05	0.869664	2.6726e-05	2.39101e-05	6.02643e-05	2.85706e-05	0.00500416
	Peptide	QEDTAVYYCAK	Immunoglobulin heavy variable 3-23 isoform Iso 1	P01764-1	HV		novo	EDTAVYYCAK	3.11978e-05	3.77831e-05	7.15535e-05	8.00469e-05	0.0477166			4.97357e-06	5.4054e-06	6.51821e-06	5.37257e-06	0.42268			7.66194e-05	5.01261e-05	6.64875e-05	0.000104062	0.765185	6.95502e-06	5.13963e-06	6.0814e-06	5.78972e-06	0.699631
	Peptide	SGNTATLTLTR	Immunoglobulin lambda variable 3-1 isoform Iso 1	P01715-1	LV		novo	SGNTATLTISR	3.81725e-06	5.99405e-06	1.34204e-05	2.11335e-05	0.0477278			1.70805e-05	1.48862e-05	2.44224e-05	4.07404e-05	0.438589			1.8441e-05	2.77716e-05	8.3997e-06	1.03725e-05	0.260222	3.12678e-05	5.48347e-05	1.75771e-05	1.90096e-05	0.427906
	Peptide	TKELTSELKENFLR	Neutrophil gelatinase-associated lipocalin isoform Iso 1	P80188-1			novo	TKELTSELKENFIR	4.42299e-05	8.92664e-05	0.000129302	0.000128477	0.0478876			3.31887e-08	1.14969e-07	1.05573e-07	5.17199e-07	0.518554			0.000130606	0.000148977	0.000127998	0.000110975	0.961653	nd	nd	2.11146e-07	7.3143e-07	0.328183
	Peptide	LLLSGTSAR	Epidermal growth factor receptor substrate 15 isoform Iso 1	P42566-1			novo	LLISGTSA	0.000236065	0.000191644	0.000421904	0.000352775	0.0485818			0.000125369	0.000122751	7.7983e-05	3.62356e-05	0.215097			0.000501546	0.000451757	0.000342262	0.000205645	0.283378	8.5318e-05	4.4663e-05	7.06479e-05	2.51643e-05	0.332314
	Peptide	FSGSGSGTEFTLK	Immunoglobulin kappa variable 2D-30 isoform Iso 1	A0A075B6S6-1	KV	FR3	novo	FSGSGSGTDFTLK	3.15359e-05	3.33071e-05	6.15479e-05	4.4912e-05	0.0486812			3.40198e-05	2.31215e-05	3.53103e-05	3.00222e-05	0.896966			6.76344e-05	5.0347e-05	5.54614e-05	4.00237e-05	0.518859	4.58197e-05	3.70456e-05	2.48009e-05	1.64698e-05	0.0924223
	Peptide	LMLYEVSNRPSGVSNR	Immunoglobulin lambda variable 2-14 isoform Iso 1	P01704-1	LV				5.43292e-05	7.14891e-05	0.00010764	7.51584e-05	0.0494015			3.06582e-05	2.10918e-05	3.87093e-05	3.13364e-05	0.428684			9.84939e-05	7.49113e-05	0.000116786	7.75686e-05	0.56277	3.74813e-05	3.62561e-05	3.99373e-05	2.71184e-05	0.852668
	Peptide	KEMPPSDVAFVGGK	Poly(A) polymerase gamma isoform Iso 1	Q9BWT3-1			novo	KNLPPSVVATVGGK	3.31283e-05	5.37481e-05	6.64947e-05	4.23753e-05	0.0496394			nd	nd	2.17641e-08	1.06622e-07	0.487479			8.24792e-05	4.23087e-05	5.05102e-05	3.75111e-05	0.0629602	4.35283e-08	1.50786e-07	nd	nd	0.328183
BALF: p<0.05 lower in patients	Peptide	QSPVDLDTHTAK	Carbonic anhydrase 2 isoform Iso 1	P00918-1			novo	QSPVDIDTHTAK	8.2096e-05	7.64222e-05	1.75619e-05	2.69103e-05	0.0145402			6.86897e-06	1.58458e-05	4.15024e-06	4.79595e-06	0.571853			1.51492e-05	2.55307e-05	1.99747e-05	2.91487e-05	0.670379	5.11301e-06	6.20112e-06	3.18748e-06	2.75992e-06	0.341139
	Peptide	YGDGLQLTR	Desmoplakin isoform DPI	P15924-1			novo	YGDGIQLTR	8.29116e-05	4.90487e-05	3.78794e-05	4.96641e-05	0.014551			6.68493e-07	2.31573e-06	1.82876e-07	6.16655e-07	0.489191			2.92775e-05	3.43878e-05	4.64814e-05	6.1752e-05	0.40821	nd	nd	3.65752e-07	8.49781e-07	0.150168
	Peptide	VDPEGLQNVK	Interleukin-20 receptor subunit alpha isoform Iso 1	Q9UHF4-1			novo	PEGLQGVK	0.00124662	0.000897334	0.000489678	0.000307458	0.0145764			4.09626e-06	3.74711e-06	5.20532e-06	9.92313e-06	0.632352			0.000440156	0.000301478	0.000539201	0.000318457	0.442318	5.78721e-06	1.35134e-05	4.62343e-06	4.74739e-06	0.782568
	Peptide	YLDESSGGWR	Deoxyribonuclease-2-alpha isoform Iso 1	O00115-1					8.95733e-05	8.43007e-05	1.86825e-05	2.70963e-05	0.0147211			2.70808e-07	9.38107e-07	nd	nd	0.160287			1.76128e-05	2.45922e-05	1.97521e-05	3.04612e-05	0.851599	nd	nd	nd	nd	-
	Peptide	AEDTAVYFCAR	Immunoglobulin heavy variable 3-7 isoform Iso 1	P01780-1	HV	FR3	novo	AEDTAVYYCAR	0.000239812	0.000134702	0.000133661	0.000107305	0.0147627			0.000144687	0.00012266	0.000102492	6.51357e-05	0.283138			0.000168087	0.000124484	9.9236e-05	7.74195e-05	0.117982	0.000104437	4.89505e-05	0.000100548	8.04154e-05	0.887525
	Peptide	AGDVSLTCLVK	Ig gamma-4 chain C region isoform Iso 1	P01861-1	IgG4		novo	VSLTCLVK	0.000725997	0.000234734	0.000545284	0.000180069	0.0149621			0.000145715	5.2566e-05	0.000175075	7.38729e-05	0.228508			0.000516417	0.000169124	0.000574151	0.00019333	0.444501	0.000187997	9.22073e-05	0.000162153	5.04382e-05	0.403495
	Peptide	MQLFVK	Ubiquitin-40S ribosomal protein S27a isoform Iso 1	P62979-1					0.000195563	9.08082e-05	0.000104285	0.000105272	0.0150565			5.20121e-08	1.80175e-07	nd	nd	0.160287			7.04684e-05	5.96766e-05	0.000138102	0.000130827	0.123537	nd	nd	nd	nd	-
	Peptide	GSDRDGGADGMSAECECNLK	Desmoglein-1 isoform Iso 1	Q02413-1					0.000100711	8.62402e-05	2.89583e-05	2.69315e-05	0.0155292			nd	nd	nd	nd	-			2.53557e-05	2.51529e-05	3.25609e-05	2.925e-05	0.524324	nd	nd	nd	nd	-
	Peptide	VLDSGFRELENK	Polymeric immunoglobulin receptor isoform Iso 1	P01833-1					0.0014191	0.000881438	0.000715642	0.000729124	0.0156179			3.67043e-06	4.34547e-06	2.11246e-06	3.95518e-06	0.288366			0.000356071	0.000338418	0.00107521	0.00084555	0.015753	1.48681e-06	2.36469e-06	2.73811e-06	5.12477e-06	0.454043
	Glycan	FA2BG2_IgG3/4	Fc-glycan from IgG4 (or 3)		IgG4 (or 3)				0.0151684	0.00718134	0.00989372	0.00511999	0.0157095			0.00469428	0.00499061	0.00266389	0.00249631	0.205474			0.00895213	0.00372653	0.0108353	0.00624423	0.379371	0.00250551	0.00165597	0.00282226	0.00319886	0.764464
	Peptide	QHCCPAGYTCNVK	Granulins isoform Iso 1	P28799-1					0.000249113	0.000118672	0.000143234	0.000117762	0.0159504			1.12703e-07	2.00721e-07	3.45768e-07	5.19999e-07	0.0626752			0.000122384	0.000106784	0.000164084	0.000129016	0.397706	1.64619e-07	3.78023e-07	5.26916e-07	5.92352e-07	0.0878873
	Peptide	AFVNCDENSR	Polymeric immunoglobulin receptor isoform Iso 1	P01833-1					0.00330631	0.00244933	0.00146769	0.00182862	0.015951			nd	nd	nd	nd	-			0.00082439	0.00112723	0.00211099	0.00219503	0.0892421	nd	nd	nd	nd	-
	Peptide	LVQLLVK	Junction plakoglobin isoform Iso 1	P14923-1					0.000154524	0.000107145	6.50037e-05	4.9675e-05	0.0161387			2.22298e-06	1.89447e-06	2.523e-06	2.24945e-06	0.694334			5.57332e-05	3.52582e-05	7.42742e-05	6.10646e-05	0.372238	2.65878e-06	2.56013e-06	2.38721e-06	1.99637e-06	0.774703
	Peptide	AQGYEDLAAGK	Cilia- and flagella-associated protein 46 isoform Iso 1	Q8IYW2-1			novo	AEGYEDCCLAA	0.000171446	0.000114567	7.5351e-05	6.14237e-05	0.0164881			nd	nd	nd	nd	-			5.79066e-05	4.64976e-05	9.27954e-05	7.11531e-05	0.169083	nd	nd	nd	nd	-
	Peptide	SGGLPALVR	Junction plakoglobin isoform Iso 1	P14923-1					0.000124128	9.78711e-05	4.35059e-05	3.46932e-05	0.0165823			1.06505e-06	1.77822e-06	1.66791e-06	2.03509e-06	0.389385			3.5252e-05	2.77167e-05	5.17599e-05	3.99975e-05	0.252501	1.42853e-06	1.75472e-06	1.90729e-06	2.33573e-06	0.575993
	Peptide	GQGTLSVVTMYHAK	Complement C3 isoform Iso 1	P01024-1					4.48456e-06	4.94456e-06	4.28239e-07	1.43669e-06	0.0166078			3.22843e-06	1.92299e-06	4.18653e-06	2.18811e-06	0.206869			5.32906e-07	1.74228e-06	3.23572e-07	1.12089e-06	0.729646	4.55339e-06	2.36665e-06	3.81967e-06	2.02885e-06	0.423608
	Peptide	VFQSLPHENKPLTLSNYQTNK	Cystatin-B isoform Iso 1	P04080-1					0.000755518	0.000306634	0.000419554	0.000406788	0.0166568			nd	nd	nd	nd	-			0.000373832	0.000329523	0.000465277	0.000482545	0.593187	nd	nd	nd	nd	-
	Peptide	GGVEEGPTVLRK	Arginase-1 isoform Iso 2	P05089-2					4.78234e-05	3.8496e-05	1.59213e-05	1.70961e-05	0.0166859			nd	nd	4.37185e-08	1.26134e-07	0.24154			1.3049e-05	1.47275e-05	1.87937e-05	1.93965e-05	0.422626	2.56654e-08	8.89077e-08	6.17716e-08	1.57004e-07	0.495434
	Peptide	AVCVLKGDGPVQGLLNFEQK	Superoxide dismutase [Cu-Zn] isoform Iso 1	P00441-1					0.000703142	0.000393179	0.000405547	0.000302878	0.0168227			nd	nd	nd	nd	-			0.000373466	0.00028292	0.000437628	0.000330938	0.614791	nd	nd	nd	nd	-
	Protein	Q6UWP8-1	Suprabasin isoform Iso 1	Q6UWP8-1					0.000352937	0.000323625	8.72171e-05	0.000112625	0.0168272			4.41564e-06	3.78263e-06	4.19034e-06	7.80045e-06	0.907789			6.61055e-05	8.46031e-05	0.000108329	0.000135617	0.370083	1.90125e-06	3.39466e-06	6.47943e-06	1.02112e-05	0.163629
	Peptide	DGAPCLFGGTVYR	Connective tissue growth factor isoform Iso 1	P29279-1					4.28344e-05	3.1132e-05	1.90975e-05	2.44344e-05	0.0171381			nd	nd	nd	nd	-			2.37001e-05	2.75549e-05	1.4495e-05	2.10445e-05	0.367708	nd	nd	nd	nd	-
	Peptide	QVELVESGGGLVQPGGSLR	Immunoglobulin heavy variable 3-11 isoform Iso 1	P01762-1	HV	FR1	novo	QVQLVESGGGLVKPGGSLR	0.00268097	0.000946871	0.00196725	0.000732431	0.0174806			0.00100177	0.000406774	0.000826755	0.000285476	0.142405			0.00207898	0.000746668	0.00185552	0.000732755	0.467161	0.000810181	0.000215016	0.000843329	0.000351526	0.783108
	Peptide	NLSDVATKQEGLESVLK	Junction plakoglobin isoform Iso 1	P14923-1					0.000131257	0.000100826	4.71903e-05	5.89425e-05	0.0176031			2.57269e-07	6.47351e-07	9.29366e-08	3.02835e-07	0.418353			4.48414e-05	4.49212e-05	4.95392e-05	7.23487e-05	0.850207	8.0196e-09	2.77807e-08	1.77854e-07	4.18629e-07	0.188184
	Protein	P78324-1	Tyrosine-protein phosphatase non-receptor type substrate 1 isoform Iso 1	P78324-1					0.000801538	0.000450772	0.000418555	0.000426884	0.0177569			1.97747e-05	1.94204e-05	3.40544e-05	3.75649e-05	0.142013			0.000253641	0.000248837	0.00058347	0.000509675	0.0611283	3.77213e-05	3.83777e-05	3.03875e-05	3.80571e-05	0.64295
	Peptide	TIAQDYGVLK	Peroxiredoxin-1 isoform Iso 1	Q06830-1					0.00039082	0.000173995	0.000257409	0.000140969	0.0184523			nd	nd	nd	nd	-			0.000199396	8.67438e-05	0.000315422	0.000163352	0.044424	nd	nd	nd	nd	-
	Peptide	LPVEEAYKR	Desmoplakin isoform DPI	P15924-1					0.000165661	0.00014998	4.52209e-05	4.20428e-05	0.0184631			4.624e-07	9.70915e-07	2.57055e-07	7.58535e-07	0.49049			3.52193e-05	2.7794e-05	5.52225e-05	5.20109e-05	0.256362	2.20522e-07	7.63911e-07	2.93588e-07	7.85229e-07	0.819418
	Protein	P00558-1	Phosphoglycerate kinase 1 isoform Iso 1	P00558-1					0.000326122	0.000241449	0.000140131	0.000197876	0.0186728			8.60427e-06	1.55746e-05	3.78637e-06	1.06283e-05	0.281244			5.9206e-05	9.64876e-05	0.000221057	0.000241393	0.04835	5.39128e-06	1.46697e-05	2.18147e-06	3.92076e-06	0.477447
	Peptide	LLSWYDNEFGYSNR	Glyceraldehyde-3-phosphate dehydrogenase isoform Iso 1	P04406-1					5.80032e-05	4.49795e-05	2.10821e-05	2.4904e-05	0.0187023			1.00503e-06	1.77461e-06	1.55762e-07	7.63077e-07	0.136598			2.71595e-05	2.83628e-05	1.50046e-05	2.0292e-05	0.240116	3.11525e-07	1.07915e-06	nd	nd	0.328183
	Protein	P09211-1	Glutathione S-transferase P isoform Iso 1	P09211-1					0.000799841	0.000432242	0.000471018	0.000347135	0.018757			9.87128e-06	1.80173e-05	8.98522e-06	2.64287e-05	0.917556			0.000490365	0.000424158	0.000451672	0.000266898	0.791604	1.66023e-05	3.62133e-05	1.36812e-06	4.7393e-06	0.175445
	Peptide	DYFPEVPTVSWN	Ig gamma-3 chain C region isoform Iso 1	P01860-1	IgG3		novo	DYFPEPVTVSWN	0.000190631	4.71671e-05	0.000151832	4.33182e-05	0.0191068			0.000240644	6.85872e-05	0.00023881	5.44866e-05	0.930954			0.000151999	4.15563e-05	0.000151664	4.68673e-05	0.985368	0.000230735	5.25351e-05	0.000246885	5.74914e-05	0.480103
	Peptide	LVQNCLWTLR	Junction plakoglobin isoform Iso 1	P14923-1					0.000247698	0.000198253	8.90543e-05	6.94381e-05	0.0192054			5.20229e-06	4.15823e-06	6.08217e-06	4.32064e-06	0.563746			7.0428e-05	5.56358e-05	0.000107681	7.89261e-05	0.195083	6.44111e-06	5.04952e-06	5.72323e-06	3.64064e-06	0.69339
	Peptide	QAPTWPSK	Loricrin isoform Iso 1	P23490-1					0.000109228	8.75126e-05	3.87703e-05	3.95539e-05	0.0194551			3.4082e-07	7.22057e-07	9.91434e-07	2.19874e-06	0.198244			3.27962e-05	3.40632e-05	4.47444e-05	4.50896e-05	0.471633	1.08381e-06	2.67553e-06	8.99061e-07	1.71212e-06	0.842177
	Peptide	LYTLVLTDPDAPSRK	Phosphatidylethanolamine-binding protein 1 isoform Iso 1	P30086-1					0.000121568	0.000128511	1.99601e-05	3.45072e-05	0.0198904			nd	nd	nd	nd	-			2.71938e-05	4.69489e-05	1.27263e-05	1.3091e-05	0.323015	nd	nd	nd	nd	-
	Peptide	LSPEDYTLK	Cathepsin D isoform Iso 1	P07339-1					0.000101586	5.79644e-05	4.83503e-05	6.35638e-05	0.020235			nd	nd	nd	nd	-			3.48616e-05	4.99368e-05	6.18389e-05	7.45478e-05	0.308951	nd	nd	nd	nd	-
	Peptide	GVLSANQCAVPAK	Trefoil factor 3 isoform Iso 1	Q07654-1			novo	LSANQCAVPAK	0.000119463	7.80769e-05	5.99824e-05	6.45622e-05	0.0205136			nd	nd	nd	nd	-			5.20188e-05	5.69364e-05	6.7946e-05	7.30436e-05	0.557426	nd	nd	nd	nd	-
	Peptide	TEDTAVYYCAR	Immunoglobulin heavy variable 3-7 isoform Iso 1	P01780-1	HV	FR3	novo	EDTAVYYCAR	0.000226811	0.000104708	0.000156837	6.78884e-05	0.0208039			9.03501e-05	2.65204e-05	7.49591e-05	3.0909e-05	0.150044			0.000169297	7.33412e-05	0.000144376	6.26016e-05	0.380309	8.37281e-05	3.78045e-05	6.619e-05	2.00157e-05	0.173911
	Peptide	GAELEYAMAYSK	Myeloid-derived growth factor isoform Iso 1	Q969H8-1			novo	GAEIEYAMAYSK	9.28992e-05	5.82123e-05	5.03562e-05	4.49715e-05	0.0208248			7.631e-06	1.09108e-05	3.66415e-06	5.01361e-06	0.251791			3.76628e-05	1.53817e-05	6.30496e-05	6.03373e-05	0.182405	4.4456e-06	6.28913e-06	2.8827e-06	3.41646e-06	0.457406
	Peptide	GKNMCGLAACASYPLPLV	Pro-cathepsin H isoform Iso 1	P09668-1					0.000445347	0.000354139	0.000164234	0.000166025	0.0210851			2.50279e-07	4.44148e-07	6.33431e-07	1.08168e-06	0.142889			0.000149852	0.000177464	0.000178615	0.000160281	0.680963	8.47143e-07	1.36993e-06	4.1972e-07	6.8561e-07	0.348004
	Peptide	YTACLCDDNPK	Prolactin-inducible protein isoform Iso 1	P12273-1					7.96105e-05	6.29071e-05	2.98571e-05	2.84295e-05	0.021284			1.06198e-08	3.6788e-08	nd	nd	0.160287			1.99218e-05	2.02463e-05	3.97924e-05	3.26293e-05	0.0868112	nd	nd	nd	nd	-
	Peptide	QEYDESGPSLVHR	Actin, cytoplasmic 1 isoform Iso 1	P60709-1			novo	QEYDESGPSIVHR	7.61064e-05	7.02027e-05	2.12458e-05	2.17182e-05	0.0213118			nd	nd	nd	nd	-			1.77915e-05	1.84969e-05	2.47e-05	2.48611e-05	0.448152	nd	nd	nd	nd	-
	Peptide	KLVDTLPQKPR	Uteroglobin isoform Iso 1	P11684-1					0.000369871	0.000245203	0.000197533	0.000178181	0.0215408			nd	nd	nd	nd	-			0.000169818	0.00016357	0.000225248	0.000194814	0.458349	nd	nd	nd	nd	-
	Peptide	EVVLTQSPDSLAVSLGER	Immunoglobulin kappa variable 4-1 isoform Iso 1	P06312-1	KV	FR1	novo	DIVMTQSPDSLAVSLGER	0.000263834	0.000106375	0.000183297	8.85705e-05	0.0217391			7.35168e-05	0.000102834	5.53507e-05	5.29745e-05	0.574428			0.000178364	0.000114708	0.000188231	5.64943e-05	0.792616	4.45875e-05	2.63427e-05	6.61139e-05	7.015e-05	0.336505
	Peptide	VSCVTPNF	WAP four-disulfide core domain protein 2 isoform Iso 1	Q14508-1					0.000164565	9.0174e-05	8.86138e-05	8.92799e-05	0.0221007			nd	nd	nd	nd	-			8.66974e-05	8.8495e-05	9.05301e-05	9.39523e-05	0.919	nd	nd	nd	nd	-
	Peptide	LADLSLGK	Desmoglein-1 isoform Iso 1	Q02413-1			novo	LADISLGK	0.000119835	0.000119818	2.77025e-05	2.37705e-05	0.0224291			1.10354e-06	2.04508e-06	1.35306e-06	2.04538e-06	0.732176			2.41394e-05	2.192e-05	3.12656e-05	2.59471e-05	0.475035	9.24542e-07	1.74051e-06	1.78158e-06	2.30596e-06	0.315298
	Peptide	NLPLADQGSSHHLTVK	Desmoplakin isoform DPI	P15924-1					7.73834e-05	5.70842e-05	3.21701e-05	3.18617e-05	0.0225219			4.74141e-07	9.65932e-07	2.7525e-07	7.88844e-07	0.512638			2.33002e-05	2.44332e-05	4.10399e-05	3.67966e-05	0.178052	2.09759e-07	7.26628e-07	3.40742e-07	8.73942e-07	0.693581
	Peptide	FLSEMLK	Desmoplakin isoform DPI	P15924-1					3.37095e-05	2.32687e-05	1.51581e-05	1.40947e-05	0.0225605			1.41805e-07	4.91225e-07	nd	nd	0.160287			1.50278e-05	1.21527e-05	1.52884e-05	1.63601e-05	0.965063	nd	nd	nd	nd	-
	Peptide	VGGEESTLPR	Transducin-like enhancer protein 4 isoform Iso 2	Q04727-2			novo	VGGEASTL	0.000337765	0.000261834	0.000141382	0.000217385	0.0226914			nd	nd	nd	nd	-			7.63382e-05	0.000128599	0.000206427	0.00027026	0.151958	nd	nd	nd	nd	-
	Peptide	TNPELQSTLR	Caspase-14 isoform Iso 1	P31944-1					0.000359553	0.000328474	0.000106984	0.000100428	0.0230259			nd	nd	3.65348e-07	1.00865e-06	0.221419			8.79285e-05	8.27492e-05	0.00012604	0.00011597	0.36414	5.34106e-07	1.26544e-06	1.9659e-07	6.81008e-07	0.42459
	Peptide	LCLGVPSK	Macrophage mannose receptor 1 isoform Iso 1	P22897-1					4.30947e-05	3.50519e-05	1.57496e-05	1.80119e-05	0.0235909			nd	nd	7.01532e-08	3.02447e-07	0.430603			1.23525e-05	1.44068e-05	1.91467e-05	2.11096e-05	0.367091	1.2301e-07	4.2612e-07	1.72961e-08	5.99153e-08	0.412224
	Peptide	NGLPYWLVK	Pro-cathepsin H isoform Iso 1	P09668-1			novo	NGIPYWIVK	0.00262273	0.00193372	0.0011453	0.000567462	0.0236505			nd	nd	nd	nd	-			0.00092356	0.000389809	0.00136704	0.000643487	0.0533273	nd	nd	nd	nd	-
	Peptide	LVDTLPQKPR	Uteroglobin isoform Iso 1	P11684-1					0.000948343	0.000756012	0.0003657	0.000318584	0.023815			nd	nd	nd	nd	-			0.000289689	0.000211625	0.00044171	0.000393481	0.251113	nd	nd	nd	nd	-
	Peptide	TVAAPSVFLFPPSDEQLK	Ig kappa chain C region isoform Iso 1	P01834-1	KC		novo	TVAAPSVFIFPPSDEQLK	0.0597293	0.0143026	0.042402	0.0231697	0.0238637			0.0363238	0.0154741	0.0357692	0.0125948	0.908809			0.0440307	0.0225569	0.0407733	0.024655	0.738813	0.0357251	0.014877	0.0358133	0.0105048	0.986771
	Peptide	VLSVPESTPFTAVLK	Ubiquitin-fold modifier 1 isoform Iso 1	P61960-1					3.48001e-05	2.40433e-05	1.55673e-05	2.25186e-05	0.023999			nd	nd	nd	nd	-			1.58277e-05	2.2991e-05	1.53069e-05	2.3055e-05	0.956307	nd	nd	nd	nd	-
	Peptide	LPGEKDSVLCLK	Complement decay-accelerating factor isoform Iso 2	P08174-1					6.91693e-05	5.86779e-05	2.39196e-05	2.6294e-05	0.024057			nd	nd	nd	nd	-			2.14589e-05	2.69884e-05	2.63802e-05	2.65333e-05	0.656799	nd	nd	nd	nd	-
	Peptide	TCPKPDDLPFSTVVPLK	Beta-2-glycoprotein 1 isoform Iso 1	P02749-1					0.000347868	0.000217697	0.00020898	0.000136317	0.0246203			0.0117368	0.00234226	0.0125793	0.00602619	0.55252			0.000194518	0.000152382	0.000223442	0.000123197	0.614222	0.0101333	0.00507576	0.0150253	0.00609217	0.043958
	Peptide	TVQLAAVVDVLR	Prolactin-inducible protein isoform Iso 1	P12273-1					0.000132625	0.000102614	5.27149e-05	5.86079e-05	0.024719			nd	nd	1.38458e-07	6.78303e-07	0.487479			4.72696e-05	5.61396e-05	5.81602e-05	6.29737e-05	0.659117	2.76916e-07	9.59266e-07	nd	nd	0.328183
	Peptide	AEDTGVYYCAR	Immunoglobulin heavy variable 3-7 isoform Iso 1	P01780-1	HV	FR3	novo	AEDTAVYYCAR	0.000240974	0.000142878	0.000145874	9.80513e-05	0.0247533			7.42034e-05	5.90111e-05	4.58323e-05	3.50187e-05	0.145437			0.000135037	7.82037e-05	0.000156712	0.000117175	0.599374	4.1465e-05	2.24795e-05	5.01996e-05	4.49128e-05	0.555219
	Peptide	AVLHVALR	Glucose-6-phosphate isomerase isoform Iso 1	P06744-1					0.000397296	0.000282406	0.000182839	0.000103173	0.0249529			3.71732e-08	8.83701e-08	2.1016e-08	7.12018e-08	0.557668			0.000151638	7.90006e-05	0.000214041	0.000117863	0.141875	4.2032e-08	9.81663e-08	nd	nd	0.152199
	Peptide	QVVLTQSPATLSLSPGER	Immunoglobulin kappa variable 3-11 isoform Iso 1	P04433-1	KV	FR1	novo	EIVLTQSPATLSLSPGER	0.00214958	0.00162744	0.000955652	0.00134087	0.0249826			0.000261647	0.000353234	0.000179035	7.80286e-05	0.439619			0.00113161	0.00138575	0.00077969	0.00133096	0.532304	0.000182229	6.78147e-05	0.000175841	9.00519e-05	0.846193
	Peptide	GFSGSLLGGGK	Immunoglobulin lambda variable 7-43 isoform Iso 1	P04211-1	LV	FR3	novo	FSGSLLGG	0.000315871	0.000277819	0.000101991	0.000143874	0.0252316			5.86588e-06	4.81984e-06	5.13186e-06	7.9823e-06	0.772207			7.01968e-05	8.2347e-05	0.000133786	0.000185188	0.294041	2.97576e-06	3.26547e-06	7.28796e-06	1.06029e-05	0.201049
	Peptide	GELQNLLQK	Plasma kallikrein isoform Iso 1	P03952-1			novo	GEIQNILQK	0.000161537	0.000158304	6.05466e-05	0.000101236	0.0259309			0.000166569	3.96495e-05	0.00018125	2.80015e-05	0.20635			5.33608e-05	7.9496e-05	6.77324e-05	0.000122461	0.736347	0.000185481	2.69866e-05	0.00017702	2.95318e-05	0.471545
	Peptide	LECVSAETTED	Serotransferrin isoform Iso 1	P02787-1			novo	ECVSAETTED	0.000117207	0.000114667	3.15429e-05	2.95421e-05	0.0260305			9.08194e-06	5.46972e-06	9.44914e-06	6.62361e-06	0.869492			2.48496e-05	1.9674e-05	3.82361e-05	3.66059e-05	0.276527	1.01592e-05	6.91825e-06	8.73909e-06	6.53993e-06	0.6105
	Peptide	AFLSFTNFQSHMLR	Zinc finger protein 564 isoform Iso 1	Q8TBZ8-1					0.000701928	0.000505594	0.000319299	0.000233849	0.0265266			3.25139e-05	2.39471e-05	2.5646e-05	1.95403e-05	0.362987			0.000250076	0.000178525	0.000388522	0.000268358	0.150954	2.26734e-05	1.66875e-05	2.86185e-05	2.23742e-05	0.46841
	Peptide	KGQVLTVLHQDWLNGK	Ig gamma-3 chain C region isoform Iso 1	P01860-1	IgG3		novo	VLTVLHQDWLNGK	0.000186324	0.0001849	4.91178e-05	5.04174e-05	0.0269607			0.000205938	0.000177632	0.000191173	0.000180616	0.817583			3.81128e-05	2.72272e-05	6.01227e-05	6.56457e-05	0.300669	0.000203874	0.000156365	0.000178472	0.000208346	0.738723
	Peptide	TLAQLNPESSLFLLASK	Glucose-6-phosphate isomerase isoform Iso 1	P06744-1					0.000621341	0.000562975	0.000204923	0.000122022	0.0269948			nd	nd	nd	nd	-			0.000203121	0.000165389	0.000206725	6.14152e-05	0.944591	nd	nd	nd	nd	-
	Peptide	QFSSSGYLSR	Centrosomal protein of 152 kDa isoform Iso 4	O94986-4			novo	QFSPSGYLS	0.000138363	5.21236e-05	9.28011e-05	5.75412e-05	0.0272385			1.85786e-07	6.43581e-07	nd	nd	0.160287			0.000103028	5.1917e-05	8.2574e-05	6.32407e-05	0.395848	nd	nd	nd	nd	-
	Peptide	QVELLQSGGGLVMLEPPK	Immunoglobulin heavy variable 3-11 isoform Iso 1	P01762-1	HV	FR1	novo	QVQLVESGGGLV	1.60182e-06	3.46233e-06	0	0	0.0276775			2.74553e-05	1.2291e-05	3.23005e-05	1.4323e-05	0.324183			nd	nd	nd	nd	-	3.63515e-05	1.13537e-05	2.82494e-05	1.62553e-05	0.170918
	Peptide	AFACFPALQLLNLSCTALGR	Leucine-rich repeat neuronal protein 4 isoform Iso 1	Q8WUT4-1					0.0104595	0.00525605	0.00635584	0.00497675	0.0283592			0.00169119	0.000640227	0.00197101	0.000721463	0.263577			0.00582284	0.0041262	0.00688884	0.00584315	0.61084	0.00212199	0.000729862	0.00182003	0.000711268	0.315856
	Protein	P31944-1	Caspase-14 isoform Iso 1	P31944-1					0.0012533	0.0011437	0.000414429	0.000403648	0.0291936			nd	nd	1.62763e-06	4.45444e-06	0.217478			0.000352239	0.000336472	0.00047662	0.000468	0.462667	2.18413e-06	5.20043e-06	1.07113e-06	3.71049e-06	0.552334
	Peptide	TFYEPGEELTYSCKPGYVSR	Beta-2-glycoprotein 1 isoform Iso 1	P02749-1					0.000328711	9.07207e-05	0.000220008	0.00015212	0.0295453			0.0103448	0.00388651	0.0123568	0.00642492	0.327486			0.000203322	0.000155804	0.000236694	0.000153305	0.602178	0.010024	0.00606907	0.0146897	0.00613222	0.0743702
	Peptide	FSGSLLGGK	Immunoglobulin lambda variable 7-43 isoform Iso 1	P04211-1	LV	FR3			0.000538641	0.000202791	0.00040237	0.00015143	0.0296296			0.000304684	0.000116504	0.000267977	0.000129073	0.412538			0.000399798	0.000154529	0.000404941	0.000155091	0.935887	0.000269102	0.000141894	0.000266852	0.000121235	0.967058
	Peptide	GLSSPLAGEGR	Solute carrier family 45 member 4 isoform Iso 1	Q5BKX6-1					0.00118658	0.00085384	0.000559743	0.000342193	0.0296505			6.9398e-06	1.78812e-05	4.57922e-06	1.02268e-05	0.677736			0.000520652	0.000301338	0.000598833	0.000388199	0.58712	6.80462e-06	1.41011e-05	2.35381e-06	3.00652e-06	0.30595
	Peptide	VDPELQNVGK	Interleukin-20 receptor subunit alpha isoform Iso 1	Q9UHF4-1			novo	VDPEIQNV	0.000700639	0.000385511	0.000416925	0.000337332	0.0297198			3.55478e-07	8.30359e-07	1.28393e-06	5.03021e-06	0.386808			0.000406084	0.000374713	0.000427767	0.000311871	0.878963	2.1218e-06	7.11729e-06	4.46075e-07	8.47862e-07	0.434718
	Peptide	LVLDKLER	GTP cyclohydrolase 1 feedback regulatory protein isoform Iso 1	P30047-1					0.00031803	0.000241226	0.000156646	0.000179236	0.0298959			nd	nd	nd	nd	-			0.000100129	5.15523e-05	0.000213164	0.000239885	0.136471	nd	nd	nd	nd	-
	Peptide	VSLDVNHFAPDELTVK	Heat shock protein beta-1 isoform Iso 1	P04792-1					8.37201e-05	3.34304e-05	4.83818e-05	4.85988e-05	0.0304721			7.94828e-07	8.91911e-07	3.13911e-07	7.67451e-07	0.102184			3.88388e-05	3.75302e-05	5.79249e-05	5.77164e-05	0.347311	2.62138e-07	8.63079e-07	3.65684e-07	6.93364e-07	0.749001
	Peptide	GFFADYELPNLQK	ADP-ribosyl cyclase/cyclic ADP-ribose hydrolase 2 isoform Iso 1	Q10588-1					0.000274075	0.000169573	0.000149209	8.57773e-05	0.0308917			9.6182e-07	1.57278e-06	3.26112e-07	7.78247e-07	0.207853			0.000154922	9.0321e-05	0.000143495	8.45888e-05	0.752081	3.16854e-07	7.40231e-07	3.35371e-07	8.47508e-07	0.955057
	Peptide	EVQLLESGGGLAQPGGSLR	Immunoglobulin heavy variable 3-11 isoform Iso 1	P01762-1	HV	FR1	novo	QVQLVESGGGLVKPGGSLR	0.000323611	0.000188389	0.000183732	0.000108489	0.0311258			7.70163e-05	5.60984e-05	6.18894e-05	2.22685e-05	0.385127			0.000166301	5.58265e-05	0.000201162	0.000144327	0.447967	6.77519e-05	2.56177e-05	5.60269e-05	1.74812e-05	0.203832
	Protein	P01833-1	Polymeric immunoglobulin receptor isoform Iso 1	P01833-1					0.0386176	0.0242734	0.0190657	0.0247518	0.0311586			8.35225e-05	5.39668e-05	9.11263e-05	4.4817e-05	0.656746			0.0115233	0.0159055	0.0266081	0.0300649	0.143175	8.38842e-05	3.81899e-05	9.83683e-05	5.12526e-05	0.440826
	Peptide	NQCTQVVQER	Desmoplakin isoform DPI	P15924-1					9.91346e-05	9.02929e-05	3.41548e-05	2.86711e-05	0.0314091			nd	nd	3.58635e-07	1.14649e-06	0.289624			3.1195e-05	3.0145e-05	3.71146e-05	2.8124e-05	0.623848	7.06745e-09	2.44824e-08	7.10203e-07	1.5742e-06	0.150098
	Peptide	CNPGFSSFSELLTTPTETCDDLNECATPSK	CD97 antigen isoform Iso 1	P48960-1					0.000282679	0.000291387	7.33287e-05	8.99701e-05	0.0315508			nd	nd	nd	nd	-			6.13703e-05	7.22248e-05	8.52872e-05	0.000106755	0.527002	nd	nd	nd	nd	-
	Protein	Q9NZT1-1	Calmodulin-like protein 5 isoform Iso 1	Q9NZT1-1					0.00135035	0.00121637	0.000470148	0.000483332	0.0316056			3.42874e-05	3.01467e-05	2.6375e-05	2.27572e-05	0.384166			0.000425574	0.000370684	0.000514722	0.000588825	0.661495	2.26693e-05	2.25095e-05	3.00806e-05	2.33715e-05	0.437273
	Peptide	VSTLPALTLK	Cathepsin D isoform Iso 1	P07339-1			novo	VSTLPAITLK	0.000166579	7.45836e-05	9.49157e-05	9.71351e-05	0.0316792			nd	nd	6.06919e-07	1.48243e-06	0.168234			7.52594e-05	8.23504e-05	0.000114572	0.000110016	0.332475	7.93882e-07	1.8051e-06	4.19957e-07	1.12265e-06	0.548533
	Peptide	LGPNYLHLPVNCPYR	Catalase isoform Iso 1	P04040-1					5.28734e-05	5.43235e-05	1.37652e-05	2.07119e-05	0.032121			2.95119e-06	8.59765e-06	9.88124e-07	2.48772e-06	0.453489			9.10303e-06	1.13225e-05	1.84275e-05	2.68577e-05	0.285468	1.88852e-06	3.33105e-06	8.77248e-08	2.74644e-07	0.0884901
	Peptide	LSSPTETER	Protein S100-A11 isoform Iso 1	P31949-1			novo	SSPTETER	0.000463428	0.000449139	0.00014186	0.000157747	0.0325243			1.35073e-06	1.94237e-06	2.04497e-06	4.26338e-06	0.507021			0.000141348	0.000142975	0.000142372	0.00017773	0.987739	1.81861e-06	3.77488e-06	2.27133e-06	4.86248e-06	0.801271
	Peptide	DGWHSWPLAHQWPQGPSAVDAAFSWEEK	Hemopexin isoform Iso 1	P02790-1					0.000284258	0.000171307	0.000177864	0.000113787	0.0326473			0.00818862	0.00399984	0.00725338	0.00265953	0.4078			0.000183219	0.000103898	0.000172509	0.000127337	0.823484	0.00732179	0.00305296	0.00718497	0.00233633	0.902999
	Peptide	LQCYNCPGGPTADCK	CD59 glycoprotein isoform Iso 1	P13987-1			novo	LQCYNCPNPTADCK	0.000382197	0.000239016	0.000238216	0.000148822	0.0327386			1.77665e-06	1.82945e-06	1.7419e-06	2.06954e-06	0.961003			0.000258751	0.000133316	0.000217682	0.000166181	0.511223	1.32172e-06	2.14448e-06	2.16209e-06	1.99283e-06	0.330835
	Peptide	LAEPSQLLK	Junction plakoglobin isoform Iso 1	P14923-1					0.000353893	0.000315393	0.000129695	0.000106609	0.033407			8.71395e-07	1.55029e-06	1.81088e-07	7.56802e-07	0.167391			0.000103758	7.85458e-05	0.000155632	0.000126992	0.241596	3.62177e-07	1.06114e-06	nd	nd	0.249697
	Peptide	NGGGGGLGSNSLR	Formimidoyltransferase-cyclodeaminase isoform A	O95954-1			novo	GLGSKSLR	0.000439298	0.00033261	0.000197341	0.000183903	0.0336424			2.08472e-06	3.04035e-06	2.98607e-06	8.32998e-06	0.64079			0.000158679	0.000142451	0.000236002	0.000217168	0.313597	8.06685e-07	1.96832e-06	5.16545e-06	1.14389e-05	0.218443
	Peptide	GGGTLCAQLPALWK	Deoxyribonuclease-2-alpha isoform Iso 1	O00115-1					7.01309e-05	7.25085e-05	1.96543e-05	1.62331e-05	0.0353783			nd	nd	nd	nd	-			1.82077e-05	1.32803e-05	2.11009e-05	1.92367e-05	0.672273	nd	nd	nd	nd	-
	Peptide	GSDPVTLFLR	V-set and immunoglobulin domain-containing protein 4 isoform Iso 1	Q9Y279-1	Ig				0.000121242	8.69036e-05	5.29081e-05	8.90358e-05	0.0356712			4.64433e-06	4.563e-06	9.1274e-06	1.72882e-05	0.243736			3.34159e-05	4.53225e-05	7.24002e-05	0.000117014	0.299754	5.23611e-06	3.78297e-06	1.30187e-05	2.4033e-05	0.290356
	Peptide	CDEPLLSNR	Phosphatidylethanolamine-binding protein 1 isoform Iso 1	P30086-1			novo	CDEPILSNR	0.000317067	0.000425411	2.33822e-05	2.56333e-05	0.0358307			nd	nd	1.68761e-06	8.26758e-06	0.487479			1.97056e-05	3.0451e-05	2.70589e-05	2.04233e-05	0.494497	3.37523e-06	1.16921e-05	nd	nd	0.328183
	Protein	P60709-1	Actin, cytoplasmic 1 isoform Iso 1	P60709-1					0.00113289	0.000465971	0.000651145	0.000686759	0.0359673			4.13987e-06	8.3985e-06	8.58615e-07	1.96159e-06	0.207374			0.000451989	0.000313943	0.000850302	0.000895017	0.168321	8.44923e-07	1.97332e-06	8.72307e-07	2.03742e-06	0.973621
	Peptide	AKPSAPVVSGPAAR	Tyrosine-protein phosphatase non-receptor type substrate 1 isoform Iso 1	P78324-1					0.000112947	8.04774e-05	6.20463e-05	5.82094e-05	0.0368012			nd	nd	nd	nd	-			3.89978e-05	3.98748e-05	8.50949e-05	6.58457e-05	0.049945	nd	nd	nd	nd	-
	Protein	P40189-1	Interleukin-6 receptor subunit beta isoform Iso 1	P40189-1					0.000302392	0.000186173	0.000173851	0.000158115	0.0372598			4.94224e-05	4.51003e-05	8.7344e-05	0.000175399	0.327934			0.000191993	0.000180362	0.000155709	0.000137932	0.585453	0.000137936	0.000239551	3.67517e-05	3.68404e-05	0.174772
	Peptide	SYELPDGQVLTLGNER	Actin, cytoplasmic 1 isoform Iso 1	P60709-1					7.70479e-05	3.82316e-05	4.78639e-05	3.80497e-05	0.0374116			nd	nd	4.11214e-08	2.01453e-07	0.487479			4.10247e-05	3.26451e-05	5.4703e-05	4.31209e-05	0.390445	nd	nd	8.22428e-08	2.84897e-07	0.328183
	Protein	P61769-1	Beta-2-microglobulin isoform Iso 1	P61769-1					0.0443242	0.0207673	0.0267391	0.0240148	0.0378141			0.00149959	0.000634853	0.0019243	0.000839725	0.132487			0.0246248	0.0199446	0.0288535	0.0282543	0.675996	0.00188725	0.00063736	0.00196135	0.00103206	0.834369
	Peptide	ESNGPVKVWGSLK	Superoxide dismutase [Cu-Zn] isoform Iso 1	P00441-1					0.000206535	0.000100281	0.000123965	0.000111805	0.0380635			nd	nd	1.34583e-07	6.59319e-07	0.487479			0.000101848	9.72952e-05	0.000146083	0.000124914	0.343668	2.69166e-07	9.32419e-07	nd	nd	0.328183
	Peptide	FSGSGSGTDFTLTLSR	Immunoglobulin kappa variable 3-20 isoform Iso 1	A0A0C4DH25-1	KV	FR3	novo	FSGSGSGTDFTLTIS	0.00283082	0.000707137	0.00228971	0.000715896	0.0390687			0.00177344	0.000406626	0.00157538	0.000418498	0.185661			0.00225888	0.000486484	0.00232053	0.000912614	0.838884	0.00147788	0.000392312	0.00167288	0.00043767	0.26279
	Peptide	ELGVGLALR	Fatty acid-binding protein, epidermal isoform Iso 1	Q01469-1			novo	ELGVGIALR	0.000278584	0.000152782	0.000183765	0.000109206	0.0391076			5.14627e-07	1.20115e-06	2.74603e-07	6.38488e-07	0.527353			0.000164009	0.000101683	0.000203522	0.000117241	0.387322	9.00159e-08	2.61019e-07	4.5919e-07	8.42569e-07	0.170637
	Peptide	LGLPEFK	Carboxypeptidase M isoform Iso 1	P14384-1			novo	LGLPEF	0.00021841	0.000225417	6.36504e-05	8.28858e-05	0.0392543			nd	nd	nd	nd	-			5.15365e-05	2.86646e-05	7.57642e-05	0.000114991	0.491966	nd	nd	nd	nd	-
	Peptide	SADFTNFDPR	Carbonic anhydrase 2 isoform Iso 1	P00918-1					0.000152185	0.00014783	5.46554e-05	0.000118921	0.0397316			3.41796e-05	3.65482e-05	2.78336e-05	3.48326e-05	0.615369			6.55606e-05	0.000159645	4.37503e-05	6.18361e-05	0.665622	4.45466e-06	8.4514e-06	5.12125e-05	3.56786e-05	0.000802181
	Peptide	ESDVPLKTEEFEVTK	Myeloid-derived growth factor isoform Iso 1	Q969H8-1					0.000232872	0.000108192	0.000154318	0.000101838	0.039816			nd	nd	8.45286e-08	3.10382e-07	0.355599			0.000138982	8.98842e-05	0.000169655	0.000114422	0.472941	1.18351e-07	4.09979e-07	5.07065e-08	1.75652e-07	0.607054
	Protein	P32119-1	Peroxiredoxin-2 isoform Iso 1	P32119-1					0.000512835	0.000104749	0.000346082	0.000350061	0.0398222			1.17685e-05	2.29091e-05	5.20477e-06	1.42806e-05	0.297395			0.000307026	0.000241074	0.000385138	0.00044134	0.595935	6.09275e-06	1.74784e-05	4.31678e-06	1.09176e-05	0.768099
	Peptide	WNNTGCQALPSQDEGPSK	Polymeric immunoglobulin receptor isoform Iso 1	P01833-1					0.000665211	0.000562575	0.000301336	0.000438452	0.0400746			nd	nd	nd	nd	-			0.000171604	0.000198805	0.000431068	0.000570713	0.159715	nd	nd	nd	nd	-
	Peptide	LLADLGSTSLTNLGFR	Protein FAM3C isoform Iso 1	Q92520-1					0.000148176	0.000151524	4.57543e-05	3.44491e-05	0.0400813			nd	nd	1.88919e-07	6.65595e-07	0.335917			4.46404e-05	3.63442e-05	4.68683e-05	3.40259e-05	0.878223	1.37311e-07	4.7566e-07	2.40528e-07	8.33213e-07	0.712957
	Peptide	TSPGSPRLQQGAGLESPQGQPEPGAASPQR	Coiled-coil domain-containing protein 86 isoform Iso 1	Q9H6F5-1					0.00393795	0.00356559	0.00152501	0.00090072	0.0401384			0.000103763	4.75501e-05	0.000105362	8.12087e-05	0.950318			0.00137973	0.000763515	0.00167028	0.00103312	0.441699	9.40862e-05	8.27938e-05	0.000116638	8.15906e-05	0.50854
	Peptide	ETQSQLETER	Desmoplakin isoform DPI	P15924-1					0.000175869	0.000182719	5.28908e-05	4.47572e-05	0.0409738			2.12486e-07	6.52593e-07	8.01287e-07	1.53005e-06	0.115839			4.37587e-05	4.33565e-05	6.2023e-05	4.6117e-05	0.328394	1.93998e-07	4.8687e-07	1.40858e-06	1.96296e-06	0.0589416
	Peptide	ALGFVK	Pro-cathepsin H isoform Iso 1	P09668-1					0.00055525	0.00030906	0.00034088	0.000273689	0.0411229			0.000161472	0.00024799	9.78857e-05	0.000149225	0.426453			0.000298432	0.0002254	0.000383329	0.000319193	0.459654	3.78573e-05	7.15111e-05	0.000157914	0.000183262	0.052566
	Peptide	TFTTQETLTNAETAK	Glucose-6-phosphate isomerase isoform Iso 1	P06744-1					0.000219048	0.000271009	3.8216e-05	3.62868e-05	0.0415574			nd	nd	nd	nd	-			3.44183e-05	4.00067e-05	4.20137e-05	3.34838e-05	0.61904	nd	nd	nd	nd	-
	Peptide	VDGLLSEDKLTLGGLK	Napsin-A isoform Iso 1	O96009-1					0.000456978	0.000436982	0.000161155	0.000187119	0.0427607			nd	nd	nd	nd	-			0.000126979	0.000126193	0.000195332	0.00023396	0.382704	nd	nd	nd	nd	-
	Peptide	GLPAPLEK	Ig gamma-2 chain C region isoform Iso 1	P01859-1	IgG2		novo	GLPAPIEK	0.0358496	0.0130621	0.0274357	0.0103662	0.0428165			0.0277293	0.0137442	0.0257443	0.0116974	0.653503			0.0261409	0.00681608	0.0287305	0.0132125	0.554461	0.0254686	0.01359	0.02602	0.0100619	0.911073
	Peptide	AFQNVFAPR	N-acetylglucosamine-6-sulfatase isoform Iso 1	P15586-1					0.000121055	6.5638e-05	8.07249e-05	4.80667e-05	0.0434319			1.56929e-07	5.4362e-07	nd	nd	0.160287			8.05729e-05	4.26467e-05	8.0877e-05	5.48823e-05	0.988044	nd	nd	nd	nd	-
	Peptide	ASCLYGQLPK	Glutathione S-transferase P isoform Iso 1	P09211-1					0.000240676	0.000160073	0.000129902	0.000144044	0.0435137			nd	nd	nd	nd	-			0.000134951	0.000184644	0.000124852	9.6098e-05	0.868562	nd	nd	nd	nd	-
	Peptide	NTLYLQMSTVR	Cartilage acidic protein 1 isoform Iso 1	Q9NQ79-1			novo	LYLQMSTHGKVR	0.00160916	0.00186947	0.000366098	0.000609827	0.044124			nd	nd	nd	nd	-			0.000278229	0.000470205	0.000453967	0.000734608	0.492507	nd	nd	nd	nd	-
	Peptide	CCTESLVNR	Serum albumin isoform Iso 3	P02768-3					0.00106181	0.00083935	0.000570409	0.000563726	0.0443148			0.000829639	0.000126492	0.00081555	0.000251223	0.824256			0.000492242	0.000317766	0.000648576	0.000741727	0.512403	0.000828381	0.000260476	0.000802719	0.000252501	0.808689
	Peptide	VTGDHVDLTTCPLAAGAQQEK	Cystatin-M isoform Iso 1	Q15828-1					0.00104457	0.000462234	0.000632555	0.00059934	0.0445592			8.29235e-06	5.79484e-06	8.29659e-06	6.64142e-06	0.998512			0.000688103	0.000703296	0.000577008	0.000499714	0.65991	8.38652e-06	7.96442e-06	8.20666e-06	5.36443e-06	0.948851
	Peptide	SLLAEVLVK	Secretoglobin family 1D member 2 isoform Iso 1	O95969-1					3.94541e-05	3.44286e-05	1.60807e-05	1.82643e-05	0.0447085			nd	nd	nd	nd	-			1.07737e-05	1.3461e-05	2.13878e-05	2.13271e-05	0.158994	nd	nd	nd	nd	-
	Peptide	GGCLTLLSSEGYVSSK	Polymeric immunoglobulin receptor isoform Iso 1	P01833-1					0.00492811	0.00394211	0.00258955	0.00273392	0.0448471			nd	nd	nd	nd	-			0.00188962	0.00227331	0.00328947	0.00306452	0.21705	nd	nd	nd	nd	-
	Peptide	LLLNPQDK	Polymeric immunoglobulin receptor isoform Iso 1	P01833-1			novo	LLNPQDK	0.00125979	0.000938275	0.000614997	0.000851042	0.0459245			nd	nd	nd	nd	-			0.000360712	0.000592455	0.000869282	0.00101109	0.146972	nd	nd	nd	nd	-
	Protein	P07357-1	Complement component C8 alpha chain isoform Iso 1	P07357-1					0.000717551	0.000383123	0.000460561	0.000334719	0.0460943			0.00321383	0.00136112	0.00384301	0.000906025	0.106903			0.00048692	0.000372149	0.000434201	0.000306998	0.708656	0.00359785	0.000896401	0.00408817	0.000884149	0.191052
	Peptide	KSEGAAESLYAGSK	Mitoguardin 2 isoform Iso 1	Q7L4E1-1			novo	SDGNAESLY	0.000835643	0.000365697	0.000549373	0.000403168	0.0462654			2.98351e-06	3.90146e-06	2.66993e-06	3.76363e-06	0.817264			0.000506698	0.000317588	0.000592048	0.000484799	0.615032	2.19959e-06	3.19146e-06	3.14028e-06	4.35309e-06	0.552206
	Peptide	EVGTPHGLLLDSVDAAFLCPGSSR	Hemopexin isoform Iso 1	P02790-1					0.00257045	0.00140141	0.00164354	0.000561865	0.0464352			0.0163747	0.00611593	0.013132	0.0062907	0.150466			0.00154393	0.000517856	0.00174316	0.00060849	0.397061	0.0121835	0.00686326	0.0140804	0.00580312	0.472428
	Peptide	KEAELTLNELV	Ig alpha-2 chain C region isoform Iso 1	P01877-1	IgA		novo	ELALNELV	7.8331e-05	4.59961e-05	3.67546e-05	6.18372e-05	0.0475171			nd	nd	nd	nd	-			2.28551e-05	2.865e-05	5.06542e-05	8.21763e-05	0.287636	nd	nd	nd	nd	-
	Peptide	LQSLTENLTK	Desmoplakin isoform DPI	P15924-1			novo	LQEITDNLTK	0.000204196	0.000239844	4.93951e-05	4.18721e-05	0.0477642			3.47654e-07	1.11015e-06	1.18611e-06	3.92862e-06	0.33953			4.21108e-05	4.21564e-05	5.66794e-05	4.2107e-05	0.406114	4.37787e-07	1.02299e-06	1.93443e-06	5.47749e-06	0.370846
	Peptide	ATFGCHDGYSLDGPEELECTK	Beta-2-glycoprotein 1 isoform Iso 1	P02749-1					0.000205629	5.62853e-05	0.000144366	9.50326e-05	0.0479851			0.00866836	0.00365465	0.00881327	0.0052256	0.932089			0.000151344	0.000104958	0.000137388	8.8096e-05	0.727584	0.00937664	0.00573664	0.0082499	0.00484713	0.608454
	Peptide	GLACGVLGLAQ	Superoxide dismutase [Cu-Zn] isoform Iso 1	P00441-1			novo	LACGVIGIAQ	0.000562747	0.000359556	0.000300051	0.000364043	0.0482276			5.88479e-07	2.03855e-06	2.76204e-06	5.99747e-06	0.119588			0.000303492	0.00036933	0.000296611	0.000375063	0.964288	1.608e-06	3.99721e-06	3.91607e-06	7.50506e-06	0.360415
	Protein	P31949-1	Protein S100-A11 isoform Iso 1	P31949-1					0.00068183	0.000546238	0.000316897	0.000299596	0.0482909			4.1403e-07	1.43424e-06	3.06979e-08	1.50389e-07	0.375438			0.000313095	0.00032723	0.000320698	0.000283838	0.952069	nd	nd	6.13959e-08	2.12681e-07	0.328183
	Peptide	TPEVTCVVVDVSHEDPEVK	Ig gamma-1 chain C region isoform Iso 1	P01857-1	IgG1				0.0552976	0.0304374	0.0383534	0.0191788	0.0485282			0.0673724	0.0568623	0.0826566	0.0358611	0.330321			0.0327716	0.016878	0.0439353	0.0204021	0.158283	0.0754787	0.0413736	0.0898344	0.0294069	0.33788
	Peptide	VDNALQSGNSQESVTEQDSK	Ig kappa chain C region isoform Iso 1	P01834-1	KC				0.0199463	0.00973326	0.013503	0.00487064	0.0486719			0.0191435	0.00436569	0.0162119	0.00478268	0.0836134			0.0125752	0.00422159	0.0144307	0.0054684	0.362272	0.0163983	0.00465818	0.0160256	0.00510422	0.853513
	Peptide	ASLLEYLK	Carboxypeptidase M isoform Iso 1	P14384-1					0.000105539	0.000112774	3.17602e-05	4.76766e-05	0.0489995			nd	nd	1.5299e-07	7.49495e-07	0.487479			2.78951e-05	2.33646e-05	3.56252e-05	6.46085e-05	0.702651	nd	nd	3.0598e-07	1.05995e-06	0.328183
	Peptide	EGFLNYLTR	Kunitz-type protease inhibitor 1 isoform Iso 1	O43278-1			novo	FLDYLTR	5.28874e-05	4.43238e-05	2.75896e-05	2.96065e-05	0.0490331			nd	nd	8.2203e-08	4.02711e-07	0.487479			3.35116e-05	2.99471e-05	2.16677e-05	2.9316e-05	0.338213	1.64406e-07	5.69519e-07	nd	nd	0.328183
Serum: p<0.05 higher in patients	Peptide	AWVAWR	Lysozyme C isoform Iso 1	P61626-1					0.000214317	0.000175025	0.000300725	0.000339591	0.320907			0.000124742	4.64858e-05	0.000224681	9.90928e-05	0.00023163			0.00034295	0.000393234	0.0002585	0.000287412	0.554234	0.000221946	0.000107896	0.000227416	9.41996e-05	0.895943
	Glycan	FA1GS_IgG1	Fc-glycan from IgG1		IgG1				0.00145554	0.000640815	0.00194477	0.00107501	0.157078			7.25376e-05	5.79939e-05	0.000591951	0.00060642	0.000357195			0.00176998	0.00130357	0.00211956	0.000806469	0.437965	0.000485451	0.00057986	0.000698451	0.0006387	0.401589
	Peptide	STDYGLFQLNSR	Lysozyme C isoform Iso 1	P61626-1					0.00112697	0.000553748	0.000844077	0.000986187	0.364267			0.000145495	5.58116e-05	0.00026181	0.000121513	0.000394231			0.000824856	0.000884676	0.000863297	0.00111807	0.926431	0.000247311	0.000111438	0.000276308	0.000134149	0.570479
	Protein	P35542-1	Serum amyloid A-4 protein isoform Iso 1	P35542-1					7.05916e-05	0.000121771	0.000121972	8.22912e-05	0.142676			7.50183e-05	5.22172e-05	0.000183121	9.14992e-05	0.000606698			0.000131252	8.69323e-05	0.000112692	8.00886e-05	0.591953	0.000186125	7.10263e-05	0.000180117	0.000111539	0.876361
	Protein	P02751-1	Fibronectin isoform Iso 1	P02751-1					nd	nd	2.20307e-05	4.0976e-05	0.0731795			0.000168727	7.54895e-05	0.000286979	9.51068e-05	0.000662044			2.75065e-05	4.63332e-05	1.6555e-05	3.6035e-05	0.524756	0.000261301	0.000104143	0.000312658	8.14156e-05	0.192058
	Peptide	TYLGNALVCTCYGGSR	Fibronectin isoform Iso 1	P02751-1					nd	nd	nd	nd	-			9.01034e-06	1.00208e-05	2.70505e-05	1.50332e-05	0.000663064			nd	nd	nd	nd	-	2.67899e-05	1.72828e-05	2.7311e-05	1.31795e-05	0.934568
	Peptide	DADSGDFLAEGGGV	Fibrinogen alpha chain isoform Iso 2	P02671-2			novo	ADSGEGDFLAEGGGV	nd	nd	1.25255e-06	6.13623e-06	0.487479			2.90518e-05	1.26745e-05	5.16696e-05	1.88958e-05	0.000688906			nd	nd	2.5051e-06	8.67794e-06	0.328183	5.32043e-05	1.75799e-05	5.01349e-05	2.07935e-05	0.699927
	Peptide	ELLLHQNYK	Plasma kallikrein isoform Iso 1	P03952-1					nd	nd	1.01711e-07	3.74681e-07	0.357129			0.00039383	7.8341e-05	0.000491349	7.17687e-05	0.000698031			6.01389e-08	2.08327e-07	1.43284e-07	4.9635e-07	0.600576	0.000507418	7.96653e-05	0.00047528	6.21271e-05	0.282368
	Peptide	TEAPSATGQASSLLGGR	Collagen alpha-1(XVIII) chain isoform Iso 1	P39060-3					nd	nd	nd	nd	-			7.91521e-06	2.94599e-06	1.25361e-05	3.75945e-06	0.00072429			nd	nd	nd	nd	-	1.29031e-05	4.10577e-06	1.21691e-05	3.52146e-06	0.642972
	Peptide	SSGQWQTPGATR	Complement C2 isoform Iso 1	P06681-1					1.31159e-06	3.25427e-06	3.06252e-06	6.24378e-06	0.27658			0.000343712	7.62708e-05	0.000469394	0.000104747	0.000789774			4.48077e-06	8.13276e-06	1.64426e-06	3.31411e-06	0.281325	0.000467881	0.000115972	0.000470908	9.73991e-05	0.945412
	Peptide	TPGAVNACHLSCSALLQDNLADAVACAK	Lysozyme C isoform Iso 1	P61626-1					0.000303739	0.000266993	0.000217594	0.000267621	0.368642			0.000142303	4.9909e-05	0.000261275	0.000141964	0.000869155			0.00020228	0.000230382	0.000232909	0.000310105	0.786147	0.000254124	0.000166675	0.000268426	0.000119364	0.811279
	Peptide	GGLSGYTLR	Coagulation factor XI isoform Iso 1	P03951-1			novo	GGISGYTLR	6.81555e-06	2.36098e-05	1.2808e-06	4.48033e-06	0.437366			7.93476e-05	4.20127e-05	0.000138874	4.80437e-05	0.000881667			1.59597e-06	5.52861e-06	9.65633e-07	3.34505e-06	0.738628	0.000152478	6.04443e-05	0.00012527	2.77294e-05	0.176266
	Peptide	AKLPLVTNEECQK	Coagulation factor XI isoform Iso 1	P03951-1			novo	AKIPLVTNEECQK	3.61831e-07	1.25342e-06	2.04554e-06	7.15385e-06	0.273419			1.68631e-05	5.24673e-06	2.63927e-05	8.26579e-06	0.000920951			1.54398e-06	5.34849e-06	2.5471e-06	8.8234e-06	0.73947	2.95537e-05	7.73881e-06	2.32316e-05	7.82094e-06	0.0591028
	Peptide	CSSNLVLTGSSER	Complement C2 isoform Iso 1	P06681-1					2.33794e-05	8.09885e-05	1.51821e-05	6.5613e-05	0.745844			0.000163069	3.37151e-05	0.000217607	4.63968e-05	0.000969469			nd	nd	3.03642e-05	9.21879e-05	0.266146	0.000219343	4.57923e-05	0.000215871	4.89644e-05	0.859269
	Peptide	QGLLPVLESFK	Apolipoprotein A-I isoform Iso 1	P02647-1					nd	nd	2.10456e-06	5.71335e-06	0.213853			3.57389e-05	8.31338e-06	9.78302e-05	8.26137e-05	0.00128935			1.89443e-06	4.42486e-06	2.3147e-06	6.96969e-06	0.861633	0.000109998	8.26744e-05	8.56626e-05	8.43351e-05	0.482854
	Protein	Q99969-1	Retinoic acid receptor responder protein 2 isoform Iso 1	Q99969-1					nd	nd	nd	nd	-			5.38183e-05	3.49272e-05	9.77799e-05	3.60258e-05	0.00137458			nd	nd	nd	nd	-	9.57346e-05	3.58009e-05	9.98252e-05	3.77209e-05	0.787795
	Peptide	GFNCESKPEAEETCFDK	Fibronectin isoform Iso 1	P02751-1					nd	nd	6.25838e-07	2.12089e-06	0.317386			2.39195e-05	1.06228e-05	4.2562e-05	1.69433e-05	0.00142831			1.25168e-06	2.92415e-06	nd	nd	0.152313	3.47849e-05	1.56176e-05	5.03392e-05	1.4979e-05	0.0208198
	Protein	P29401-1	Transketolase isoform Iso 1	P29401-1					nd	nd	nd	nd	-			4.62894e-06	5.61329e-06	1.83457e-05	1.75746e-05	0.00150767			nd	nd	nd	nd	-	1.95762e-05	1.74946e-05	1.71152e-05	1.83425e-05	0.739818
	Protein	P61626-1	Lysozyme C isoform Iso 1	P61626-1					0.00361703	0.0019339	0.00249524	0.00352767	0.226806			0.00113734	0.00049615	0.00194856	0.000920949	0.0016005			0.00229781	0.00282958	0.00269267	0.00423423	0.79075	0.00191526	0.000926584	0.00198186	0.000955208	0.863961
	Peptide	VQAAVGTSAAPVPSDNH	Apolipoprotein E isoform Iso 1	P02649-1					1.31491e-06	3.13137e-06	2.84405e-06	6.15014e-06	0.329915			4.17186e-06	4.09044e-06	9.98306e-06	5.14884e-06	0.00172846			4.31539e-06	7.19386e-06	1.37271e-06	4.7552e-06	0.249786	1.06493e-05	5.10451e-06	9.31685e-06	5.32979e-06	0.538116
	Peptide	EFGNTLEDK	Apolipoprotein C-I isoform Iso 1	P02654-1					nd	nd	nd	nd	-			0.000220379	0.000146087	0.000389557	0.0001401	0.00189304			nd	nd	nd	nd	-	0.000392354	9.88758e-05	0.000386759	0.000176768	0.924625
	Peptide	QSSGENCDVVVNTLGK	Polymeric immunoglobulin receptor isoform Iso 1	P01833-1					0.00413164	0.00288424	0.00256143	0.00362355	0.200495			1.67798e-06	2.32143e-06	8.09237e-06	8.61162e-06	0.00193748			0.00118259	0.00116886	0.00394027	0.00468397	0.0705503	4.73285e-06	6.7461e-06	1.14519e-05	9.2156e-06	0.0537543
	Peptide	GNLLQCLCTGNGR	Fibronectin isoform Iso 1	P02751-1					nd	nd	nd	nd	-			1.28693e-05	6.33395e-06	2.23617e-05	8.75428e-06	0.00207284			nd	nd	nd	nd	-	2.01265e-05	1.00201e-05	2.45969e-05	6.99561e-06	0.218332
	Peptide	VQPYLDDFQK	Apolipoprotein A-I isoform Iso 1	P02647-1					5.47738e-05	0.000170718	1.32462e-07	6.4893e-07	0.291193			3.79387e-05	1.27605e-05	6.25495e-05	3.13298e-05	0.00211186			nd	nd	2.64925e-07	9.17726e-07	0.328183	7.2808e-05	3.77537e-05	5.22909e-05	1.99346e-05	0.114623
	Peptide	CPAPVSFENGLYTPR	Complement C2 isoform Iso 1	P06681-1					3.18718e-05	8.24678e-05	5.51867e-06	1.51326e-05	0.295002			0.000126501	3.46935e-05	0.000163835	3.03597e-05	0.00216892			7.43843e-06	2.02649e-05	3.5989e-06	7.75225e-06	0.549595	0.000163798	3.4182e-05	0.000163872	2.75464e-05	0.995345
	Peptide	VEDIPLAR	Apolipoprotein B-100 isoform Iso 1	P04114-1					1.90178e-06	5.04602e-06	1.5617e-06	3.65461e-06	0.818357			1.95857e-05	1.18839e-05	3.8913e-05	2.32191e-05	0.00225879			nd	nd	3.12339e-06	4.7545e-06	0.0329565	4.05329e-05	2.42087e-05	3.72931e-05	2.31403e-05	0.740711
	Peptide	LAVYQAGAR	Apolipoprotein E isoform Iso 1	P02649-1					nd	nd	nd	nd	-			8.5058e-06	7.09413e-06	1.68945e-05	7.26709e-06	0.00233761			nd	nd	nd	nd	-	1.80557e-05	7.01325e-06	1.57333e-05	7.6351e-06	0.446011
	Peptide	LKEFGNTLEDK	Apolipoprotein C-I isoform Iso 1	P02654-1					nd	nd	7.18373e-06	2.05131e-05	0.236786			0.000127637	8.72425e-05	0.000224353	8.14512e-05	0.0023937			8.93309e-06	2.78327e-05	5.43436e-06	9.92421e-06	0.688005	0.000226111	5.57459e-05	0.000222594	0.000103718	0.91853
	Peptide	GLQVALEEFHK	Retinoic acid receptor responder protein 2 isoform Iso 1	Q99969-1					nd	nd	nd	nd	-			7.74525e-06	4.57604e-06	1.44017e-05	6.34377e-06	0.00275361			nd	nd	nd	nd	-	1.42064e-05	5.8811e-06	1.4597e-05	7.03384e-06	0.884022
	Peptide	DGWQWFWSPSTFR	Apolipoprotein C-IV isoform Iso 1	P55056-1					nd	nd	nd	nd	-			3.98033e-06	3.75635e-06	1.00107e-05	7.45599e-06	0.00276935			nd	nd	nd	nd	-	9.32485e-06	5.96521e-06	1.06965e-05	8.92342e-06	0.662315
	Peptide	VLDPFTLKPLDR	Transketolase isoform Iso 1	P29401-1					nd	nd	nd	nd	-			5.07217e-07	6.87531e-07	1.88509e-06	1.844e-06	0.00278145			nd	nd	nd	nd	-	1.88444e-06	2.10917e-06	1.88574e-06	1.63132e-06	0.998672
	Peptide	SGLPLVTSPYQLHFTK	Complement C3 isoform Iso 1	P01024-1			novo	SGIPIVTSPYQIHFTK	8.62923e-06	1.87813e-05	3.9339e-06	9.84642e-06	0.430269			6.65319e-06	1.62052e-06	1.06478e-05	5.61557e-06	0.00305528			2.13331e-06	4.91605e-06	5.73449e-06	1.30949e-05	0.387491	1.0929e-05	6.90668e-06	1.03667e-05	4.24985e-06	0.812416
	Peptide	GEWPWQVTLHTTSPTQR	Coagulation factor XI isoform Iso 1	P03951-1					nd	nd	nd	nd	-			0.000125741	3.11512e-05	0.000161937	3.2584e-05	0.00308138			nd	nd	nd	nd	-	0.000178452	3.35937e-05	0.000145422	2.22786e-05	0.00956008
	Protein	P55056-1	Apolipoprotein C-IV isoform Iso 1	P55056-1					nd	nd	0.00234953	0.0113959	0.483151			2.85961e-05	2.8418e-05	7.17785e-05	5.32994e-05	0.00324189			nd	nd	0.00469907	0.0161089	0.32324	6.78418e-05	4.3546e-05	7.57153e-05	6.33233e-05	0.72604
	Peptide	HTSVQTTSSGSGPFTDVR	Fibronectin isoform Iso 1	P02751-1					nd	nd	4.88214e-06	8.87254e-06	0.0669959			2.1747e-05	8.92462e-06	3.53876e-05	1.69868e-05	0.00333641			6.47913e-06	1.06409e-05	3.28515e-06	6.76805e-06	0.389774	3.53965e-05	1.63629e-05	3.53787e-05	1.8319e-05	0.998016
	Peptide	DAGDTAVYYCAR	Immunoglobulin heavy variable 3-13 isoform Iso 1	P01766-1	HV	FR3	novo	AGDTAVYYCAR	1.85013e-05	2.47523e-05	3.29933e-05	3.60015e-05	0.219772			2.31703e-08	5.42993e-08	1.34019e-06	1.98665e-06	0.00356059			4.29354e-05	4.51114e-05	2.30512e-05	2.14324e-05	0.187144	1.48132e-06	1.92812e-06	1.19907e-06	2.11925e-06	0.736145
	Peptide	DALSSVQESQVAQQAR	Apolipoprotein C-III isoform Iso 1	P02656-1					0.00148297	0.00234656	0.000174126	0.000369574	0.0804662			2.76873e-06	4.61278e-06	1.41576e-05	1.64793e-05	0.00376425			0.000109704	0.000193402	0.000238548	0.000489006	0.409946	8.98444e-06	1.18559e-05	1.93307e-05	1.9206e-05	0.126574
	Glycan	FA2BG2S2_IgG2/3	Fc-glycan from IgG2 (or 3)		IgG2 (or 3)				6.67645e-05	5.88861e-05	0.000257331	0.000793638	0.253764			1.06849e-06	2.57182e-06	1.50087e-05	2.10857e-05	0.00387388			0.000341604	0.00107135	0.000173058	0.000392043	0.616837	9.15035e-06	8.98338e-06	2.08671e-05	2.78218e-05	0.18792
	Peptide	THLAPYSDELR	Apolipoprotein A-I isoform Iso 1	P02647-1					nd	nd	2.13602e-08	1.04643e-07	0.487479			4.46668e-05	1.13571e-05	6.40088e-05	2.60521e-05	0.00393741			nd	nd	4.27205e-08	1.47988e-07	0.328183	6.97296e-05	2.9137e-05	5.82879e-05	2.23327e-05	0.291991
	Peptide	SLCSTTNLQCK	Ribonuclease 4 isoform Iso 1	P34096-1					nd	nd	nd	nd	-			7.84251e-06	4.44549e-06	1.24831e-05	4.14618e-06	0.0039571			nd	nd	nd	nd	-	1.35436e-05	4.51683e-06	1.14226e-05	3.61787e-06	0.217505
	Peptide	TFYEPGEELTYSCK	Beta-2-glycoprotein 1 isoform Iso 1	P02749-1			novo	TFYEPGEEITYSCK	nd	nd	8.1396e-08	3.98758e-07	0.487479			0.00102744	0.000209628	0.0012149	0.000150511	0.00403004			1.62792e-07	5.63928e-07	nd	nd	0.328183	0.00122201	0.000161671	0.0012078	0.000145324	0.82297
	Protein	P02649-1	Apolipoprotein E isoform Iso 1	P02649-1					6.30831e-06	1.45602e-05	9.87122e-06	2.15835e-05	0.610266			5.42448e-05	4.38633e-05	0.00010234	4.47244e-05	0.00429397			1.73838e-05	2.80027e-05	2.35863e-06	8.17053e-06	0.0979721	0.000112083	4.69164e-05	9.25971e-05	4.21204e-05	0.295955
	Peptide	HYQLNQQWER	Fibronectin isoform Iso 1	P02751-1					nd	nd	2.91152e-07	1.42635e-06	0.487479			7.56182e-06	4.80126e-06	1.53715e-05	1.04939e-05	0.00429807			5.82304e-07	2.01716e-06	nd	nd	0.328183	1.36846e-05	1.13192e-05	1.70583e-05	9.79406e-06	0.443253
	Peptide	TAAISGYSFK	Coagulation factor XI isoform Iso 1	P03951-1					nd	nd	2.10998e-07	8.3207e-07	0.389299			0.000125151	3.44848e-05	0.000164096	3.67105e-05	0.00430698			9.06627e-08	3.14065e-07	3.31334e-07	1.14778e-06	0.49624	0.000180536	3.93644e-05	0.000147656	2.60494e-05	0.024597
	Peptide	MNFRPGVLSSR	Inter-alpha-trypsin inhibitor heavy chain H4 isoform Iso 1	Q14624-1					nd	nd	nd	nd	-			5.29762e-05	2.87394e-05	8.59938e-05	3.15077e-05	0.00443705			nd	nd	nd	nd	-	8.94448e-05	3.29e-05	8.25429e-05	3.11018e-05	0.602722
	Peptide	VSFLSALEEYTK	Apolipoprotein A-I isoform Iso 1	P02647-1					nd	nd	6.76809e-07	3.23834e-06	0.47722			7.84914e-05	2.67831e-05	0.000131566	7.62293e-05	0.00454022			3.05932e-08	1.05978e-07	1.32302e-06	4.58309e-06	0.349727	0.000148004	8.46675e-05	0.000115128	6.6272e-05	0.301006
	Peptide	WESGYNTR	Lysozyme C isoform Iso 1	P61626-1					0.000167452	0.000155411	0.000127803	0.000173514	0.508623			0.000108767	4.97626e-05	0.00018166	9.49657e-05	0.00476814			9.56239e-05	0.000107841	0.000159982	0.0002215	0.378964	0.000176994	8.87919e-05	0.000186327	0.000104524	0.815819
	Peptide	SGFSFGFK	Complement component C8 beta chain isoform Iso 1	P07358-1					nd	nd	nd	nd	-			0.000249587	0.000122025	0.000377042	0.000118285	0.00481506			nd	nd	nd	nd	-	0.000354991	0.000141238	0.000399092	9.08058e-05	0.372767
	Protein	P34096-1	Ribonuclease 4 isoform Iso 1	P34096-1					nd	nd	nd	nd	-			5.4484e-05	3.46149e-05	8.54457e-05	2.60297e-05	0.00488626			nd	nd	nd	nd	-	8.9597e-05	3.0584e-05	8.12944e-05	2.10644e-05	0.446892
	Peptide	VALLCLPPEWYVVPPGTK	Hepatocyte growth factor-like protein isoform Iso 1	P26927-1					nd	nd	nd	nd	-			1.79326e-05	2.2282e-05	4.30595e-05	2.428e-05	0.00496344			nd	nd	nd	nd	-	4.98467e-05	2.84393e-05	3.62722e-05	1.79812e-05	0.17618
	Peptide	YSPGGTPTALK	Plasma kallikrein isoform Iso 1	P03952-1			novo	YSPGGTPTAIK	nd	nd	1.4007e-08	6.862e-08	0.487479			0.00089785	0.000244744	0.00110647	0.000169236	0.00505909			2.8014e-08	9.70434e-08	nd	nd	0.328183	0.00112201	0.000176264	0.00109094	0.000168196	0.662991
	Peptide	QCNNPPPQNGGSPCSGPASETLDCS	Complement component C8 beta chain isoform Iso 1	P07358-1					nd	nd	nd	nd	-			8.66924e-05	3.56622e-05	0.000122267	3.26054e-05	0.00512486			nd	nd	nd	nd	-	0.000116369	4.08633e-05	0.000128165	2.18442e-05	0.390268
	Peptide	TELRPGETLNVNFLLR	Complement C3 isoform Iso 1	P01024-1					3.34127e-06	1.15745e-05	1.19016e-06	4.6902e-06	0.54681			8.18091e-06	3.64712e-06	1.38906e-05	7.79558e-06	0.00512896			nd	nd	2.38032e-06	6.55021e-06	0.221283	1.54916e-05	9.98991e-06	1.22896e-05	4.65574e-06	0.329615
	Peptide	VFLDCCNYLTELR	Complement C3 isoform Iso 1	P01024-1			novo	VFLDCCNYITELR	1.44532e-06	5.00672e-06	1.92501e-06	9.43059e-06	0.843242			0.000496822	0.000180403	0.000792088	0.000412584	0.00529369			nd	nd	3.85002e-06	1.33369e-05	0.328183	0.000837143	0.000373113	0.000747033	0.000460742	0.603806
	Peptide	TPLTATLSGK	Protein RMD5 homolog B isoform Iso 1	Q96G75-1			novo	TPLSATLS	0.000148478	0.00030178	0.000281313	0.000338417	0.258606			5.01593e-05	2.59682e-05	9.50558e-05	6.39342e-05	0.0053217			0.000309352	0.000329203	0.000253273	0.000359685	0.694165	8.97715e-05	5.43436e-05	0.00010034	7.43816e-05	0.69488
	Peptide	VTSLQDWVQK	Haptoglobin isoform Iso 1	P00738-1			novo	VTSIQDWVQK	0.000238777	0.000567384	0.000170709	0.000293325	0.70217			5.58782e-05	2.96336e-05	0.000101048	6.17368e-05	0.00549246			0.000241371	0.00034333	0.000100048	0.000226123	0.246412	9.20345e-05	7.08573e-05	0.000110061	5.26436e-05	0.486724
	Peptide	ALDEDCSQYEPLPGSQK	Complement component C8 alpha chain isoform Iso 1	P07357-1			novo	AIDEDCSQYEPIPGSQK	nd	nd	2.90692e-06	1.30508e-05	0.448975			0.000308025	8.72042e-05	0.00041694	0.000111471	0.00563981			5.32688e-06	1.84529e-05	4.86951e-07	1.68685e-06	0.384642	0.000395968	0.000126805	0.000437912	9.45619e-05	0.368291
	Peptide	VYAYYNLEESCTR	Complement C3 isoform Iso 1	P01024-1					1.69176e-06	5.86043e-06	0	0	0.160287			3.28855e-06	2.61787e-06	8.45448e-06	7.66999e-06	0.00564342			nd	nd	nd	nd	-	9.10364e-06	9.53632e-06	7.80532e-06	5.58073e-06	0.687911
	Peptide	NVLYTDCWVTGWGYR	Coagulation factor XI isoform Iso 1	P03951-1					nd	nd	nd	nd	-			6.2876e-05	2.15069e-05	8.39909e-05	1.9572e-05	0.00566002			nd	nd	nd	nd	-	9.10518e-05	2.26573e-05	7.69301e-05	1.33725e-05	0.076399
	Peptide	GGASEHLTTLAYQELPTADLMQEWGDAVQYNPALLK	Complement component C8 beta chain isoform Iso 1	P07358-1					nd	nd	nd	nd	-			0.000101775	6.02106e-05	0.000177018	7.72513e-05	0.00573904			nd	nd	nd	nd	-	0.000179599	9.70735e-05	0.000174436	5.51383e-05	0.874194
	Peptide	ALSGFSLQSCR	Coagulation factor XI isoform Iso 1	P03951-1					nd	nd	2.96086e-06	1.413e-05	0.476079			0.000101125	2.68107e-05	0.000129686	2.7747e-05	0.00581752			5.77308e-06	1.99985e-05	1.4863e-07	5.14869e-07	0.350994	0.000142227	3.05565e-05	0.000117144	1.82456e-05	0.0231314
	Peptide	WFTCVLK	Coagulation factor XI isoform Iso 1	P03951-1					nd	nd	nd	nd	-			6.55751e-05	2.05059e-05	8.70713e-05	2.07757e-05	0.00588293			nd	nd	nd	nd	-	9.39359e-05	2.34285e-05	8.02067e-05	1.58363e-05	0.106748
	Peptide	WEFSETFQK	E3 ubiquitin-protein ligase RNF213 isoform Iso 2	Q63HN8-4			novo	WEFCSETFQR	nd	nd	nd	nd	-			0.000146591	0.000109617	0.00025638	0.000103983	0.00595557			nd	nd	nd	nd	-	0.000272554	9.45532e-05	0.000240206	0.000114441	0.458342
	Peptide	EYESYSDFER	Complement component C8 beta chain isoform Iso 1	P07358-1					nd	nd	nd	nd	-			0.000167971	4.04557e-05	0.00021842	5.26754e-05	0.00635406			nd	nd	nd	nd	-	0.000205866	6.53911e-05	0.000230973	3.43774e-05	0.255635
	Peptide	AVGDKLPECEAVCGKPK	Haptoglobin isoform Iso 1	P00738-1					6.44756e-05	0.000173301	3.43259e-05	4.27395e-05	0.56404			3.0057e-05	1.88175e-05	7.15361e-05	6.40675e-05	0.00646417			4.18005e-05	4.83977e-05	2.68512e-05	3.68125e-05	0.403588	7.60307e-05	8.34082e-05	6.70414e-05	3.97672e-05	0.740564
	Peptide	KPYNFLK	Complement component C8 alpha chain isoform Iso 1	P07357-1					nd	nd	2.56905e-06	1.031e-05	0.397496			0.000147219	3.24267e-05	0.000194058	6.44177e-05	0.00646811			1.50098e-07	5.19954e-07	4.98801e-06	1.44644e-05	0.27137	0.000180936	6.0974e-05	0.000207179	6.76981e-05	0.329229
	Peptide	CNPDSNSANCLEEK	Serglycin isoform Iso 1	P10124-1					nd	nd	nd	nd	-			9.5472e-06	5.16107e-06	1.80158e-05	1.2321e-05	0.00660412			nd	nd	nd	nd	-	1.37254e-05	9.10594e-06	2.23062e-05	1.39404e-05	0.0880322
	Peptide	QATVGDLNTERPGMLDFTGK	Acyl-CoA-binding protein isoform Iso 1	P07108-1					0.000874899	0.000431691	0.000521551	0.000437005	0.0279684			7.737e-07	1.44972e-06	3.42834e-06	4.00649e-06	0.00686724			0.000469477	0.000391738	0.000573625	0.000489829	0.570983	3.6635e-06	4.10805e-06	3.19317e-06	4.0702e-06	0.780781
	Peptide	SEETKENEGFTVTAEGK	Complement C3 isoform Iso 1	P01024-1					3.63679e-06	1.17591e-05	1.48264e-06	5.37085e-06	0.556053			8.35776e-06	3.69868e-06	1.41027e-05	8.30615e-06	0.00708443			3.43646e-08	1.19043e-07	2.93091e-06	7.46485e-06	0.206004	1.52964e-05	9.48123e-06	1.29091e-05	7.15918e-06	0.49367
	Peptide	LPECEAVCGKPK	Haptoglobin isoform Iso 1	P00738-1					3.60318e-06	1.24818e-05	1.30437e-06	5.09611e-06	0.550582			7.10583e-06	4.53465e-06	1.63025e-05	1.43069e-05	0.00731364			nd	nd	2.60873e-06	7.11263e-06	0.217164	1.64042e-05	1.78937e-05	1.62009e-05	1.03816e-05	0.973158
	Peptide	DASGLTCGGLYLGGCWLLTAAHCLR	Complement factor I isoform Iso 1	P05156-1					2.27288e-05	3.3665e-05	1.89095e-05	2.91185e-05	0.726786			6.47034e-05	2.37863e-05	8.75448e-05	2.23281e-05	0.00771257			1.63412e-05	2.04465e-05	2.14777e-05	3.66116e-05	0.675455	9.14259e-05	1.86976e-05	8.36637e-05	2.56894e-05	0.406509
	Protein	P39060-3	Collagen alpha-1(XVIII) chain isoform Iso 1	P39060-3					nd	nd	nd	nd	-			5.1425e-05	1.80309e-05	7.08211e-05	2.01035e-05	0.00796416			nd	nd	nd	nd	-	7.6673e-05	2.00507e-05	6.49693e-05	1.91911e-05	0.158218
	Peptide	SSLSVPYVLVPLK	Complement C3 isoform Iso 1	P01024-1					8.18608e-06	2.22175e-05	4.90762e-06	1.02337e-05	0.6348			7.89107e-06	3.0237e-06	1.31068e-05	7.96681e-06	0.00799703			2.41397e-06	3.66867e-06	7.40126e-06	1.38546e-05	0.250297	1.40127e-05	9.81908e-06	1.22008e-05	5.8741e-06	0.588836
	Peptide	SCALSNLACLR	Coagulation factor XI isoform Iso 1	P03951-1					nd	nd	8.64601e-07	4.23566e-06	0.487479			0.000124298	2.91167e-05	0.000155046	3.1667e-05	0.00800086			nd	nd	1.7292e-06	5.99013e-06	0.328183	0.000166446	3.82583e-05	0.000143647	1.86961e-05	0.0821918
	Peptide	VEPLYELVTATDFAYSSTVR	Complement component C8 beta chain isoform Iso 1	P07358-1					nd	nd	nd	nd	-			3.85661e-05	1.33128e-05	5.23377e-05	1.41133e-05	0.00814743			nd	nd	nd	nd	-	5.07776e-05	1.64454e-05	5.38977e-05	1.18624e-05	0.599355
	Peptide	SELEEQLTPVAEETR	Apolipoprotein E isoform Iso 1	P02649-1					nd	nd	nd	nd	-			3.7285e-06	4.22879e-06	8.40292e-06	4.95437e-06	0.00848936			nd	nd	nd	nd	-	8.84136e-06	5.43489e-06	7.96449e-06	4.62228e-06	0.674428
	Peptide	SCAVAEYGVYVK	Haptoglobin isoform Iso 1	P00738-1					8.91641e-05	0.000208755	7.75202e-05	7.50668e-05	0.854475			3.86827e-05	2.39049e-05	8.73437e-05	7.82518e-05	0.0089005			6.93049e-05	7.9814e-05	8.57355e-05	7.25589e-05	0.603013	8.79297e-05	9.93326e-05	8.67578e-05	5.41816e-05	0.971705
	Peptide	LPPSPVLESFK	Pleckstrin homology domain-containing family M member 3 isoform Iso 2	Q6ZWE6-2			novo	LPPSPVLDSSK	nd	nd	7.94886e-07	3.08655e-06	0.382037			1.47346e-05	5.46647e-06	2.32562e-05	1.30876e-05	0.0096368			3.68709e-07	1.27724e-06	1.22106e-06	4.22989e-06	0.515678	2.67317e-05	1.51598e-05	1.97806e-05	1.00978e-05	0.199769
	Glycan	FA1GS_IgG2/3	Fc-glycan from IgG2 (or 3)		IgG2 (or 3)				0.00578812	0.00273791	0.00564776	0.00247904	0.877945			0.00107852	0.000969375	0.00224693	0.00130756	0.00984999			0.00486439	0.00199865	0.00643112	0.00274162	0.12394	0.0021606	0.00117706	0.00233326	0.00147415	0.754188
	Peptide	RLLCNGDNDCGDQSDEANCR	Complement component C8 beta chain isoform Iso 1	P07358-1					nd	nd	nd	nd	-			5.05847e-05	1.91817e-05	6.7369e-05	1.64583e-05	0.00994784			nd	nd	nd	nd	-	6.32974e-05	1.76995e-05	7.14406e-05	1.47288e-05	0.233502
	Peptide	CEGFVCAQTGR	Complement component C8 beta chain isoform Iso 1	P07358-1					nd	nd	3.80607e-06	1.86459e-05	0.487479			0.000138301	4.0416e-05	0.000176483	3.92799e-05	0.0101191			7.61215e-06	2.63693e-05	nd	nd	0.328183	0.00016642	4.34635e-05	0.000186546	3.34077e-05	0.216741
	Peptide	QVELVESGGVVVQPGGSLR	Immunoglobulin heavy variable 3-11 isoform Iso 1	P01762-1	HV	FR1	novo	QVQLVESGGGLVKPGGSLR	4.62531e-05	5.17144e-05	2.74622e-05	1.90113e-05	0.245618			5.51975e-07	1.25494e-06	3.1967e-06	4.36821e-06	0.0101208			3.57843e-05	2.15193e-05	1.91402e-05	1.18965e-05	0.0284659	3.37136e-06	5.27713e-06	3.02203e-06	3.46157e-06	0.849705
	Peptide	MVCGPSGSQLVLLK	Hepatocyte growth factor-like protein isoform Iso 1	P26927-1					nd	nd	nd	nd	-			2.27964e-05	1.31036e-05	4.06987e-05	2.08635e-05	0.0105553			nd	nd	nd	nd	-	4.41282e-05	2.55153e-05	3.72692e-05	1.52791e-05	0.432872
	Peptide	VVRDPQGLR	Lysozyme C isoform Iso 1	P61626-1					9.52214e-05	0.000106232	4.72541e-05	8.86138e-05	0.160974			5.38951e-06	2.8542e-06	1.18479e-05	1.08824e-05	0.0108224			2.37867e-05	3.38179e-05	7.07214e-05	0.000118632	0.210644	7.65212e-06	8.39952e-06	1.60437e-05	1.17753e-05	0.0568776
	Peptide	DLAPTLTLYVGK	Haptoglobin isoform Iso 1	P00738-1			novo	DIAPTLTLYVGK	4.12164e-05	0.000136661	1.26905e-05	2.1442e-05	0.486974			3.6533e-05	2.40375e-05	8.67991e-05	8.39076e-05	0.0108299			1.43182e-05	2.20754e-05	1.10627e-05	2.16383e-05	0.718731	8.65819e-05	0.000107224	8.70163e-05	5.67805e-05	0.990251
	Peptide	EVSSCHCAPCQGNGVPVLK	Complement component C8 beta chain isoform Iso 1	P07358-1					nd	nd	nd	nd	-			0.000386904	0.000122162	0.000488615	9.86829e-05	0.0109267			nd	nd	nd	nd	-	0.000472421	0.000124191	0.000504809	6.60791e-05	0.436288
	Protein	P02652-1	Apolipoprotein A-II isoform Iso 1	P02652-1					0.000729253	0.00053387	0.00102044	0.000802798	0.265038			0.000419638	0.000150979	0.000669189	0.000399894	0.0110083			0.00111104	0.000860225	0.000929839	0.000767894	0.591665	0.000674769	0.000417108	0.000663608	0.000400401	0.94729
	Peptide	DLKVEDLPLAR	Apolipoprotein B-100 isoform Iso 1	P04114-1					nd	nd	nd	nd	-			2.74209e-05	2.72798e-05	6.7233e-05	4.73443e-05	0.011093			nd	nd	nd	nd	-	7.82239e-05	5.31579e-05	5.62421e-05	3.99676e-05	0.264532
	Peptide	ADSVVDLLSYNVQGSGETTYDHK	Apolipoprotein B-100 isoform Iso 1	P04114-1					nd	nd	8.57696e-08	4.20183e-07	0.487479			5.20972e-05	1.54846e-05	7.18664e-05	2.86827e-05	0.0112023			1.71539e-07	5.94229e-07	nd	nd	0.328183	7.56898e-05	3.63558e-05	6.80429e-05	1.91454e-05	0.527906
	Peptide	LLLYDVTNR	Ras-related protein Rab-26 isoform Iso 1	Q9ULW5-1			novo	LLLYDVTNK	1.49566e-05	2.83197e-05	2.21045e-05	3.16598e-05	0.513519			3.67956e-06	4.22207e-06	9.44844e-06	6.81149e-06	0.011353			2.82861e-05	3.73286e-05	1.59229e-05	2.48799e-05	0.350109	1.19693e-05	6.79828e-06	6.9276e-06	6.07695e-06	0.0685386
	Protein	P02647-1	Apolipoprotein A-I isoform Iso 1	P02647-1					0.000568042	0.000671409	0.000618313	0.000431939	0.786802			0.000600921	0.00017006	0.000976108	0.000637728	0.0115756			0.000617152	0.000391529	0.000619475	0.000486627	0.989834	0.00110273	0.000760947	0.000849485	0.000486153	0.341852
	Peptide	DFSAEYEEDGKYEGLQEWEGK	Apolipoprotein B-100 isoform Iso 1	P04114-1					nd	nd	9.16755e-07	4.49116e-06	0.487479			2.41304e-05	2.5203e-05	5.3024e-05	3.31333e-05	0.0120078			nd	nd	1.83351e-06	6.35147e-06	0.328183	5.60007e-05	3.30679e-05	5.00473e-05	3.43891e-05	0.669751
	Peptide	LRTEGDGVYTLNDKK	Haptoglobin isoform Iso 1	P00738-1					3.42041e-06	1.18487e-05	7.48462e-07	2.308e-06	0.45473			2.44036e-06	3.34404e-06	8.72886e-06	1.05718e-05	0.0123259			1.5112e-07	4.42063e-07	1.3458e-06	3.18811e-06	0.223966	8.9181e-06	1.32898e-05	8.53963e-06	7.54912e-06	0.932418
	Peptide	YVMLPVADQDQCLR	Haptoglobin isoform Iso 1	P00738-1					nd	nd	nd	nd	-			6.86429e-06	7.51204e-06	1.80655e-05	1.78372e-05	0.0124106			nd	nd	nd	nd	-	1.94831e-05	2.41534e-05	1.66478e-05	8.80258e-06	0.708203
	Peptide	CQFFTYTPAQASCNEGK	Coagulation factor XI isoform Iso 1	P03951-1					nd	nd	nd	nd	-			6.76996e-06	6.16495e-06	1.36562e-05	7.93933e-06	0.0128007			nd	nd	nd	nd	-	1.51507e-05	8.93042e-06	1.21617e-05	6.86808e-06	0.368024
	Peptide	YAYLLQPSQFHGEPCNFSDK	Complement component C8 beta chain isoform Iso 1	P07358-1					nd	nd	nd	nd	-			5.15626e-05	1.70559e-05	8.02221e-05	4.75783e-05	0.012964			nd	nd	nd	nd	-	6.96866e-05	2.28841e-05	9.07576e-05	6.29868e-05	0.294653
	Peptide	DASGATFTWTPSSGK	Ig alpha-2 chain C region isoform Iso 1	P01877-1	IgA				0.000100283	0.00024553	3.69556e-05	7.51983e-05	0.399615			6.76075e-06	8.60229e-06	1.97078e-05	2.09661e-05	0.0132619			1.35889e-05	1.95106e-05	6.03224e-05	0.000101251	0.142789	2.07312e-05	2.58445e-05	1.86844e-05	1.57762e-05	0.81702
	Peptide	SEYPSLK	Epididymal secretory protein E1 isoform Iso 1	P61916-1					0.00323915	0.00178586	0.00195236	0.00177007	0.0481136			3.0475e-07	7.60969e-07	1.38035e-06	1.70552e-06	0.0133059			0.00155947	0.00118701	0.00234526	0.00219211	0.286675	1.20854e-06	1.39894e-06	1.55216e-06	2.01509e-06	0.632295
	Peptide	ATGVLYDYVNK	Apolipoprotein B-100 isoform Iso 1	P04114-1					nd	nd	nd	nd	-			6.66748e-05	5.63619e-05	0.000123506	6.39153e-05	0.0133487			nd	nd	nd	nd	-	0.000135051	6.68383e-05	0.00011196	6.15104e-05	0.388059
	Peptide	HLVCNGDQDCLDGSDEDDCEDVR	Complement component C8 alpha chain isoform Iso 1	P07357-1					2.31696e-05	8.02617e-05	0	0	0.160287			0.000268972	7.32829e-05	0.000350407	9.45743e-05	0.0133666			nd	nd	nd	nd	-	0.000320896	0.000103231	0.000379918	7.83899e-05	0.128984
	Peptide	LNDLNSVLVMPTFHVPFTDLQVPSCK	Apolipoprotein B-100 isoform Iso 1	P04114-1					nd	nd	nd	nd	-			8.78622e-06	9.2936e-06	2.04428e-05	1.76248e-05	0.0138078			nd	nd	nd	nd	-	2.3673e-05	2.08792e-05	1.72126e-05	1.38131e-05	0.381033
	Peptide	GDYTLNNVHACAK	Complement component C8 beta chain isoform Iso 1	P07358-1					nd	nd	nd	nd	-			0.000273744	7.8364e-05	0.000344503	7.64715e-05	0.0138224			nd	nd	nd	nd	-	0.000333244	8.5062e-05	0.000355761	6.86682e-05	0.48303
	Peptide	LREQLGPVTQEFWDNLEK	Apolipoprotein A-I isoform Iso 1	P02647-1					nd	nd	nd	nd	-			7.37367e-06	4.99531e-06	2.3121e-05	2.83642e-05	0.0139199			nd	nd	nd	nd	-	3.1381e-05	3.6053e-05	1.48611e-05	1.52811e-05	0.164763
	Peptide	LLCNGDNDCGDQSDEANCRR	Complement component C8 beta chain isoform Iso 1	P07358-1					nd	nd	nd	nd	-			8.22929e-05	2.90308e-05	0.00010761	2.69367e-05	0.0139801			nd	nd	nd	nd	-	0.000104762	3.15651e-05	0.000110457	2.24297e-05	0.615503
	Peptide	SPAFTDLHLR	Apolipoprotein B-100 isoform Iso 1	P04114-1					nd	nd	7.24369e-07	1.53066e-06	0.11288			4.13289e-05	3.65603e-05	8.33821e-05	4.98477e-05	0.01412			6.71091e-07	1.2609e-06	7.77646e-07	1.81735e-06	0.868992	9.02935e-05	4.89137e-05	7.64706e-05	5.1949e-05	0.509149
	Peptide	CLLFTFTAESPSEDPTR	Coagulation factor XI isoform Iso 1	P03951-1					nd	nd	nd	nd	-			3.82636e-05	1.26804e-05	5.02885e-05	1.33809e-05	0.0142081			nd	nd	nd	nd	-	5.22343e-05	1.73975e-05	4.83427e-05	7.96475e-06	0.491596
	Peptide	QLVELEK	Haptoglobin isoform Iso 1	P00738-1					2.30101e-05	7.60252e-05	1.15798e-05	1.52101e-05	0.61589			2.14173e-05	1.26766e-05	4.55727e-05	4.18498e-05	0.0143371			9.35303e-06	1.02162e-05	1.38066e-05	1.91973e-05	0.487805	4.72292e-05	5.4634e-05	4.39162e-05	2.59071e-05	0.851894
	Peptide	TPDVSGTLDK	Apolipoprotein C-I isoform Iso 1	P02654-1			novo	TPDVSSALDK	1.03351e-06	2.46892e-06	8.38647e-07	2.59686e-06	0.830571			0.000217284	0.000192145	0.00038955	0.000187163	0.0143431			6.46866e-07	2.24081e-06	1.03043e-06	2.99983e-06	0.72608	0.00037844	0.000182648	0.000400661	0.000199035	0.778344
	Peptide	ALDFAVGEYNK	Cystatin-C isoform Iso 1	P01034-1					0.000654092	0.000443395	0.000426589	0.000306773	0.0801397			0.000182039	3.91624e-05	0.000221192	4.46386e-05	0.0144168			0.000488382	0.000352387	0.000364795	0.000253511	0.334749	0.000224024	4.01177e-05	0.00021836	5.03926e-05	0.763548
	Peptide	EPCVESLVSQYFQTVTDYGK	Apolipoprotein A-II isoform Iso 1	P02652-1					nd	nd	nd	nd	-			4.28877e-05	2.18979e-05	7.21095e-05	4.62406e-05	0.0146463			nd	nd	nd	nd	-	6.63643e-05	3.66132e-05	7.78547e-05	5.53012e-05	0.554534
	Peptide	FSSHVGGTLGQFYQEVLWGSPAASDDGRR	Inter-alpha-trypsin inhibitor heavy chain H4 isoform Iso 1	Q14624-1					nd	nd	nd	nd	-			6.55598e-05	1.53387e-05	8.46113e-05	2.91842e-05	0.0148652			nd	nd	nd	nd	-	8.86625e-05	2.85079e-05	8.056e-05	3.05345e-05	0.508639
	Protein	P01877-1	Ig alpha-2 chain C region isoform Iso 1	P01877-1	IgA				0.000594753	0.00131888	0.000270749	0.000412084	0.4221			5.84988e-05	6.01109e-05	0.000145573	0.000142761	0.0149042			0.000135616	0.000165181	0.000405881	0.000536598	0.119186	0.000165208	0.000186301	0.000125939	8.40547e-05	0.515599
	Peptide	LLQEGQALEYVCPSGFYPYPVQTR	Complement factor B isoform Iso 2	P00751-2					2.89246e-06	6.78347e-06	2.92614e-06	7.15143e-06	0.989273			7.16058e-05	2.03869e-05	9.19176e-05	2.33479e-05	0.0150459			2.21965e-06	5.76722e-06	3.63263e-06	8.51972e-06	0.638937	8.79945e-05	2.06117e-05	9.58408e-05	2.61034e-05	0.422568
	Peptide	EVQLVESGGVVVQPGGSLR	Immunoglobulin heavy variable 3-9 isoform Iso 1	P01782-1	HV	FR1	novo	EVQLVESGGGLVQPGRSLR	8.67538e-05	9.4526e-05	6.66497e-05	4.91881e-05	0.500554			2.52743e-06	4.22316e-06	8.48642e-06	9.71398e-06	0.0151341			6.44782e-05	5.54315e-05	6.88213e-05	4.44517e-05	0.834257	7.99495e-06	1.05946e-05	8.9779e-06	9.19389e-06	0.810458
	Peptide	VTLSCSGSSSNLGSNTVNWYQQLPGTAPK	Immunoglobulin lambda variable 1-44 isoform Iso 1	P01699-1	LV	FR1/CDR1/FR2			4.93014e-05	4.58776e-05	8.61075e-05	7.2926e-05	0.120745			2.90493e-06	3.86535e-06	8.7212e-06	9.70228e-06	0.0152856			0.000115109	8.98662e-05	5.71059e-05	3.47683e-05	0.0555341	1.1039e-05	1.15301e-05	6.40337e-06	7.22234e-06	0.250484
	Peptide	KLLSDYHQQFR	Apolipoprotein B-100 isoform Iso 1	P04114-1			novo	KIISDYHQQFR	nd	nd	nd	nd	-			1.11183e-05	1.23113e-05	2.40165e-05	1.5209e-05	0.0156418			nd	nd	nd	nd	-	2.52523e-05	1.38624e-05	2.27808e-05	1.69752e-05	0.699824
	Peptide	NNALDFVTK	Apolipoprotein B-100 isoform Iso 1	P04114-1					nd	nd	4.2627e-06	1.21002e-05	0.234068			6.11997e-05	4.9401e-05	0.000108247	5.37448e-05	0.0158036			7.45741e-06	1.64373e-05	1.06799e-06	3.69964e-06	0.213293	0.00011501	5.44848e-05	0.000101484	5.45088e-05	0.549431
	Peptide	YYAGGCSPHYLLNTR	Complement component C8 beta chain isoform Iso 1	P07358-1					nd	nd	nd	nd	-			0.000215193	6.24949e-05	0.000271873	6.35013e-05	0.0159173			nd	nd	nd	nd	-	0.000268336	7.73472e-05	0.00027541	4.92092e-05	0.791721
	Peptide	FLSLGEACK	Complement C3 isoform Iso 1	P01024-1			novo	FISLGEACK	2.98183e-06	7.3286e-06	1.01084e-06	4.68139e-06	0.332838			0.000417815	0.000190479	0.000649918	0.000359414	0.0161771			nd	nd	2.02168e-06	6.60255e-06	0.300334	0.000748662	0.000408252	0.000551173	0.000286629	0.184056
	Peptide	ATVAVYLESLQDTK	Apolipoprotein B-100 isoform Iso 1	P04114-1					nd	nd	4.46495e-07	2.18737e-06	0.487479			9.52112e-06	1.7648e-05	2.78947e-05	2.18865e-05	0.016542			nd	nd	8.9299e-07	3.09341e-06	0.328183	3.02841e-05	2.2927e-05	2.55053e-05	2.15286e-05	0.603898
	Peptide	VEHSDLSFSK	Beta-2-microglobulin isoform Iso 1	P61769-1					0.00389318	0.00164412	0.00292563	0.00216289	0.182254			0.000191501	5.40465e-05	0.000267002	0.00012519	0.0165938			0.00273151	0.00189253	0.00311974	0.00247337	0.670069	0.000275123	0.000146265	0.000258882	0.000105983	0.75838
	Peptide	LEKVEHSDLSFSK	Beta-2-microglobulin isoform Iso 1	P61769-1			novo	IEKVEHSDLSFSK	0.00251677	0.00142966	0.00241809	0.0013752	0.842396			4.05297e-05	1.32353e-05	5.66672e-05	2.52135e-05	0.0167165			0.00236875	0.00124987	0.00246743	0.00154492	0.864991	6.06919e-05	2.63001e-05	5.26424e-05	2.45396e-05	0.446478
	Peptide	KVFLDCCNYLTELR	Complement C3 isoform Iso 1	P01024-1			novo	KVFLDCCNYITELR	nd	nd	nd	nd	-			5.86624e-05	2.7138e-05	9.68708e-05	6.36865e-05	0.0167798			nd	nd	nd	nd	-	0.000109967	6.81517e-05	8.37747e-05	5.88372e-05	0.324538
	Peptide	GTLVTVSSASGEVPK	Reversion-inducing cysteine-rich protein with Kazal motifs isoform Iso 1	O95980-1			novo	GTLIQVPSSAGEV	1.98241e-05	5.78688e-05	1.67053e-05	2.83933e-05	0.862573			7.52921e-06	5.21791e-06	1.6109e-05	1.49478e-05	0.0169265			9.82516e-06	1.90583e-05	2.35855e-05	3.49163e-05	0.243552	1.7679e-05	1.55424e-05	1.45389e-05	1.48405e-05	0.617771
	Peptide	YVYWYQQK	Immunoglobulin lambda variable 1-47 isoform Iso 1	P01700-1	LV	CDR1/FR2	novo	YVYWYQQ	nd	nd	2.51074e-07	6.6613e-07	0.203645			1.09494e-05	5.07546e-06	1.64813e-05	6.71581e-06	0.0169791			1.07829e-07	3.73532e-07	3.94318e-07	8.62266e-07	0.307642	1.71798e-05	7.27544e-06	1.57827e-05	6.34884e-06	0.62119
	Peptide	NLLLPVYDK	Apolipoprotein B-100 isoform Iso 1	P04114-1			novo	NIILPVYDK	7.02512e-07	2.43357e-06	0	0	0.160287			5.68686e-05	4.75494e-05	0.00010861	6.28648e-05	0.017078			nd	nd	nd	nd	-	0.000106141	6.27234e-05	0.000111079	6.56942e-05	0.852345
	Peptide	VNWEEEAASGLLTSLKDNVPK	Apolipoprotein B-100 isoform Iso 1	P04114-1					nd	nd	nd	nd	-			3.91824e-06	9.08082e-06	1.46137e-05	1.64696e-05	0.0171155			nd	nd	nd	nd	-	1.54806e-05	1.40769e-05	1.37467e-05	1.91666e-05	0.802935
	Protein	P00738-1	Haptoglobin isoform Iso 1	P00738-1					0.00247033	0.0031211	0.000900779	0.00116122	0.116737			0.000310688	0.000163628	0.000633502	0.000581359	0.0171296			0.00115641	0.00140456	0.000645152	0.000839097	0.290769	0.000685035	0.00075938	0.000581969	0.000352462	0.675623
	Peptide	EDARPVPQGSCQSELHR	Insulin-like growth factor-binding protein 4 isoform Iso 1	P22692-1					nd	nd	nd	nd	-			1.09053e-05	3.1539e-06	1.47153e-05	5.9761e-06	0.0173116			nd	nd	nd	nd	-	1.54166e-05	4.73311e-06	1.4014e-05	7.15532e-06	0.576871
	Peptide	KAPDPPAFANPSALLSR	E3 ubiquitin-protein ligase TRIM71 isoform Iso 1	Q2Q1W2-1			novo	APGGPAASPSALLLR	nd	nd	1.1157e-07	5.46579e-07	0.487479			2.06114e-05	8.44203e-06	2.6974e-05	6.51043e-06	0.0173197			2.2314e-07	7.7298e-07	nd	nd	0.328183	2.91477e-05	7.57071e-06	2.48002e-05	4.58251e-06	0.102884
	Peptide	VSHSEDDCLAFK	Complement C3 isoform Iso 1	P01024-1					1.39284e-06	4.82495e-06	1.26585e-07	6.20135e-07	0.384354			6.58728e-06	4.24246e-06	1.23884e-05	7.44588e-06	0.0177088			nd	nd	2.53169e-07	8.77004e-07	0.328183	1.22081e-05	8.69445e-06	1.25688e-05	6.34491e-06	0.908641
	Peptide	LSLPDFK	Apolipoprotein B-100 isoform Iso 1	P04114-1					nd	nd	nd	nd	-			3.5051e-05	4.2205e-05	7.2836e-05	4.34365e-05	0.0181228			nd	nd	nd	nd	-	8.2057e-05	4.64588e-05	6.36151e-05	4.00131e-05	0.308765
	Glycan	FA2G1S_IgG3/4	Fc-glycan from IgG4 (or 3)		IgG4 (or 3)				0.0349185	0.00723546	0.0351587	0.00821839	0.932085			0.0240102	0.0170077	0.0366499	0.0129692	0.0181379			0.0335304	0.00941523	0.036787	0.00684054	0.34291	0.0381025	0.0156084	0.0351974	0.0101717	0.594498
	Peptide	LLCNGDNDCGDQSDEANCR	Complement component C8 beta chain isoform Iso 1	P07358-1					nd	nd	nd	nd	-			9.24415e-05	2.9733e-05	0.000120608	3.31579e-05	0.0181401			nd	nd	nd	nd	-	0.000113841	3.66675e-05	0.000127374	2.92306e-05	0.328297
	Peptide	WSGQTALCDNGAGYCSNPGLPLGTR	Complement factor B isoform Iso 2	P00751-2					nd	nd	nd	nd	-			3.73546e-05	1.14041e-05	4.67374e-05	1.03378e-05	0.018186			nd	nd	nd	nd	-	4.80024e-05	1.08746e-05	4.54723e-05	1.0085e-05	0.560586
	Glycan	A2_IgG3/4	Fc-glycan from IgG4 (or 3)		IgG4 (or 3)				0.00141154	0.00224824	0.0010279	0.00179209	0.581807			0.000157274	0.000339763	0.00100931	0.00158938	0.0182266			0.00139083	0.00237398	0.000664969	0.000889907	0.3381	0.00105953	0.0017372	0.000959089	0.00150284	0.88098
	Peptide	ERPGVYTNVVEYVDWLLEK	Coagulation factor XI isoform Iso 1	P03951-1					nd	nd	4.45739e-07	2.18367e-06	0.487479			6.79927e-05	2.4065e-05	9.20359e-05	2.89338e-05	0.0183766			8.91478e-07	3.08817e-06	nd	nd	0.328183	0.00010139	3.5344e-05	8.2682e-05	1.76164e-05	0.12012
	Peptide	RGLLSALLVPPETEEAK	Apolipoprotein B-100 isoform Iso 1	P04114-1					nd	nd	nd	nd	-			2.90679e-06	4.78912e-06	7.0636e-06	4.72786e-06	0.0184083			nd	nd	nd	nd	-	7.85642e-06	4.46989e-06	6.27079e-06	5.03846e-06	0.423525
	Peptide	LPLVTNEECQK	Coagulation factor XI isoform Iso 1	P03951-1			novo	PLVTNEECQK	nd	nd	6.80313e-07	3.33284e-06	0.487479			5.45676e-05	3.31065e-05	8.70814e-05	3.89169e-05	0.0184099			nd	nd	1.36063e-06	4.71335e-06	0.328183	9.5192e-05	3.84938e-05	7.89708e-05	3.92611e-05	0.3179
	Peptide	SLPVSDSVLSGFEQR	Complement component C8 gamma chain isoform Iso 1	P07360-1					nd	nd	1.28344e-05	4.51865e-05	0.335589			0.000387695	0.000109416	0.000492343	0.000124401	0.018618			9.3605e-06	3.24257e-05	1.63082e-05	5.64934e-05	0.715296	0.00048564	0.000144812	0.000499047	0.000106253	0.798359
	Peptide	GAGPREPQVY	Ig gamma-2 chain C region isoform Iso 1	P01859-1	IgG2		novo	PREPQVY	9.01248e-05	5.39956e-05	7.43065e-05	8.56933e-05	0.564444			1.41161e-07	4.88994e-07	1.47356e-06	2.51523e-06	0.0188797			5.58033e-05	3.61636e-05	9.28097e-05	0.000115323	0.307941	1.16051e-06	2.81985e-06	1.7866e-06	2.25001e-06	0.553852
	Protein	P06681-1	Complement C2 isoform Iso 1	P06681-1					0.00027755	0.000242958	0.00023161	0.000166332	0.508513			0.00117939	0.000405061	0.00151414	0.000374592	0.0190835			0.000225807	0.000133084	0.000237413	0.000200157	0.868692	0.00155125	0.000424469	0.00147703	0.000331989	0.638005
	Peptide	YHWEHTGLTLR	Apolipoprotein B-100 isoform Iso 1	P04114-1					nd	nd	nd	nd	-			5.01187e-05	4.73389e-05	9.40687e-05	5.23354e-05	0.0196646			nd	nd	nd	nd	-	0.000103207	5.01955e-05	8.49302e-05	5.50017e-05	0.404338
	Peptide	WLTFSLGK	Mannose-binding protein C isoform Iso 1	P11226-1					4.92911e-07	1.70749e-06	0	0	0.160287			2.36137e-06	3.22914e-06	5.18011e-06	3.27375e-06	0.0197715			nd	nd	nd	nd	-	3.14656e-06	2.60044e-06	7.21366e-06	2.57377e-06	0.000867414
	Peptide	WVQTLSEQVQEELLSSQVTQELR	Apolipoprotein E isoform Iso 1	P02649-1					nd	nd	nd	nd	-			2.75205e-06	4.58607e-06	7.92468e-06	6.54651e-06	0.019804			nd	nd	nd	nd	-	9.73901e-06	5.80372e-06	6.11036e-06	6.98173e-06	0.180083
	Peptide	AGSSFEGPVLDHR	Complement component C8 beta chain isoform Iso 1	P07358-1			novo	SFEGPVLDHR	nd	nd	nd	nd	-			1.42397e-05	5.66838e-06	1.91161e-05	5.63884e-06	0.0199675			nd	nd	nd	nd	-	1.74172e-05	6.31133e-06	2.0815e-05	4.51147e-06	0.143459
	Peptide	TQPNLDNCPFHDQPHLK	Cystatin-C isoform Iso 1	P01034-1					0.000157912	0.000113137	0.000158469	0.000163458	0.991641			0.000185721	4.59822e-05	0.000244882	7.71556e-05	0.020152			0.000162347	0.000177365	0.000154591	0.000156124	0.910503	0.00024005	6.36292e-05	0.000249714	9.13648e-05	0.766486
	Peptide	LNGELQALELPQK	Apolipoprotein B-100 isoform Iso 1	P04114-1			novo	LNGEIQALELPQK	nd	nd	nd	nd	-			1.13175e-05	1.72543e-05	2.76136e-05	1.96664e-05	0.0202331			nd	nd	nd	nd	-	2.94902e-05	2.14562e-05	2.5737e-05	1.84565e-05	0.65047
	Peptide	LNVGGGLSGDHCK	Complement component C8 alpha chain isoform Iso 1	P07357-1			novo	NVGGGLSGDHCK	4.7021e-07	1.2586e-06	1.01323e-07	2.35252e-07	0.335063			0.000206063	5.89819e-05	0.000263168	6.96191e-05	0.0203492			9.88767e-08	2.3184e-07	1.03768e-07	2.48909e-07	0.960719	0.000246631	8.53789e-05	0.000279704	4.74137e-05	0.25329
	Peptide	LTENDLQLALDDAK	Apolipoprotein B-100 isoform Iso 1	P04114-1			novo	ITENDIQIALDDAK	nd	nd	nd	nd	-			4.28512e-05	3.98769e-05	7.85311e-05	4.22136e-05	0.0203666			nd	nd	nd	nd	-	8.4255e-05	4.35931e-05	7.28073e-05	4.18824e-05	0.518634
	Peptide	LPYTLLTTPPLK	Apolipoprotein B-100 isoform Iso 1	P04114-1			novo	LPYTIITTPPLK	nd	nd	nd	nd	-			3.1214e-05	2.69506e-05	5.65224e-05	3.0561e-05	0.0204635			nd	nd	nd	nd	-	6.10072e-05	3.15294e-05	5.20377e-05	3.02468e-05	0.484463
	Peptide	FLSLGEACKK	Complement C3 isoform Iso 1	P01024-1			novo	FISLGEACKK	3.45328e-05	7.67779e-05	3.07851e-06	1.22564e-05	0.185448			0.000116884	4.57929e-05	0.000168711	8.19445e-05	0.0205808			1.12369e-06	2.48957e-06	5.03333e-06	1.73078e-05	0.454307	0.000188588	7.77754e-05	0.000148835	8.44349e-05	0.243054
	Peptide	TEGDGVYTLNDKK	Haptoglobin isoform Iso 1	P00738-1					6.57303e-06	2.20624e-05	2.97843e-06	6.94899e-06	0.591723			7.28666e-06	6.37156e-06	1.49866e-05	1.26532e-05	0.0206115			1.40896e-06	2.57904e-06	4.5479e-06	9.43085e-06	0.286786	1.10785e-05	9.82517e-06	1.88947e-05	1.43146e-05	0.133149
	Peptide	LLLFVDNK	ATPase family AAA domain-containing protein 3A isoform Iso 1	Q9NVI7-1			novo	LLLFVD	nd	nd	5.57773e-06	1.31963e-05	0.155244			1.60792e-06	2.54349e-06	7.07959e-06	1.03217e-05	0.0206697			7.26672e-06	1.51234e-05	3.88874e-06	1.13655e-05	0.542568	4.19795e-06	3.67746e-06	9.96123e-06	1.38245e-05	0.187037
	Peptide	KDLFGDMVCAGNAQGGKDACFGDSGGPLACNK	Testisin isoform Iso 1	Q9Y6M0-1					nd	nd	nd	nd	-			0.000172619	6.77058e-05	0.000242159	8.67739e-05	0.0207539			nd	nd	nd	nd	-	0.000228032	9.27732e-05	0.000256285	8.1864e-05	0.437392
	Peptide	QVFLYPEKDEPTYLLNLK	Apolipoprotein B-100 isoform Iso 1	P04114-1			novo	QVFLYPEKDEPTYILNIK	nd	nd	nd	nd	-			4.20662e-05	3.95749e-05	8.2818e-05	5.09399e-05	0.0208448			nd	nd	nd	nd	-	8.74037e-05	5.76407e-05	7.82322e-05	4.53575e-05	0.669116
	Peptide	EVNVSPCPTQPCQLSK	Epididymal secretory protein E1 isoform Iso 2	P61916-2					0.00690946	0.00413676	0.00459525	0.00395933	0.112497			5.59096e-07	8.07309e-07	1.78607e-06	2.21124e-06	0.0215809			0.00363841	0.00237305	0.00555209	0.00501486	0.249884	1.71373e-06	2.26868e-06	1.85842e-06	2.25064e-06	0.876802
	Peptide	VQPYLDDFQKK	Apolipoprotein A-I isoform Iso 1	P02647-1					nd	nd	1.36218e-06	4.38327e-06	0.292732			2.24684e-05	7.86292e-06	3.33685e-05	1.9221e-05	0.0219179			1.67717e-06	5.17657e-06	1.0472e-06	3.62759e-06	0.733193	4.12104e-05	2.15946e-05	2.55266e-05	1.31142e-05	0.0427695
	Peptide	TFTCTAAYPESK	Ig alpha-1 chain C region isoform Iso 1	P01876-1	IgA				0.00073322	0.00122769	0.00033069	0.000499974	0.295107			0.00091391	0.000471382	0.00147164	0.000924492	0.0221696			0.000237755	0.000194451	0.000423624	0.000682655	0.381146	0.0014656	0.000922536	0.00147767	0.000967428	0.975322
	Peptide	QYVQGCGV	Lysozyme C isoform Iso 1	P61626-1					0.00015684	0.000104959	0.000109008	0.000146116	0.320475			2.36266e-05	1.54539e-05	4.11942e-05	2.28429e-05	0.0222486			8.04814e-05	8.49955e-05	0.000137534	0.000188788	0.354641	3.9657e-05	2.17302e-05	4.27315e-05	2.47724e-05	0.749601
	Peptide	QLDDLDVR	Apolipoprotein B-100 isoform Iso 1	P04114-1					8.35784e-06	1.86216e-05	9.50639e-06	1.44511e-05	0.83953			3.85344e-05	3.07438e-05	6.79699e-05	3.66036e-05	0.0224657			1.51187e-05	1.73818e-05	3.89408e-06	8.11198e-06	0.0601221	7.21539e-05	3.79434e-05	6.3786e-05	3.63807e-05	0.586892
	Peptide	CDCLCPVGSQGLACEVSYR	Complement component C8 beta chain isoform Iso 1	P07358-1					nd	nd	nd	nd	-			0.000103164	4.73768e-05	0.000139032	3.99176e-05	0.022613			nd	nd	nd	nd	-	0.00012703	4.32122e-05	0.000151033	3.39136e-05	0.144342
	Peptide	ESQLPTVMDFR	Apolipoprotein B-100 isoform Iso 1	P04114-1					nd	nd	2.03821e-06	8.58106e-06	0.419716			4.13231e-06	6.6087e-06	1.04167e-05	7.82046e-06	0.0227511			3.47781e-06	1.20475e-05	5.98612e-07	2.07365e-06	0.430934	1.14265e-05	7.46933e-06	9.40687e-06	8.35844e-06	0.538955
	Peptide	LLSDYHQQFR	Apolipoprotein B-100 isoform Iso 1	P04114-1					nd	nd	2.57891e-07	1.2634e-06	0.487479			3.17415e-05	3.44117e-05	6.11214e-05	3.51712e-05	0.0231068			nd	nd	5.15782e-07	1.78672e-06	0.328183	6.54097e-05	3.42076e-05	5.6833e-05	3.70971e-05	0.562008
	Peptide	RLPLEYSYGEYR	Complement component C8 beta chain isoform Iso 1	P07358-1					nd	nd	nd	nd	-			8.83717e-05	2.63481e-05	0.000114613	3.35425e-05	0.0239284			nd	nd	nd	nd	-	0.000112567	3.82281e-05	0.00011666	2.96978e-05	0.772326
	Peptide	GASGLQGLAR	Calcyphosin isoform Iso 1	Q13938-1					8.29517e-05	8.13868e-05	5.25296e-05	6.51107e-05	0.232522			1.25512e-06	1.90043e-06	3.6408e-06	3.23035e-06	0.0245779			4.71406e-05	5.40825e-05	5.79186e-05	7.66545e-05	0.694477	3.80654e-06	2.66896e-06	3.47507e-06	3.82566e-06	0.807839
	Peptide	LKQHLEALDVR	Apolipoprotein B-100 isoform Iso 1	P04114-1			novo	LKQHIEAIDVR	nd	nd	nd	nd	-			2.11018e-06	3.14236e-06	5.34844e-06	4.2206e-06	0.0249562			nd	nd	nd	nd	-	5.49297e-06	4.46854e-06	5.20392e-06	4.15126e-06	0.871097
	Peptide	GNVATELSTER	Apolipoprotein B-100 isoform Iso 1	P04114-1					1.78553e-06	6.18524e-06	1.39798e-06	4.15125e-06	0.824417			1.79725e-05	2.04343e-05	3.35537e-05	1.79959e-05	0.0251909			2.79596e-06	5.63633e-06	nd	nd	0.0997663	3.55751e-05	1.65096e-05	3.15323e-05	1.98913e-05	0.593426
	Peptide	LLGEELGFASLHDLQLLGK	Apolipoprotein B-100 isoform Iso 1	P04114-1					nd	nd	4.9687e-08	2.43415e-07	0.487479			5.94674e-05	4.60063e-05	0.000104908	5.8694e-05	0.0252549			9.93739e-08	3.44241e-07	nd	nd	0.328183	0.000110379	5.75069e-05	9.94376e-05	6.18935e-05	0.658085
	Peptide	NKADYVETVLDSTCSSTVQFLEYELNVLGTHK	Apolipoprotein B-100 isoform Iso 1	P04114-1					nd	nd	nd	nd	-			1.38299e-05	1.13516e-05	2.6706e-05	1.72854e-05	0.0257367			nd	nd	nd	nd	-	3.05445e-05	1.84929e-05	2.28675e-05	1.58302e-05	0.28645
	Peptide	VQEAHLTEDQLFYFPK	Complement component C8 gamma chain isoform Iso 1	P07360-1					8.35909e-07	1.96708e-06	7.76051e-08	3.80186e-07	0.211697			0.000410065	0.000121299	0.000523201	0.000144672	0.0260874			nd	nd	1.5521e-07	5.37664e-07	0.328183	0.000509143	0.00015154	0.00053726	0.000142713	0.644457
	Peptide	FRKPYNVESYTPQTQGK	Complement component C8 beta chain isoform Iso 1	P07358-1					nd	nd	nd	nd	-			0.000101825	4.148e-05	0.000138166	4.55692e-05	0.026421			nd	nd	nd	nd	-	0.000124485	4.84087e-05	0.000151848	3.98761e-05	0.144941
	Peptide	EVQLVTSGGGLVPFEPPK	Immunoglobulin heavy variable 3-48 isoform Iso 1	P01763-1	HV	FR1	novo	EVQLVESGGGLV	1.63884e-05	9.45227e-06	2.72228e-05	2.26817e-05	0.0519135			1.09463e-05	5.588e-06	2.00644e-05	1.74508e-05	0.0264524			2.90871e-05	1.91378e-05	2.53584e-05	2.64925e-05	0.696489	2.41248e-05	2.32917e-05	1.6004e-05	7.6337e-06	0.271263
	Peptide	LAELSATAQELLK	Apolipoprotein B-100 isoform Iso 1	P04114-1			novo	AELSATAQEIIK	nd	nd	nd	nd	-			5.91944e-05	5.68685e-05	0.000117593	7.71916e-05	0.0265898			nd	nd	nd	nd	-	0.000127236	7.82464e-05	0.000107951	7.8316e-05	0.552386
	Peptide	YCQVVCTYHPR	Coagulation factor XI isoform Iso 1	P03951-1					nd	nd	1.5971e-07	7.82416e-07	0.487479			6.48951e-05	3.80525e-05	8.94106e-05	2.51641e-05	0.0267559			nd	nd	3.1942e-07	1.1065e-06	0.328183	9.80759e-05	2.67947e-05	8.07453e-05	2.10296e-05	0.091868
	Peptide	CTDDVHCHFFTYATR	Coagulation factor XI isoform Iso 1	P03951-1					nd	nd	nd	nd	-			1.7149e-05	1.2608e-05	2.67765e-05	1.13433e-05	0.0268381			nd	nd	nd	nd	-	2.96842e-05	1.2772e-05	2.38688e-05	9.35233e-06	0.216448
	Peptide	VVLVAVDK	Complement C3 isoform Iso 1	P01024-1					1.0732e-05	1.87762e-05	5.27743e-06	1.04467e-05	0.36436			8.77681e-06	3.34479e-06	1.32185e-05	8.14658e-06	0.0272478			2.20571e-06	2.75112e-06	8.34916e-06	1.41434e-05	0.165788	1.44959e-05	1.0002e-05	1.1941e-05	5.93014e-06	0.454644
	Protein	P02654-1	Apolipoprotein C-I isoform Iso 1	P02654-1					nd	nd	2.1065e-05	5.24651e-05	0.176369			0.0011882	0.000974095	0.00194545	0.000907893	0.0274964			2.31233e-05	6.69724e-05	1.90067e-05	3.55086e-05	0.853042	0.00198284	0.00086035	0.00190806	0.000990061	0.845254
	Peptide	TPLTATLSK	Ig alpha-1 chain C region isoform Iso 1	P01876-1	IgA		novo	TPLSATLS	0.00116567	0.00188098	0.000573211	0.000763843	0.313637			0.00115985	0.000739574	0.00197532	0.00138362	0.0275538			0.000386168	0.000258902	0.000760255	0.00103759	0.248247	0.00196529	0.00161924	0.00198534	0.00117501	0.972618
	Peptide	EAEEHQETQCLR	Retinoic acid receptor responder protein 2 isoform Iso 1	Q99969-1					nd	nd	nd	nd	-			3.72349e-06	3.0818e-06	7.15137e-06	5.87789e-06	0.0280619			nd	nd	nd	nd	-	4.18912e-06	3.91554e-06	1.01136e-05	6.14518e-06	0.0100503
	Peptide	SVSDGLAALDLNAVANK	Apolipoprotein B-100 isoform Iso 1	P04114-1					nd	nd	nd	nd	-			5.74933e-05	4.89673e-05	0.000102004	5.75252e-05	0.0281545			nd	nd	nd	nd	-	0.00011183	5.75126e-05	9.2178e-05	5.83163e-05	0.414823
	Peptide	AFCSFQLYAVPWQGTMTLSK	Cystatin-C isoform Iso 1	P01034-1					nd	nd	nd	nd	-			1.70567e-06	2.29142e-06	3.84298e-06	2.79263e-06	0.0284098			nd	nd	nd	nd	-	4.68656e-06	3.33865e-06	2.99939e-06	1.89929e-06	0.142358
	Peptide	DKATFGCHDGYSLDGPEELECTK	Beta-2-glycoprotein 1 isoform Iso 1	P02749-1			novo	DTATFGCHETYSLDGPEEVECSK	2.82e-06	8.06345e-06	2.88946e-06	7.27677e-06	0.979367			0.00191004	0.00038075	0.0022461	0.000432417	0.0288228			9.60998e-07	2.66998e-06	4.81792e-06	9.77106e-06	0.21057	0.00236575	0.000442731	0.00212646	0.000404629	0.180833
	Peptide	EKPQSTLSGLLGPTLYAEVGDLLK	Coagulation factor V isoform Iso 1	P12259-1			novo	EKPQSTISGLLGPTLYAEVGDIIK	nd	nd	nd	nd	-			3.09963e-05	1.35194e-05	4.61052e-05	2.62072e-05	0.0289077			nd	nd	nd	nd	-	5.15066e-05	2.4281e-05	4.07037e-05	2.79794e-05	0.323401
	Peptide	EYVLPSFEVLVEPTEK	Complement C3 isoform Iso 1	P01024-1					1.92374e-06	6.66403e-06	0	0	0.160287			3.07412e-06	2.23048e-06	6.49895e-06	6.62235e-06	0.0290991			nd	nd	nd	nd	-	6.68096e-06	7.10247e-06	6.31694e-06	6.41721e-06	0.89639
	Peptide	QLYNVEATSYALLALLQLK	Complement C3 isoform Iso 1	P01024-1					nd	nd	nd	nd	-			2.69488e-06	1.41504e-06	4.32642e-06	2.8812e-06	0.0291007			nd	nd	nd	nd	-	4.37928e-06	3.25234e-06	4.27356e-06	2.60259e-06	0.930738
	Peptide	LLGGHLDAK	Haptoglobin isoform Iso 1	P00738-1			novo	LGGHLDAK	5.43279e-06	1.70083e-05	1.07695e-05	2.25196e-05	0.475016			1.88017e-05	1.80694e-05	4.09228e-05	4.01156e-05	0.0291382			4.42793e-06	8.29243e-06	1.71111e-05	3.00642e-05	0.182975	2.7814e-05	3.26304e-05	5.40316e-05	4.38766e-05	0.110911
	Peptide	VGYVSGWGR	Haptoglobin isoform Iso 1	P00738-1					4.78137e-05	0.000148552	5.38296e-05	0.000104057	0.888324			5.50095e-05	3.33271e-05	9.94626e-05	8.30472e-05	0.0291524			8.97046e-05	0.000135886	1.79547e-05	3.69733e-05	0.101744	9.70486e-05	9.60126e-05	0.000101877	7.20384e-05	0.890456
	Peptide	KPYNVESYTPQTQGK	Complement component C8 beta chain isoform Iso 1	P07358-1					nd	nd	nd	nd	-			0.000157865	5.54598e-05	0.0002048	5.982e-05	0.0295696			nd	nd	nd	nd	-	0.00020282	5.13391e-05	0.000206781	6.95551e-05	0.87533
	Peptide	LLDNWDSVTSTFSK	Apolipoprotein A-I isoform Iso 1	P02647-1					nd	nd	2.29466e-05	0.000108625	0.472532			6.67182e-05	3.45811e-05	0.00010572	6.85551e-05	0.029741			nd	nd	4.58932e-05	0.000153371	0.311199	0.000126118	8.05891e-05	8.53223e-05	4.92389e-05	0.148762
	Peptide	LEGNLLFDPNNYLPK	Apolipoprotein B-100 isoform Iso 1	P04114-1					nd	nd	nd	nd	-			5.03597e-05	4.37293e-05	9.1117e-05	5.38729e-05	0.0297521			nd	nd	nd	nd	-	9.2511e-05	4.38269e-05	8.97231e-05	6.43691e-05	0.902428
	Peptide	VPSYTLLLPSLELPVLHVPR	Apolipoprotein B-100 isoform Iso 1	P04114-1					2.24301e-06	7.77002e-06	2.0902e-06	1.02398e-05	0.96402			6.93942e-05	6.3601e-05	0.000124351	7.0992e-05	0.0301364			nd	nd	4.18039e-06	1.44813e-05	0.328183	0.000133807	7.84313e-05	0.000114895	6.47407e-05	0.526127
	Peptide	AEATTLHVAPQGTAMAVSTFR	Complement component C8 gamma chain isoform Iso 1	P07360-1					nd	nd	nd	nd	-			0.000222354	7.80828e-05	0.000294992	9.65873e-05	0.0305218			nd	nd	nd	nd	-	0.00029035	0.000110799	0.000299634	8.47516e-05	0.819789
	Peptide	CSYTEDAQCLDGTLEVPK	Beta-2-glycoprotein 1 isoform Iso 1	P02749-1			novo	CSYTEDAQCIDGTIEVPK	5.05616e-06	9.89043e-06	4.18714e-06	9.84e-06	0.804569			0.00206896	0.000354959	0.00236581	0.000382051	0.031175			2.04621e-06	7.08828e-06	6.32808e-06	1.19251e-05	0.296568	0.00227748	0.000448448	0.00245414	0.000295072	0.266548
	Peptide	HSLTNPLAVLCEFLSQSLK	Apolipoprotein B-100 isoform Iso 1	P04114-1					nd	nd	nd	nd	-			1.93018e-05	1.88832e-05	3.52989e-05	2.07243e-05	0.0313259			nd	nd	nd	nd	-	3.79266e-05	2.28048e-05	3.26712e-05	1.90504e-05	0.546377
	Peptide	TFLSPLK	Complement C3 isoform Iso 1	P01024-1					7.76217e-06	1.75221e-05	7.52212e-07	1.66562e-06	0.193929			1.27578e-05	3.88781e-06	1.8296e-05	1.07285e-05	0.0314042			7.97334e-07	1.52954e-06	7.0709e-07	1.85926e-06	0.897868	1.99655e-05	1.3723e-05	1.66265e-05	6.80184e-06	0.461042
	Peptide	LVQLLPWEQNEQVK	Apolipoprotein B-100 isoform Iso 1	P04114-1			novo	VQILPWEQNEQVK	1.84305e-07	6.3845e-07	0	0	0.160287			5.06289e-05	4.06008e-05	8.69461e-05	4.80418e-05	0.0314231			nd	nd	nd	nd	-	8.80822e-05	3.58198e-05	8.58101e-05	5.94977e-05	0.910792
	Peptide	TPLTFGQGTR	Fibroblast growth factor receptor 1 isoform Iso 16	P11362-15			novo	TPLPFGLGTR	6.78329e-06	1.30353e-05	8.34683e-05	0.00022549	0.110208			5.00834e-06	8.18438e-06	2.45883e-05	4.06257e-05	0.0315071			4.35254e-05	4.67974e-05	0.000123411	0.000317243	0.405826	2.92638e-05	5.44052e-05	1.99128e-05	2.10551e-05	0.587339
	Peptide	CQFFTYSLLPEDCKEEK	Plasma kallikrein isoform Iso 1	P03952-1					nd	nd	5.07901e-06	1.92639e-05	0.370957			0.000160002	4.70065e-05	0.00019587	4.43836e-05	0.0315903			2.6316e-06	9.11614e-06	7.52641e-06	2.60723e-05	0.549372	0.000193309	5.1929e-05	0.000198432	3.75226e-05	0.784333
	Peptide	NPLVWVHASPEHVVVTR	Inter-alpha-trypsin inhibitor heavy chain H4 isoform Iso 1	Q14624-1					5.63748e-05	9.99867e-05	4.69948e-05	0.000118826	0.815903			9.08192e-05	3.23088e-05	0.000131199	7.54908e-05	0.0317036			5.07322e-05	0.000132452	4.32574e-05	0.000109309	0.881524	0.000148269	0.000101962	0.00011413	2.97292e-05	0.285891
	Peptide	LALANLLDELLEK	Apolipoprotein B-100 isoform Iso 1	P04114-1			novo	ANLLDELL	nd	nd	nd	nd	-			1.71874e-05	1.39765e-05	3.43375e-05	2.45041e-05	0.0318109			nd	nd	nd	nd	-	3.72935e-05	2.88672e-05	3.13814e-05	2.00776e-05	0.566192
	Peptide	VKVEPLYELVTATDFAYSSTVR	Complement component C8 beta chain isoform Iso 1	P07358-1					7.03929e-07	2.43848e-06	1.11889e-07	5.48144e-07	0.423011			0.000232458	9.769e-05	0.000319763	0.000115879	0.0318589			nd	nd	2.23779e-07	7.75193e-07	0.328183	0.000277961	0.000107962	0.000361565	0.000112287	0.076418
	Peptide	LTLSEQNLQR	Apolipoprotein B-100 isoform Iso 1	P04114-1			novo	SLSEQNL	nd	nd	nd	nd	-			3.35389e-05	3.55171e-05	6.10989e-05	3.45175e-05	0.0319403			nd	nd	nd	nd	-	6.76914e-05	3.42993e-05	5.45064e-05	3.49279e-05	0.36094
	Peptide	LADFELPTLLVPEQTLELPSLK	Apolipoprotein B-100 isoform Iso 1	P04114-1					nd	nd	1.73084e-06	6.23719e-06	0.346663			3.89737e-05	3.31055e-05	6.90324e-05	4.017e-05	0.0320463			3.23381e-07	1.12022e-06	3.1383e-06	8.70429e-06	0.289477	7.2244e-05	3.64332e-05	6.58208e-05	4.49898e-05	0.704409
	Peptide	SVGFHLPSR	Apolipoprotein B-100 isoform Iso 1	P04114-1					nd	nd	nd	nd	-			5.13146e-05	5.23752e-05	9.34775e-05	5.38935e-05	0.0322429			nd	nd	nd	nd	-	9.39959e-05	5.34578e-05	9.29591e-05	5.66987e-05	0.963653
	Peptide	GFEPTLEALFGK	Apolipoprotein B-100 isoform Iso 1	P04114-1					nd	nd	nd	nd	-			6.5691e-05	4.86402e-05	0.000115921	6.96637e-05	0.0322472			nd	nd	nd	nd	-	0.00011631	5.43085e-05	0.000115531	8.48381e-05	0.978854
	Peptide	LDGLCWQVR	Complement component C8 gamma chain isoform Iso 1	P07360-1			novo	LDGICWQVR	nd	nd	nd	nd	-			2.6245e-05	7.25129e-06	3.33581e-05	9.75344e-06	0.0324255			nd	nd	nd	nd	-	3.19864e-05	1.22818e-05	3.47298e-05	6.63026e-06	0.50305
	Peptide	SNFLNCYVSGFHPSDLEVDLLK	Beta-2-microglobulin isoform Iso 1	P61769-1					0.00462197	0.00628696	0.00384862	0.00206954	0.685328			0.000167949	3.68962e-05	0.000228307	0.000121167	0.0325143			0.0035791	0.00246811	0.00411814	0.00164478	0.535455	0.000229194	0.000136955	0.00022742	0.000109267	0.97234
	Peptide	YQLWTTVVDWLHPDLK	Complement factor I isoform Iso 1	P05156-1			novo	YQIWTTVVDWIHPDLK	nd	nd	nd	nd	-			0.000119144	3.87382e-05	0.000145753	3.11058e-05	0.0325281			nd	nd	nd	nd	-	0.000144894	3.24489e-05	0.000146611	3.11218e-05	0.895972
	Peptide	VNWEEEAASGLLTSLK	Apolipoprotein B-100 isoform Iso 1	P04114-1					nd	nd	nd	nd	-			4.15858e-05	4.24744e-05	8.64554e-05	6.2763e-05	0.0326971			nd	nd	nd	nd	-	8.1686e-05	5.03371e-05	9.12248e-05	7.51867e-05	0.718455
	Peptide	NLQEYLSLLTDPDGK	Apolipoprotein B-100 isoform Iso 1	P04114-1					nd	nd	nd	nd	-			2.06656e-05	2.08064e-05	4.20815e-05	2.98382e-05	0.0329526			nd	nd	nd	nd	-	4.36727e-05	2.88784e-05	4.04903e-05	3.19701e-05	0.800413
	Peptide	EDTSFFGVQELLLHDQYK	Coagulation factor XI isoform Iso 1	P03951-1					nd	nd	nd	nd	-			3.39827e-05	1.18796e-05	4.51885e-05	1.52703e-05	0.0330157			nd	nd	nd	nd	-	4.73255e-05	1.83052e-05	4.30515e-05	1.19382e-05	0.505164
	Peptide	GWVTDGFSSLK	Myeloid-derived growth factor isoform Iso 1	Q969H8-1					7.56595e-05	8.21906e-05	5.03461e-05	7.87335e-05	0.376321			4.83863e-06	6.73282e-06	1.29129e-05	1.15991e-05	0.0330736			3.09593e-05	4.60498e-05	6.97329e-05	0.000100104	0.241135	9.01592e-06	8.72392e-06	1.681e-05	1.31174e-05	0.10061
	Peptide	ATLYALSHAVNNYHK	Apolipoprotein B-100 isoform Iso 1	P04114-1					nd	nd	nd	nd	-			5.25216e-05	4.38924e-05	9.30577e-05	5.50656e-05	0.0334133			nd	nd	nd	nd	-	9.77108e-05	5.38977e-05	8.84046e-05	5.82056e-05	0.688385
	Peptide	LRTDLFPK	Serglycin isoform Iso 1	P10124-1					nd	nd	nd	nd	-			1.01702e-05	4.11459e-06	1.50153e-05	9.00915e-06	0.0337271			nd	nd	nd	nd	-	1.17319e-05	6.5182e-06	1.82988e-05	1.01833e-05	0.073209
	Peptide	KFLEGNSMGMTNLER	Phosphoinositide 3-kinase adapter protein 1 isoform Iso 1	Q6ZUJ8-1					nd	nd	nd	nd	-			1.62276e-05	8.6372e-06	2.54041e-05	1.29956e-05	0.0342134			nd	nd	nd	nd	-	2.76604e-05	1.27655e-05	2.31477e-05	1.33812e-05	0.407041
	Peptide	NLQNNAEWVYQGALR	Apolipoprotein B-100 isoform Iso 1	P04114-1			novo	NLQNNAEWVYQGAIR	nd	nd	nd	nd	-			4.61589e-05	5.43407e-05	9.07159e-05	5.84603e-05	0.0343341			nd	nd	nd	nd	-	0.000101092	5.70186e-05	8.034e-05	6.04969e-05	0.396525
	Peptide	NTLLLYLDK	Complement C3 isoform Iso 1	P01024-1					3.19061e-06	7.50211e-06	7.54374e-07	2.35628e-06	0.293504			9.38703e-06	6.81904e-06	1.72599e-05	1.13558e-05	0.0345609			1.37804e-07	4.77368e-07	1.37094e-06	3.24831e-06	0.218748	1.8917e-05	1.38736e-05	1.56028e-05	8.43588e-06	0.486946
	Peptide	ATFQTPDFLVPLTDLR	Apolipoprotein B-100 isoform Iso 1	P04114-1					nd	nd	2.52849e-06	5.7912e-06	0.142468			2.23998e-05	1.75557e-05	3.89773e-05	2.29443e-05	0.0350005			8.85169e-07	3.06632e-06	4.17182e-06	7.40477e-06	0.176352	4.14443e-05	2.33424e-05	3.65103e-05	2.32936e-05	0.609425
	Peptide	LLFHENYNAGTYQNDLALLEMK	Complement factor I isoform Iso 1	P05156-1					nd	nd	nd	nd	-			0.000125948	5.26074e-05	0.000172972	6.40213e-05	0.0350071			nd	nd	nd	nd	-	0.00018628	8.1505e-05	0.000159663	3.925e-05	0.323404
	Peptide	ACEPGVDYVYK	Complement C3 isoform Iso 1	P01024-1					4.84428e-06	1.67811e-05	2.58614e-06	1.24543e-05	0.651166			1.14252e-05	6.76291e-06	1.97609e-05	1.59928e-05	0.0354862			nd	nd	5.17227e-06	1.75991e-05	0.319707	2.04343e-05	1.986e-05	1.90875e-05	1.18061e-05	0.841819
	Peptide	KQLVAGVNYFLDVELGR	Cystatin-C isoform Iso 1	P01034-1			novo	KQIVAGVNYFLDVELGR	nd	nd	2.94874e-06	1.34221e-05	0.45515			8.86164e-06	3.60014e-06	1.29833e-05	5.97723e-06	0.0355601			5.56259e-06	1.90039e-05	3.3489e-07	7.92769e-07	0.361431	1.40428e-05	7.76374e-06	1.19237e-05	3.46087e-06	0.401243
	Peptide	GLLSALLVPPETEEAK	Apolipoprotein B-100 isoform Iso 1	P04114-1					nd	nd	nd	nd	-			5.7146e-05	5.29957e-05	9.65699e-05	5.05206e-05	0.0369085			nd	nd	nd	nd	-	0.000103498	4.03595e-05	8.96415e-05	6.00256e-05	0.513832
	Peptide	RNLQNNAEWVYQGALR	Apolipoprotein B-100 isoform Iso 1	P04114-1					6.48123e-07	1.53593e-06	1.69584e-06	5.18683e-06	0.368678			5.40723e-06	8.5256e-06	1.24319e-05	9.43024e-06	0.0369165			1.32094e-06	4.57588e-06	2.07074e-06	5.91666e-06	0.731698	1.34552e-05	9.78253e-06	1.14086e-05	9.37873e-06	0.606096
	Peptide	GLSLANWMCLAK	Lysozyme C isoform Iso 1	P61626-1					8.72248e-05	7.66755e-05	7.3125e-05	0.000143102	0.702859			1.05532e-05	7.36852e-06	1.90253e-05	1.24167e-05	0.0370272			6.96023e-05	0.000129235	7.66477e-05	0.000161522	0.907152	1.92312e-05	1.07325e-05	1.88194e-05	1.43904e-05	0.937376
	Peptide	FVYTPAMESVCGYFHR	Metalloproteinase inhibitor 1 isoform Iso 1	P01033-1					nd	nd	nd	nd	-			3.2388e-06	5.12822e-06	7.85852e-06	6.40678e-06	0.0371293			nd	nd	nd	nd	-	7.50488e-06	6.8929e-06	8.21216e-06	6.16768e-06	0.793558
	Peptide	EVGTVLSQVYSK	Apolipoprotein B-100 isoform Iso 1	P04114-1					nd	nd	nd	nd	-			6.34802e-05	5.88962e-05	0.000111006	6.34285e-05	0.0372362			nd	nd	nd	nd	-	0.000126647	7.14159e-05	9.53655e-05	5.27079e-05	0.235076
	Peptide	LPGLFELGLSSQSDR	Complement component C8 beta chain isoform Iso 1	P07358-1			novo	PGIFELGISSQSDR	nd	nd	5.40073e-07	1.43086e-06	0.203024			0.000379606	0.000135114	0.000483087	0.000135132	0.0374114			2.60619e-07	6.57588e-07	8.19526e-07	1.91782e-06	0.356325	0.000479184	0.000148319	0.000486989	0.00012708	0.891157
	Glycan	FA2BG1S1_IgG1	Fc-glycan from IgG1		IgG1				0.00207357	0.000819997	0.00285417	0.00173694	0.0758734			0.00101525	0.00108081	0.00459226	0.00783121	0.0376831			0.0030939	0.00223551	0.00261444	0.00108869	0.513719	0.0042349	0.00421642	0.00494962	0.0104964	0.829806
	Peptide	VEPLRAELQEGAR	Apolipoprotein A-I isoform Iso 1	P02647-1					1.63449e-05	3.83827e-05	2.15566e-05	3.0064e-05	0.657794			2.19254e-06	2.61824e-06	5.16083e-06	5.63149e-06	0.0381297			1.95376e-05	2.0295e-05	2.35755e-05	3.83286e-05	0.751059	7.13613e-06	7.13041e-06	3.18553e-06	2.63715e-06	0.093493
	Peptide	LLLYETSNR	Immunoglobulin lambda variable 2-14 isoform Iso 1	P01704-1	LV	FR2/CDR2	novo	LMIYEVSNR	3.58382e-05	9.95323e-05	5.35551e-05	6.90319e-05	0.536153			3.28747e-06	4.03229e-06	1.396e-05	2.32534e-05	0.038323			6.36854e-05	8.23468e-05	4.34248e-05	5.43977e-05	0.484464	6.56947e-06	1.16213e-05	2.13505e-05	2.96037e-05	0.129228
	Peptide	VTVSSASTPSPK	Uracil phosphoribosyltransferase homolog isoform Iso 2	Q96BW1-2			novo	VNSASTPSP	1.04575e-05	2.71972e-05	1.91231e-05	3.88334e-05	0.494479			7.73797e-06	5.38595e-06	1.36974e-05	1.12258e-05	0.0385794			6.13639e-06	1.17885e-05	3.21099e-05	5.14414e-05	0.113626	1.02844e-05	7.47079e-06	1.71105e-05	1.35005e-05	0.139655
	Peptide	LRTEGDGVYTLNNEK	Haptoglobin isoform Iso 1	P00738-1					2.47385e-05	8.51114e-05	2.08106e-05	6.35568e-05	0.877007			1.14963e-05	7.9508e-06	2.59365e-05	3.08561e-05	0.0398408			1.41647e-05	2.81231e-05	2.74564e-05	8.69418e-05	0.622598	2.78113e-05	4.14554e-05	2.40616e-05	1.62645e-05	0.774711
	Peptide	ALVEQGFTVPELK	Apolipoprotein B-100 isoform Iso 1	P04114-1					nd	nd	nd	nd	-			5.26987e-05	4.16429e-05	8.69313e-05	4.70086e-05	0.0400148			nd	nd	nd	nd	-	9.24083e-05	4.80735e-05	8.14543e-05	4.73708e-05	0.579641
	Glycan	FA2G2S2_IgG3/4	Fc-glycan from IgG4 (or 3)		IgG4 (or 3)				0.000187419	0.000350848	0.000112488	0.000204813	0.504584			5.03939e-05	5.63461e-05	0.000172198	0.000265896	0.0407442			5.64203e-05	6.54929e-05	0.000168555	0.000276699	0.196499	0.000109164	0.000187786	0.000235232	0.000322328	0.254251
	Peptide	FGGTLCSGDLWDQASCSSSTTCVR	Complement component C8 alpha chain isoform Iso 1	P07357-1					nd	nd	nd	nd	-			0.000296119	8.63202e-05	0.000366682	9.73003e-05	0.0408673			nd	nd	nd	nd	-	0.000327308	0.000101256	0.000406057	7.84862e-05	0.0446635
	Peptide	KHVYACEVTGHQGLSSPVTK	Ig kappa chain C region isoform Iso 1	P01834-1	KC		novo	KHKVYACEVTHQGLSSPVTK	1.30538e-05	2.38665e-05	7.99073e-05	0.00017494	0.0780955			5.15019e-06	1.1985e-05	1.87978e-05	2.6521e-05	0.0410427			0.000104091	0.000239024	5.57241e-05	7.47124e-05	0.515063	1.10336e-05	2.00701e-05	2.65619e-05	3.05996e-05	0.155736
	Peptide	KCSYTEDAQCDPRLEVPK	Beta-2-glycoprotein 1 isoform Iso 1	P02749-1			novo	KCSYTEDAQCIDGTIEVPK	nd	nd	nd	nd	-			1.96052e-05	6.93673e-06	2.50054e-05	7.3153e-06	0.0411251			nd	nd	nd	nd	-	2.59961e-05	8.4597e-06	2.40147e-05	6.17935e-06	0.51915
	Peptide	QALEEFQK	Complement component C8 beta chain isoform Iso 1	P07358-1					1.10634e-06	3.83249e-06	1.51479e-07	7.42094e-07	0.410084			0.000212115	5.92482e-05	0.000259847	6.58049e-05	0.0416104			3.02959e-07	1.04948e-06	nd	nd	0.328183	0.000239437	7.43276e-05	0.000280257	5.11933e-05	0.131436
	Peptide	QLGLPGPPDVPDHAAYHPFR	Inter-alpha-trypsin inhibitor heavy chain H4 isoform Iso 1	Q14624-1					nd	nd	nd	nd	-			2.30238e-05	1.70995e-05	3.99297e-05	2.47934e-05	0.0417032			nd	nd	nd	nd	-	4.10099e-05	3.23886e-05	3.88495e-05	1.52886e-05	0.83718
	Peptide	LLSGGNTLHLVSTTK	Apolipoprotein B-100 isoform Iso 1	P04114-1					nd	nd	nd	nd	-			9.68457e-05	8.38356e-05	0.000156813	7.83429e-05	0.0417545			nd	nd	nd	nd	-	0.000171537	7.3838e-05	0.000142089	8.31151e-05	0.368801
	Peptide	EVYGFNPEGK	Apolipoprotein B-100 isoform Iso 1	P04114-1					nd	nd	nd	nd	-			6.59814e-05	6.307e-05	0.00011115	5.91169e-05	0.0418989			nd	nd	nd	nd	-	0.000125605	6.00859e-05	9.66956e-05	5.69311e-05	0.239175
	Peptide	DNVFDGLVR	Apolipoprotein B-100 isoform Iso 1	P04114-1					nd	nd	nd	nd	-			3.14405e-05	3.16478e-05	5.51047e-05	3.17682e-05	0.042342			nd	nd	nd	nd	-	5.84285e-05	3.61987e-05	5.1781e-05	2.7852e-05	0.61915
[truncated: 2,143 more rows]
