# Supplementary material for: SpotLight Proteomics—A IgG-Enrichment Phenotype Profiling Approach with Clinical Implications
Source: Int J Mol Sci. 2019 May 1;20(9):2157. doi: 10.3390/ijms20092157 (PMC6540603; doi:10.3390/ijms20092157)
Supplement: Supplementary file 1 [file ijms-20-02157-s001.zip › Supplemental Table S2.xlsx]

## Sheet: Table S2
Supplemental Table S2. All charachterized features in the data set sorthed according to significant differences in the nonLS versus LS patients									BALF					Serum					BALF							Serum
									nonLS		LS			nonLS		LS			c		s					c		s
Significant p<0.05	Type	Feature	Description	ID	IgG variant	Sequence part	De Novo	Sequence homology	Average	STDV	Average	STDV	p	Average	STDV	Average	STDV	p	Average	STDV	Average	STDV	p	FDR	BF	Average	STDV	Average	STDV	p	FDR	BF
BALF and serum: elevated in nonLS	Peptide	LSCAASGFTFDDYAMHWVR	Immunoglobulin heavy variable 3-9 isoform Iso 1	P01782-1	HV	FR1/CDR1/FR2			5.72528e-05	3.83277e-05	1.93873e-05	2.75313e-05	0.0109308	6.11266e-05	3.0154e-05	2.83533e-05	2.01143e-05	0.00484668	4.87228e-06	1.21004e-05	3.832e-05	3.79356e-05	0.000440881	0.00611935		3.29188e-05	2.94003e-05	4.474e-05	3.01423e-05	0.271373
	Peptide	EVQLVESGGGLVQPGK	Immunoglobulin heavy variable 3-9 isoform Iso 1	P01782-1	HV	FR1	novo	EVQLVESGGGLVQPGR	5.18312e-05	3.05258e-05	2.14606e-05	2.39047e-05	0.0126885	2.36188e-05	1.75304e-05	9.68078e-06	9.84452e-06	0.0252161	2.22308e-05	1.93217e-05	3.66459e-05	3.0977e-05	0.150915			1.14516e-05	9.07537e-06	1.66498e-05	1.56207e-05	0.295773
	Peptide	LLLYDASYR	Immunoglobulin superfamily member 1 isoform Iso 1	Q8N6C5-1	Ig		novo	YDASYR	6.65172e-05	4.52005e-05	2.83763e-05	2.63696e-05	0.0192908	2.93205e-05	2.09286e-05	1.25509e-05	1.58862e-05	0.0377416	2.99494e-05	2.49214e-05	4.74468e-05	4.10997e-05	0.185889			4.37118e-05	3.51483e-05	2.09357e-05	2.00884e-05	0.0553312
	Peptide	KPEPVESGNLVK	Immunoglobulin heavy variable 3-11 isoform Iso 1	P01762-1	HV	FR1			7.35424e-05	3.50953e-05	3.95066e-05	1.52597e-05	0.00760075	4.55802e-05	1.26063e-05	3.05955e-05	7.38473e-06	0.00178238	4.75457e-05	3.18248e-05	5.65245e-05	3.16644e-05	0.428856			4.96149e-05	3.19691e-05	3.80879e-05	1.26752e-05	0.250944
	Peptide	QVELVESGGGLVQPGR	Immunoglobulin heavy variable 3-9 isoform Iso 1	P01782-1	HV	FR1	novo	EVQLVESGGGLVQPGR	0.000448965	0.000164037	0.000255098	0.000191746	0.0142588	0.000169309	5.15757e-05	0.000112206	6.30107e-05	0.0237484	0.000260578	0.000179387	0.000352031	0.000200643	0.191327			0.000111959	5.02085e-05	0.000140758	6.34168e-05	0.179727
	Peptide	KGFQVESGGGVVQPGR	Immunoglobulin heavy variable 3-33 isoform Iso 1	P01772-1	HV	FR1	novo	VESGGGVVQPGR	0.000542404	0.000218295	0.000330014	0.000126051	0.00795512	0.000189727	5.1117e-05	0.000140968	4.13184e-05	0.0174754	0.000529183	0.000244923	0.000436209	0.000205322	0.237967			0.000207447	6.68135e-05	0.000165347	5.183e-05	0.044643
	Peptide	QLDLVESGGGLVQPGR	Immunoglobulin heavy variable 3-23 isoform Iso 1	P01764-1	HV	FR1	novo	LVESGGGLVQPG	0.00146711	0.000571404	0.000921639	0.000633492	0.0374312	0.000617665	0.000207958	0.000414116	0.000224356	0.0309824	0.000965074	0.000619049	0.00119437	0.00065246	0.319412			0.00042874	0.000202661	0.000515891	0.000235723	0.282144
	Peptide	EGMMPEAPTDECKPVK	Serotransferrin isoform Iso 1	P02787-1			novo	PEAPTDECKPVK	2.76205e-06	4.51016e-06	nd	nd	0.0453891	6.3976e-06	2.94505e-06	3.87938e-06	2.21968e-06	0.0272421	6.24106e-07	2.16197e-06	1.38102e-06	3.42326e-06	0.490655			0.000533773	0.00183097	5.13849e-06	2.85636e-06	0.338733
BALF and serum: elevated in LS	Peptide	FSGSGAGTDFTLR	Immunoglobulin kappa variable 4-1 isoform Iso 1	P06312-1	KV	FR3	novo	FSGSGSGTDFTL	1.79717e-05	1.71059e-05	4.66007e-05	4.00637e-05	0.0380272	5.74571e-06	4.15649e-06	1.58958e-05	1.25819e-05	0.0194941	7.12393e-05	8.06289e-05	3.22862e-05	3.34875e-05	0.132459			1.30327e-05	1.09924e-05	1.08207e-05	1.05285e-05	0.561897
BALF: elevated in nonLS	Peptide	QVELVESGGNLVQPGR	Immunoglobulin heavy variable 3-9 isoform Iso 1	P01782-1	HV	FR1	novo	EVQLVESGGGLVQPGR	5.7542e-05	5.53569e-05	1.31561e-05	1.84254e-05	0.0201485	1.57442e-05	4.30452e-05	1.87488e-06	3.96239e-06	0.289694	5.84022e-06	8.62369e-06	3.53491e-05	4.62805e-05	0.00559311	0.0269404		1.30982e-06	3.31472e-06	8.80953e-06	3.07222e-05	0.248671
	Peptide	QLYGDTGVLGR	Complement component C8 gamma chain isoform Iso 1	P07360-1					7.48657e-05	6.62274e-05	1.85965e-05	2.7767e-05	0.0161774	0.000291542	7.99878e-05	0.0003095	7.92564e-05	0.586209	1.59016e-06	5.50848e-06	4.67311e-05	5.73794e-05	0.000838911	0.00868344		0.000239059	6.77877e-05	0.000300521	7.84111e-05	0.0268686
	Peptide	TIYYADSVK	Immunoglobulin heavy variable 3-48 isoform Iso 1	P01763-1	HV	CDR2			1.72866e-05	1.49987e-05	4.32952e-06	7.87149e-06	0.0170686	2.00165e-05	1.25758e-05	2.42988e-05	1.60218e-05	0.474095	1.78639e-06	3.78886e-06	1.0808e-05	1.34543e-05	0.00479556	0.0245063		3.05239e-05	1.55217e-05	2.21577e-05	1.42545e-05	0.116133
	Peptide	LLLYDASNLER	Immunoglobulin kappa variable 1D-33 isoform Iso 1	P01593-1	KV	FR2/CDR2	novo	LLIYDASNLE	2.09534e-05	2.05524e-05	5.37552e-06	7.0052e-06	0.0267231	9.86975e-06	7.78027e-06	5.66188e-06	5.02989e-06	0.129908	4.09052e-06	1.03857e-05	1.31644e-05	1.69939e-05	0.0999173			3.24976e-06	7.77832e-06	7.76582e-06	6.7579e-06	0.0810584
	Peptide	VTMSVDTSK	Immunoglobulin heavy variable 4-34 isoform Iso 1	P06331-1	HV	FR3	novo	VTISVDTSK	1.32512e-05	8.63748e-06	3.4921e-06	5.08086e-06	0.00273877	2.8594e-05	1.66779e-05	2.47732e-05	1.89794e-05	0.605621	2.38258e-05	6.18068e-05	8.37164e-06	8.53655e-06	0.406717			2.52684e-05	1.59524e-05	2.66836e-05	1.75817e-05	0.816031
	Peptide	SDLTWDLGGK	Serotransferrin isoform Iso 1	P02787-1			novo	SDLTWDNLKGK	2.73669e-05	2.05597e-05	7.8385e-06	1.27599e-05	0.0105382	3.10532e-05	7.01445e-06	2.86458e-05	5.29884e-06	0.3531	9.93282e-06	1.28979e-05	1.76027e-05	1.94811e-05	0.22676			2.78215e-05	7.32167e-06	2.98495e-05	6.20258e-06	0.389843
	Peptide	NTLYLQMNR	Immunoglobulin heavy variable 3-23 isoform Iso 1	P01764-1	HV	FR3	novo	NTLYLQMN	1.01292e-05	3.80016e-06	3.69212e-06	4.85222e-06	0.00152378	2.05789e-05	2.12009e-05	1.61705e-05	1.44476e-05	0.557758	2.14764e-06	4.14798e-06	6.91066e-06	5.38296e-06	0.0111208	0.0424506		1.77855e-05	8.65634e-06	1.83747e-05	1.78848e-05	0.894837
	Peptide	SDGGTTDYAAVPK	Chondroitin sulfate N-acetylgalactosaminyltransferase 1 isoform Iso 3	Q8TDX6-3			novo	TEYAAVP	2.71689e-05	2.15997e-05	1.00777e-05	1.472e-05	0.0337003	1.37024e-05	1.34004e-05	1.0078e-05	8.95447e-06	0.444274	7.71922e-06	1.11679e-05	1.86233e-05	2.00739e-05	0.0441583			1.28342e-05	1.18858e-05	1.18902e-05	1.12985e-05	0.817666
	Peptide	FSGSNSGNTATLTISR	Immunoglobulin lambda variable 3-21 isoform Iso 1	P80748-1	LV	FR3			6.1198e-05	4.59246e-05	2.45871e-05	2.31096e-05	0.0251193	2.50063e-05	3.20541e-05	2.12224e-05	1.75097e-05	0.723109	5.59621e-05	8.11571e-05	4.28925e-05	4.01717e-05	0.606897			4.73789e-05	7.94572e-05	2.31143e-05	2.5333e-05	0.322223
	Peptide	VELKTPLGDTTHTCPR	Ig gamma-3 chain C region isoform Iso 1	P01860-1	IgG3				3.0094e-05	2.70364e-05	1.21275e-05	1.03498e-05	0.0493245	5.18073e-05	9.63065e-05	1.7205e-05	1.10685e-05	0.24138	7.64982e-06	1.53625e-05	2.11108e-05	2.20234e-05	0.0668772			1.98111e-05	1.70239e-05	3.45061e-05	6.9331e-05	0.335032
	Peptide	DSGFQQCQLR	Serotransferrin isoform Iso 1	P02787-1					0.000205224	0.000135387	8.98468e-05	0.000114408	0.0344316	8.01518e-05	4.62317e-05	7.75498e-05	3.71241e-05	0.880553	2.54793e-05	2.88281e-05	0.000147536	0.000136011	0.000254679	0.0042732		7.89271e-05	3.94221e-05	7.88508e-05	4.10259e-05	0.995781
	Peptide	LTCSGDALGPK	Immunoglobulin lambda variable 3-25 isoform Iso 1	P01717-1	LV	FR1/CDR1	novo	TCSGDALPK	3.69537e-05	2.55991e-05	1.63792e-05	1.59822e-05	0.0274613	1.72007e-05	6.59831e-06	2.04528e-05	5.40735e-06	0.200233	1.2102e-05	1.43362e-05	2.66664e-05	2.33667e-05	0.0566464			1.43523e-05	7.74634e-06	1.88267e-05	6.12906e-06	0.0672705
	Peptide	FSGSNSGNTATLTISR	Immunoglobulin lambda variable 3-21 isoform Iso 1	P80748-1	LV	FR3			5.15309e-05	4.09167e-05	2.28637e-05	1.7289e-05	0.0412169	3.09642e-06	4.75138e-06	1.10029e-06	1.33738e-06	0.185148	1.02065e-05	1.84614e-05	3.71973e-05	3.40299e-05	0.00407471	0.0221033		1.79086e-06	2.80421e-06	2.09836e-06	3.56257e-06	0.795893
	Peptide	ASYLGPNGK	Zinc finger and BTB domain-containing protein 46 isoform Iso 1	Q86UZ6-1			novo	ASYLGP	0.000146369	6.68933e-05	6.52934e-05	5.36784e-05	0.00346443	1.33605e-05	5.75012e-06	1.25134e-05	6.87625e-06	0.746487	4.91703e-05	5.3176e-05	0.000105831	7.23388e-05	0.0219592			1.36785e-05	4.1193e-06	1.2937e-05	6.21401e-06	0.711425
	Peptide	QVGELVESGGGLVQPGGSLR	Immunoglobulin heavy variable 3-11 isoform Iso 1	P01762-1	HV	FR1	novo	QVQLVESGGGLVKPGGSLR	0.000336316	0.000222547	0.000151044	0.00014274	0.0238419	1.2367e-05	9.26413e-06	1.87521e-05	1.22717e-05	0.16436	0.000112972	0.000107554	0.00024368	0.000205878	0.0173624			1.88794e-05	9.25083e-06	1.55596e-05	1.11223e-05	0.379849
	Peptide	FEDTAVYYCAR	Immunoglobulin heavy variable 3-7 isoform Iso 1	P01780-1	HV	FR3	novo	EDTAVYYCAR	5.04346e-05	3.35836e-05	2.26829e-05	1.51856e-05	0.0195189	2.05598e-05	1.27976e-05	1.91413e-05	1.51686e-05	0.806744	2.342e-05	2.51048e-05	3.65588e-05	2.91652e-05	0.191983			2.83135e-05	1.34537e-05	1.98505e-05	1.37439e-05	0.0885217
	Peptide	LMIYDVSK	Immunoglobulin lambda variable 2-11 isoform Iso 1	P01706-1	LV	FR2/CDR2			3.01868e-05	1.50266e-05	1.3853e-05	1.07116e-05	0.00565451	2.17506e-05	1.07688e-05	1.45199e-05	5.49554e-06	0.0544307	1.27907e-05	1.55377e-05	2.20199e-05	1.52467e-05	0.0979718			2.22264e-05	1.59981e-05	1.81353e-05	9.14032e-06	0.424562
	Peptide	LVLYDASGGR	Myosin-IIIb isoform Iso 3	Q8WXR4-3			novo	VLYDASG	0.000218757	0.000168575	0.000103562	6.51478e-05	0.0441549	3.24e-05	2.51548e-05	2.0551e-05	1.12087e-05	0.156556	7.29153e-05	5.27384e-05	0.000161159	0.00013814	0.00955904	0.0389644		2.44e-05	2.4534e-05	2.64755e-05	1.99835e-05	0.787066
	Peptide	NGDVAFVK	Melanotransferrin isoform Iso 2	P08582-2			novo	GDVAFVK	0.000698358	0.000376039	0.000333314	0.000321001	0.0179476	0.000119605	6.01937e-05	0.00012568	4.7997e-05	0.787153	0.00022405	0.000214127	0.000515836	0.000389451	0.00657757	0.029823		0.000101691	6.06694e-05	0.000122643	5.33317e-05	0.295816
	Peptide	ASYLDWMK	Myb/SANT-like DNA-binding domain-containing protein 4 isoform Iso 1	Q8NCY6-1			novo	YLDWRALMK	0.000178038	7.68777e-05	8.55097e-05	7.54822e-05	0.00698696	1.66027e-06	2.53092e-06	1.18659e-05	3.58126e-05	0.345723	4.23523e-05	5.63917e-05	0.000131774	8.82324e-05	0.00307228	0.0183218		1.7959e-06	3.35351e-06	6.76307e-06	2.53697e-05	0.354939
	Peptide	GCDEWSVGGSVGK	Serotransferrin isoform Iso 1	P02787-1					8.09358e-05	5.02021e-05	3.8994e-05	3.58876e-05	0.027892	0.00016473	4.78244e-05	0.000163158	4.36453e-05	0.933731	2.39193e-05	3.5754e-05	5.99649e-05	4.77514e-05	0.0273882			0.000161699	4.14794e-05	0.000163944	4.47834e-05	0.8854
	Peptide	LQPSGGTNLNEALLR	Inter-alpha-trypsin inhibitor heavy chain H2 isoform Iso 1	P19823-1					0.000132528	8.40283e-05	6.44211e-05	5.15839e-05	0.0256894	1.92035e-05	8.95478e-06	1.71027e-05	6.90444e-06	0.52649	8.39443e-05	0.000108956	9.84745e-05	7.65476e-05	0.644753			2.45568e-05	1.4336e-05	1.81531e-05	7.89313e-06	0.170672
	Protein	P19823-1	Inter-alpha-trypsin inhibitor heavy chain H2 isoform Iso 1	P19823-1					0.000445099	0.000189792	0.000222306	0.000111608	0.00199865	0.00012941	7.60907e-05	9.01384e-05	2.94778e-05	0.117333	0.000349558	0.000321699	0.000333703	0.000190088	0.87693			0.000132701	4.99034e-05	0.000109774	5.98911e-05	0.262011
	Peptide	QVELVEGSGGGLVQPGGSLR	Immunoglobulin heavy variable 3-11 isoform Iso 1	P01762-1	HV	FR1	novo	QVQLVESGGGLVKPGGSLR	9.15236e-05	3.18749e-05	4.59239e-05	6.68132e-05	0.0489303	1.08505e-05	6.28573e-06	1.25573e-05	1.04046e-05	0.631514	4.12944e-05	3.97044e-05	6.87237e-05	5.62433e-05	0.14102			2.13564e-05	1.42705e-05	1.17039e-05	8.45166e-06	0.0472844
	Peptide	KPPEAESGGGVVQPGR	Immunoglobulin heavy variable 3-30 isoform Iso 1	P01768-1	HV	FR1	novo	ESGGGVVQPGR	6.64568e-05	3.68781e-05	3.41848e-05	3.51916e-05	0.0391628	9.6289e-06	1.17653e-05	9.61518e-06	8.28879e-06	0.997394	4.67639e-05	3.66567e-05	5.03208e-05	3.89156e-05	0.793855			9.91902e-06	1.06003e-05	9.62204e-06	9.9529e-06	0.934638
	Peptide	RLIYAASSLQSGVPSR	Immunoglobulin kappa variable 1-17 isoform Iso 1	P01599-1	KV	FR2/CDR2/FR3	novo		8.26965e-05	5.54037e-05	4.27538e-05	3.59301e-05	0.0478678	3.42481e-05	1.97564e-05	3.54431e-05	1.44143e-05	0.867133	3.07843e-05	3.60092e-05	6.27252e-05	5.00168e-05	0.0575182			3.03414e-05	1.19519e-05	3.48456e-05	1.69238e-05	0.416573
	Peptide	EVQVVESGGGLVQPGR	Immunoglobulin heavy variable 3-9 isoform Iso 1	P01782-1	HV	FR1	novo	EVQLVESGGGLVQPGR	0.000118577	5.3445e-05	6.16997e-05	2.81134e-05	0.00468434	3.22824e-05	1.27046e-05	2.6963e-05	2.54327e-05	0.525975	0.000176288	0.00030785	9.01383e-05	5.08725e-05	0.355773			2.87425e-05	3.0746e-05	2.96227e-05	1.98475e-05	0.91773
	Peptide	QPEWAYAASSYLSLTPEQWK	Ig lambda-1 chain C regions isoform Iso 1	P0CG04-1	LC		novo	QSNNKYAASSYLSLTPEQWK	0.000152145	5.8641e-05	7.95613e-05	5.48241e-05	0.00484675	1.23212e-05	2.04042e-05	1.12425e-05	1.67762e-05	0.888792	2.03156e-05	2.19483e-05	0.000115853	6.6757e-05	4.46176e-07	0.00027883	0.00107381	9.22012e-06	9.78062e-06	1.17818e-05	1.82762e-05	0.58761
	Peptide	LLLYDVSK	Immunoglobulin lambda variable 2-11 isoform Iso 1	P01706-1	LV	FR2/CDR2	novo	LLLYDVT	7.75842e-05	5.20518e-05	4.07965e-05	1.66854e-05	0.0361453	6.24611e-05	4.19393e-05	5.45456e-05	2.08871e-05	0.566481	3.65431e-05	2.82485e-05	5.91903e-05	4.22136e-05	0.10324			5.57191e-05	1.5911e-05	5.85034e-05	3.26529e-05	0.732988
	Peptide	QVELVESGGVVVQPGGSLR	Immunoglobulin heavy variable 3-11 isoform Iso 1	P01762-1	HV	FR1	novo	QVQLVESGGGLVKPGGSLR	3.57843e-05	2.15193e-05	1.91402e-05	1.18965e-05	0.0284659	3.37136e-06	5.27713e-06	3.02203e-06	3.46157e-06	0.849705	4.62531e-05	5.17144e-05	2.74622e-05	1.90113e-05	0.245618			5.51975e-07	1.25494e-06	3.1967e-06	4.36821e-06	0.0101208
	Peptide	QVQLNPSGGGVVQPGR	Immunoglobulin heavy variable 3-9 isoform Iso 1	P01782-1	HV	FR1	novo	EVQLVESGGGLVQPGR	5.14842e-05	2.57211e-05	2.78675e-05	1.87147e-05	0.0173916	3.23417e-06	4.00766e-06	2.07332e-06	2.36218e-06	0.396686	3.34868e-05	2.03055e-05	3.96759e-05	2.50881e-05	0.464213			2.12763e-06	3.91897e-06	2.65374e-06	3.27134e-06	0.672871
	Peptide	LGLLYDASK	Grainyhead-like protein 1 homolog isoform Iso 3	Q9NZI5-3			novo	LGLLYD	8.34356e-05	5.02015e-05	4.53153e-05	3.52245e-05	0.0425209	3.93524e-06	3.5511e-06	4.37857e-06	3.62562e-06	0.76503	1.3862e-05	1.66738e-05	6.43755e-05	4.66669e-05	4.34178e-05	0.00182449		3.46341e-06	3.59392e-06	4.1569e-06	3.51697e-06	0.583359
	Peptide	KPPEVDSGGGVVQPGR	Immunoglobulin heavy variable 3-33 isoform Iso 1	P01772-1	HV	FR1	novo	VESGGGVVQPGR	0.000107264	4.84606e-05	5.84345e-05	3.08381e-05	0.00749245	3.3403e-05	2.39038e-05	2.1973e-05	1.28104e-05	0.162703	0.000105797	6.34808e-05	8.28492e-05	4.69039e-05	0.227751			2.6413e-05	1.54493e-05	2.7688e-05	1.96428e-05	0.845711
	Peptide	KDPQATLFPPSSEELAGANK	Immunoglobulin lambda-like polypeptide 5 isoform Iso 1	B9A064-1	LC		novo	NPTVTLFPPSSEELQANK	0.00321479	0.00175619	0.00177946	0.00123764	0.0303772	6.60308e-05	4.78272e-05	6.31825e-05	4.44444e-05	0.881256	0.00103505	0.00078945	0.00249712	0.00165683	0.00104473	0.00990382		7.65725e-05	7.1883e-05	6.46066e-05	4.51755e-05	0.544217
	Peptide	EVQLTQSPSTLSASVGDR	Immunoglobulin kappa variable 1-5 isoform Iso 1	P01602-1	KV	FR1	novo	DIQMTQSPSTLSASVGDR	0.000104978	5.53785e-05	5.92244e-05	3.55352e-05	0.0248245	4.08676e-05	2.21949e-05	5.07007e-05	5.6593e-05	0.583915	7.40315e-05	7.5757e-05	8.2101e-05	5.1154e-05	0.707055			4.04526e-05	2.72562e-05	4.57842e-05	4.23389e-05	0.694861
	Peptide	LLLYAWGGK	RCC1 and BTB domain-containing protein 1 isoform Iso 1	Q8NDN9-1			novo	LLYAWG	0.00035704	0.00021625	0.000202885	0.000132874	0.0470357	6.37168e-05	4.86617e-05	6.049e-05	3.04727e-05	0.847427	0.000153668	0.000112309	0.000279963	0.000192376	0.0438401			4.72058e-05	2.48773e-05	6.21034e-05	3.97407e-05	0.245
	Peptide	FSGSNSGNTATLTLR	Immunoglobulin lambda variable 3-1 isoform Iso 1	P01715-1	LV	FR3	novo	FSGSNSGNTATLT	8.45661e-05	5.58408e-05	4.80759e-05	1.67742e-05	0.0493565	4.84221e-05	3.26843e-05	4.16231e-05	2.89696e-05	0.59512	4.53628e-05	3.84355e-05	6.6321e-05	4.44211e-05	0.17288			4.19848e-05	2.61238e-05	4.50226e-05	3.0403e-05	0.769492
	Peptide	AEDTALYYCVK	Immunoglobulin heavy variable 3-9 isoform Iso 1	P01782-1	HV	FR3	novo	AEDTALYYCAK	7.72111e-05	4.51186e-05	4.4318e-05	2.94648e-05	0.0460371	4.04528e-05	3.76796e-05	2.34091e-05	1.54239e-05	0.168183	4.21188e-05	7.17438e-05	6.07646e-05	4.08785e-05	0.417067			3.19584e-05	2.0074e-05	3.1931e-05	2.94715e-05	0.997707
	Protein	P01721-1	Immunoglobulin lambda variable 6-57 isoform Iso 1	P01721-1	LV				0.000495968	0.000270601	0.000289257	0.000118088	0.0283416	0.000443221	0.000191114	0.000359981	0.000336955	0.464537	0.00032135	0.000236242	0.000392613	0.000229862	0.390935			0.0003919	0.000162324	0.000401601	0.000271251	0.910189
	Glycan	A2_IgG1	Fc-glycan from IgG1		IgG1				0.00923726	0.00569673	0.00552251	0.00159868	0.0491257	0.00888415	0.0060936	0.00713282	0.00524857	0.458635	0.00473409	0.00256909	0.00737988	0.00451033	0.0691318			0.0290252	0.0904953	0.00800848	0.00563327	0.438512
	Peptide	LLLYGNSNRPSGVPDR	Immunoglobulin lambda variable 1-40 isoform Iso 1	P01703-1	LV	FR2/CDR2/FR3			0.000181073	9.95601e-05	0.000110135	4.69118e-05	0.0405394	7.67017e-05	4.31943e-05	5.41311e-05	3.61205e-05	0.178859	7.98163e-05	5.89188e-05	0.000145604	8.42965e-05	0.0211947			6.16058e-05	2.61977e-05	6.54164e-05	4.06103e-05	0.770026
	Protein	P01703-1	Immunoglobulin lambda variable 1-40 isoform Iso 1	P01703-1	LV				0.00174322	0.000983637	0.00106257	0.000524335	0.0496706	0.00047408	0.000326529	0.000309722	0.000142893	0.13094	0.000675408	0.000585528	0.00140289	0.000845625	0.0115956	0.043867		0.000360552	0.000136578	0.000391901	0.000260394	0.638754
	Peptide	TTPCVSAETTEDCLAK	Serotransferrin isoform Iso 1	P02787-1			novo	CVSAETTEDCIAK	8.84762e-05	2.46736e-05	5.52182e-05	3.0182e-05	0.00731275	4.83168e-05	1.30497e-05	4.13336e-05	1.38561e-05	0.217031	3.7351e-05	2.86793e-05	7.18472e-05	3.1865e-05	0.00330111	0.0189564		4.80022e-05	2.07063e-05	4.48252e-05	1.36378e-05	0.584231
	Peptide	QTSRTQSPATLSVSPGER	Immunoglobulin kappa variable 3-15 isoform Iso 1	P01624-1	KV	FR1	novo	MTQSPATLSVSPGER	0.000661504	0.000281289	0.000421983	0.000208521	0.0269986	0.000215855	8.09493e-05	0.00020971	5.68995e-05	0.831661	0.00056424	0.000229318	0.000541744	0.000271299	0.807017			0.000246348	0.000124325	0.000212782	6.84995e-05	0.397771
	Peptide	QVNPMMSGAEVK	Unconventional myosin-XVI isoform Iso 1	Q9Y6X6-1			novo	NPMMSGSTKPEQVK	0.000869071	0.000410316	0.000554953	0.000266548	0.0367337	0.000166943	7.89168e-05	0.00013396	4.92316e-05	0.232282	0.000512542	0.000272441	0.000712012	0.000374485	0.111			0.000162764	7.53008e-05	0.000150451	6.64945e-05	0.61935
	Peptide	QPMGSGLNLCEPNNK	Serotransferrin isoform Iso 1	P02787-1			novo	MGSGLNLCEPNNK	0.000121712	4.80106e-05	7.79335e-05	4.2415e-05	0.0271353	0.000624017	0.000116598	0.000618426	0.000157298	0.922093	5.03861e-05	3.72075e-05	9.98229e-05	4.96264e-05	0.00451515	0.0233989		0.000657648	0.000280289	0.000621221	0.000135439	0.676748
	Peptide	QVQLVQSGAEVR	Immunoglobulin heavy variable 1-2 isoform Iso 1	P23083-1	HV	FR1	novo	QVQLVQSGAEVK	0.000175462	8.41138e-05	0.000113279	5.81339e-05	0.0467743	6.87305e-05	2.90828e-05	6.61685e-05	3.1154e-05	0.836954	0.00012133	6.77947e-05	0.00014437	7.75162e-05	0.387926			5.75176e-05	2.01235e-05	6.74495e-05	2.95028e-05	0.30247
	Peptide	KCSTSSLLEACTFR	Serotransferrin isoform Iso 1	P02787-1					0.00359806	0.000971607	0.00242217	0.00120985	0.0154597	0.0020046	0.000811656	0.00221401	0.000400183	0.434469	0.00203745	0.00100394	0.00301012	0.00122973	0.0236809			0.00208495	0.000565672	0.00210931	0.000634905	0.911246
	Peptide	KEPPVQSQEVK	Immunoglobulin heavy variable 1-2 isoform Iso 1	P23083-1	HV	FR1			0.00565288	0.00145632	0.00402303	0.00145738	0.0119431	0.00237656	0.000717481	0.00209772	0.000570711	0.303496	0.0048475	0.00178447	0.00483796	0.00165018	0.987385			0.00224039	0.000707856	0.00223714	0.000649813	0.989106
	Peptide	EVLPPSGSGGGLVKGPNSLR	Immunoglobulin heavy variable 3-11 isoform Iso 1	P01762-1	HV	FR1	novo	SGGGLVKPGGSLR	0.000671583	0.000157961	0.000479708	0.000232011	0.0270881	8.87539e-05	2.20374e-05	7.6975e-05	2.00197e-05	0.184362	0.000365259	0.000114002	0.000575646	0.000217444	0.000562853	0.00706194		8.97468e-05	2.84701e-05	8.28645e-05	2.14509e-05	0.421957
	Peptide	QSNNKYAASSYLSLTPEQWK	Ig lambda-7 chain C region isoform Iso 1	A0M8Q6-1	LC				0.00204403	0.000638775	0.00146104	0.000556705	0.0262113	0.000268282	8.62223e-05	0.000260879	8.00442e-05	0.82944	0.00092969	0.000409661	0.00175253	0.000657293	0.000369967	0.00540359		0.000262637	6.39863e-05	0.000264581	8.14498e-05	0.942943
	Peptide	EVGALVETRRTEVEPPK	Immunoglobulin heavy variable 3-11 isoform Iso 1	P01762-1	HV	FR1	novo	ALVETNRREVE	8.90558e-05	2.40228e-05	6.39611e-05	2.54452e-05	0.0210821	5.95368e-05	1.82663e-05	5.40918e-05	2.03141e-05	0.497142	8.13921e-05	5.36584e-05	7.65085e-05	2.7385e-05	0.771175			6.55284e-05	2.37063e-05	5.68143e-05	1.90963e-05	0.242034
BALF: elevated in LS	Peptide	VLDSGFRELENK	Polymeric immunoglobulin receptor isoform Iso 1	P01833-1					0.000356071	0.000338418	0.00107521	0.00084555	0.015753	1.48681e-06	2.36469e-06	2.73811e-06	5.12477e-06	0.454043	0.0014191	0.000881438	0.000715642	0.000729124	0.0156179			3.67043e-06	4.34547e-06	2.11246e-06	3.95518e-06	0.288366
	Glycan	FA1G_IgG1	Fc-glycan from IgG1		IgG1				0.000815472	0.000179924	0.00126882	0.000554467	0.0181105	0.000145272	0.000167282	0.000254293	0.000429132	0.425725	0.00128846	0.000629094	0.00104215	0.000464899	0.192262			5.55702e-05	4.96139e-05	0.000199782	0.000323354	0.0426866
	Peptide	NQVSLTCLVK	Ig gamma-3 chain C region isoform Iso 1	P01860-1	IgG3				0.0116753	0.00190683	0.0153169	0.00456344	0.0224084	0.00981424	0.00462914	0.00825393	0.00256644	0.318269	0.0157908	0.00411212	0.0134961	0.00389335	0.110909			0.00726395	0.00308122	0.00903408	0.00374618	0.166909
	Peptide	EVQLVQSGAEVKK	Immunoglobulin heavy variable 1-2 isoform Iso 1	P23083-1	HV	FR1	novo	QVQLVQSGAEVKK	6.54553e-05	3.24352e-05	9.55458e-05	2.81494e-05	0.0238608	0.000110417	4.86868e-05	0.00011234	4.96161e-05	0.92455	7.2703e-05	2.81027e-05	8.05006e-05	3.34413e-05	0.492843			0.00011362	3.23574e-05	0.000111379	4.80832e-05	0.885306
	Peptide	AGEVQEPELR	Zinc-alpha-2-glycoprotein isoform Iso 1	P25311-1					3.2127e-05	6.11622e-05	0.000154411	0.00016575	0.0310747	nd	nd	3.26216e-05	0.000113005	0.328183	0.000323641	0.000212268	9.3269e-05	0.00013722	0.000381693	0.00544438		4.09301e-07	1.41786e-06	1.63108e-05	7.99063e-05	0.339886
	Peptide	VEDIPLAR	Apolipoprotein B-100 isoform Iso 1	P04114-1					nd	nd	3.12339e-06	4.7545e-06	0.0329565	4.05329e-05	2.42087e-05	3.72931e-05	2.31403e-05	0.740711	1.90178e-06	5.04602e-06	1.5617e-06	3.65461e-06	0.818357			1.95857e-05	1.18839e-05	3.8913e-05	2.32191e-05	0.00225879
	Glycan	FA2BG2S1_IgG2/3	Fc-glycan from IgG2 (or 3)		IgG2 (or 3)				0.00122314	0.000437112	0.0017	0.000585338	0.0339734	0.000430944	0.00019605	0.000691643	0.000550439	0.144916	0.00220426	0.00118448	0.00146157	0.00056086	0.0592212			0.000402302	0.000456215	0.000561294	0.000425461	0.309244
	Peptide	ADSPMDDFFQCVNGK	Complement factor I isoform Iso 1	P05156-1					nd	nd	3.09142e-05	4.79941e-05	0.0361697	2.83746e-05	3.28279e-05	1.5181e-05	1.44156e-05	0.221678	1.85319e-06	6.41962e-06	1.54571e-05	3.67553e-05	0.0902567			2.7812e-05	3.06306e-05	2.17778e-05	2.56944e-05	0.537348
	Peptide	VTTVSDLTK	Tyrosine-protein phosphatase non-receptor type substrate 1 isoform Iso 1	P78324-1					3.65482e-05	4.26364e-05	9.35812e-05	7.81245e-05	0.0370472	5.62781e-06	6.35366e-06	2.84409e-06	3.40565e-06	0.19879	6.33442e-05	5.67844e-05	6.50647e-05	6.80955e-05	0.940444			2.62053e-06	3.11839e-06	4.23595e-06	5.18416e-06	0.32946
	Peptide	CPLLVDSEGWVK	Polymeric immunoglobulin receptor isoform Iso 1	P01833-1					0.000426366	0.000409872	0.0010043	0.000819133	0.0438678	nd	nd	nd	nd	-	0.00157133	0.00142059	0.000715334	0.000698843	0.0691717			nd	nd	nd	nd	-
	Peptide	VVSVLTVHV	Putative pre-mRNA-splicing factor ATP-dependent RNA helicase DHX16 isoform Iso 1	O60231-1			novo	VVSVLQIHV	1.4616e-05	1.37986e-05	3.54956e-05	2.99711e-05	0.0440546	9.56178e-07	1.50415e-06	5.232e-07	1.32757e-06	0.46261	1.33779e-05	1.6653e-05	2.50558e-05	2.51872e-05	0.15621			8.35442e-07	2.01326e-06	7.39689e-07	1.40494e-06	0.868768
	Peptide	TIAQDYGVLK	Peroxiredoxin-1 isoform Iso 1	Q06830-1					0.000199396	8.67438e-05	0.000315422	0.000163352	0.044424	nd	nd	nd	nd	-	0.00039082	0.000173995	0.000257409	0.000140969	0.0184523			nd	nd	nd	nd	-
	Peptide	GYSFTTTAER	Actin, cytoplasmic 1 isoform Iso 1	P60709-1					1.58709e-05	2.30277e-05	3.88121e-05	3.00942e-05	0.047688	nd	nd	nd	nd	-	0.00018756	0.000347358	2.73415e-05	2.87062e-05	0.138808			nd	nd	nd	nd	-
	Protein	P00558-1	Phosphoglycerate kinase 1 isoform Iso 1	P00558-1					5.9206e-05	9.64876e-05	0.000221057	0.000241393	0.04835	5.39128e-06	1.46697e-05	2.18147e-06	3.92076e-06	0.477447	0.000326122	0.000241449	0.000140131	0.000197876	0.0186728			8.60427e-06	1.55746e-05	3.78637e-06	1.06283e-05	0.281244
	Peptide	TVTLNCPFKTENAQKR	Polymeric immunoglobulin receptor isoform Iso 1	P01833-1					3.60651e-05	5.15567e-05	0.000114667	0.000116298	0.0489749	nd	nd	nd	nd	-	9.70209e-05	0.000123496	7.53662e-05	9.67034e-05	0.567609			nd	nd	nd	nd	-
	Peptide	FLQPGSPR	Glutathione S-transferase A2 isoform Iso 1	P09210-1					0.000299543	0.000238618	0.000632829	0.000486526	0.0489854	nd	nd	nd	nd	-	0.000633037	0.00061388	0.000466186	0.000411603	0.338719			nd	nd	nd	nd	-
	Peptide	AKPSAPVVSGPAAR	Tyrosine-protein phosphatase non-receptor type substrate 1 isoform Iso 1	P78324-1					3.89978e-05	3.98748e-05	8.50949e-05	6.58457e-05	0.049945	nd	nd	nd	nd	-	0.000112947	8.04774e-05	6.20463e-05	5.82094e-05	0.0368012			nd	nd	nd	nd	-
Serum: elevated in nonLS	Peptide	ALAANEADAVTLDAGLVYDAYLAPNNLKPVVAEFYGSK	Serotransferrin isoform Iso 1	P02787-1					0.0034865	0.00105916	0.00343592	0.00194024	0.93754	0.005585	0.00157522	0.00349572	0.00103878	0.000899757	0.00425402	0.00314825	0.00346121	0.00152892	0.423514			0.00464634	0.00172335	0.00454036	0.00168568	0.860915
	Protein	P05155-1	Plasma protease C1 inhibitor isoform Iso 1	P05155-1					0.000905019	0.000426767	0.0010768	0.000587135	0.42111	7.54669e-05	2.94039e-05	3.8253e-05	2.53113e-05	0.00309095	0.00102535	0.000754364	0.00099091	0.000509582	0.871965			5.68717e-05	2.77016e-05	5.68599e-05	3.28812e-05	0.999159
	Peptide	SYPELLTLK	Ectonucleotide pyrophosphatase/phosphodiesterase family member 2 isoform Iso 1	Q13822-1					7.07835e-06	1.35316e-05	1.93662e-06	6.70866e-06	0.25541	1.76296e-05	4.28141e-06	1.26036e-05	3.15923e-06	0.00348465	nd	nd	4.50748e-06	1.077e-05	0.15922			1.73916e-05	4.17304e-06	1.51166e-05	4.48663e-06	0.151684
	Peptide	LCMGSGLNLCEPNNK	Serotransferrin isoform Iso 1	P02787-1					0.00444059	0.00179447	0.00349068	0.00117362	0.139124	0.00560853	0.00203478	0.00320462	0.00153786	0.00354483	0.00364356	0.00159582	0.00396563	0.00156019	0.566026			0.00518222	0.00301654	0.00440658	0.00214913	0.379419
	Peptide	LSSVTAADTAVYYCAR	Immunoglobulin heavy variable 4-59 isoform Iso 1	P01825-1	HV	FR3			0.000345419	0.000131904	0.000258861	8.47086e-05	0.0688837	0.000150771	4.50123e-05	0.000100846	3.33862e-05	0.00539904	0.00042786	0.000115584	0.00030214	0.000117079	0.00441669	0.023043		0.00012006	4.1218e-05	0.000125808	4.63931e-05	0.718819
	Peptide	LETTVNYTDSQRPLCLPSK	Coagulation factor XI isoform Iso 1	P03951-1					nd	nd	nd	nd	-	5.02749e-06	2.3472e-06	2.57576e-06	1.67762e-06	0.00751016	nd	nd	nd	nd	-			2.47996e-06	2.31831e-06	3.80163e-06	2.35563e-06	0.119952
	Peptide	CSTSSLLEACTFRK	Serotransferrin isoform Iso 1	P02787-1			novo	CSTSSLLEACTFRR	0.000161483	0.000524282	0.000684211	0.00141655	0.250552	0.000477304	0.000505811	6.95982e-06	1.38341e-05	0.00814428	5.39788e-05	0.000110681	0.000422847	0.00107816	0.110216			0.000451318	0.000566658	0.000242132	0.000424455	0.221556
	Protein	Q13822-1	Ectonucleotide pyrophosphatase/phosphodiesterase family member 2 isoform Iso 1	Q13822-1					3.14879e-05	6.8953e-05	3.30769e-06	1.14582e-05	0.188672	0.000106461	2.51912e-05	7.81916e-05	2.29292e-05	0.00879798	nd	nd	1.73978e-05	5.04366e-05	0.243755			0.00012032	4.40503e-05	9.23264e-05	2.76302e-05	0.0252525
	Peptide	GEWPWQVTLHTTSPTQR	Coagulation factor XI isoform Iso 1	P03951-1					nd	nd	nd	nd	-	0.000178452	3.35937e-05	0.000145422	2.22786e-05	0.00956008	nd	nd	nd	nd	-			0.000125741	3.11512e-05	0.000161937	3.2584e-05	0.00308138
	Peptide	DIYVDLDMK	Coagulation factor XI isoform Iso 1	P03951-1			novo		1.58749e-06	5.49923e-06	nd	nd	0.328183	2.64335e-05	8.48176e-06	1.78722e-05	6.39849e-06	0.0106422	nd	nd	7.93745e-07	3.88854e-06	0.487479			1.78216e-05	7.02487e-06	2.21528e-05	8.55025e-06	0.139111
	Peptide	LVRPEVDVMCTAFHDNEETFLKK	Serum albumin isoform Iso 3	P02768-3					9.70007e-06	2.39008e-05	3.78017e-05	0.000125631	0.461477	0.000405691	0.000189502	0.000233491	9.59096e-05	0.0124551	2.22772e-06	7.71704e-06	2.37509e-05	8.9597e-05	0.254351			0.000335771	0.000151522	0.000319591	0.0001712	0.783295
	Peptide	ASDTAMYYCAR	Immunoglobulin heavy variable 4-34 isoform Iso 1	P06331-1	HV	FR3	novo	AADTAVYYCAR	0.000138944	8.4819e-05	8.61248e-05	4.06819e-05	0.0697797	4.09346e-05	2.68541e-05	1.59358e-05	1.74555e-05	0.0129682	9.64303e-05	7.07723e-05	0.000112535	7.04277e-05	0.522786			1.90721e-05	1.27864e-05	2.84352e-05	2.55665e-05	0.15217
	Peptide	YAYWYQQK	Immunoglobulin lambda variable 3-25 isoform Iso 1	P01717-1	LV	CDR1/FR2			4.33316e-06	5.70086e-06	3.48236e-06	1.18491e-05	0.825514	8.01599e-05	3.33003e-05	4.92471e-05	2.17453e-05	0.0132999	1.62265e-06	5.41463e-06	3.90776e-06	9.10385e-06	0.430241			6.91083e-05	4.923e-05	6.47035e-05	3.17141e-05	0.746753
	Peptide	GFYPSDLAVEWESSGQPENNYNTTPPMLDSDGSFFLYSK	Ig gamma-3 chain C region isoform Iso 1	P01860-1	IgG3				1.95805e-06	3.55113e-06	0.000121368	0.000420432	0.34634	0.000147692	0.000143385	2.68934e-05	3.04671e-05	0.0145055	nd	nd	6.16631e-05	0.000297093	0.480246			7.73335e-05	9.18468e-05	8.72925e-05	0.000118673	0.800689
	Peptide	DLFPNTVFADSNLDSVMAPDAFVCGR	Coagulation factor XI isoform Iso 1	P03951-1					nd	nd	nd	nd	-	1.89883e-05	7.2211e-06	1.25479e-05	4.49863e-06	0.0155562	nd	nd	nd	nd	-			1.16313e-05	5.98044e-06	1.57681e-05	6.74076e-06	0.080925
	Peptide	WKETLFSVMPGLK	Inter-alpha-trypsin inhibitor heavy chain H4 isoform Iso 1	Q14624-1					nd	nd	nd	nd	-	6.9112e-06	4.37834e-06	2.82607e-06	3.16548e-06	0.0156619	nd	nd	nd	nd	-			4.46822e-06	3.69696e-06	4.86864e-06	4.27948e-06	0.784046
	Peptide	ALAANEADAVTLDAGLVYDAYLAPNNLKPVVAEFYGSKEDPQTFYYAVAVVK	Serotransferrin isoform Iso 1	P02787-1					0.000120169	0.000102745	0.000108081	0.000106213	0.77954	6.84556e-05	2.97983e-05	4.27067e-05	1.69256e-05	0.016245	0.000194995	0.000196389	0.000114125	0.000102383	0.201991			7.10592e-05	2.28581e-05	5.55811e-05	2.71042e-05	0.0989522
	Peptide	EPGLCTWQSLR	Metalloproteinase inhibitor 1 isoform Iso 1	P01033-1					5.0379e-06	1.19221e-05	3.00831e-06	7.99149e-06	0.629086	3.59814e-05	1.6128e-05	2.1173e-05	1.19647e-05	0.0180733	nd	nd	4.02311e-06	9.97979e-06	0.174676			3.68674e-05	4.41902e-05	2.85772e-05	1.58137e-05	0.540091
	Peptide	ALSGFSLQSCR	Coagulation factor XI isoform Iso 1	P03951-1					5.77308e-06	1.99985e-05	1.4863e-07	5.14869e-07	0.350994	0.000142227	3.05565e-05	0.000117144	1.82456e-05	0.0231314	nd	nd	2.96086e-06	1.413e-05	0.476079			0.000101125	2.68107e-05	0.000129686	2.7747e-05	0.00581752
	Peptide	EVQLVESGGGLVK	Immunoglobulin heavy variable 3-9 isoform Iso 1	P01782-1	HV	FR1			4.88402e-05	3.69993e-05	3.53409e-05	2.07163e-05	0.282035	6.51467e-05	1.15017e-05	5.45845e-05	9.698e-06	0.0236103	3.10714e-05	2.29492e-05	4.20906e-05	3.01248e-05	0.273561			7.53033e-05	5.3679e-05	5.98656e-05	1.17197e-05	0.345042
	Peptide	GVTSVSQLFHSPDLALR	Plasma protease C1 inhibitor isoform Iso 1	P05155-1					0.000210923	0.000109731	0.000263255	0.000146231	0.332184	1.19065e-05	5.28196e-06	6.97106e-06	4.69767e-06	0.0242994	0.000183863	0.000137326	0.000237089	0.000129229	0.261711			1.04696e-05	6.74384e-06	9.43879e-06	5.50016e-06	0.62617
	Peptide	TAAISGYSFK	Coagulation factor XI isoform Iso 1	P03951-1					9.06627e-08	3.14065e-07	3.31334e-07	1.14778e-06	0.49624	0.000180536	3.93644e-05	0.000147656	2.60494e-05	0.024597	nd	nd	2.10998e-07	8.3207e-07	0.389299			0.000125151	3.44848e-05	0.000164096	3.67105e-05	0.00430698
	Peptide	SASDLTWDNLK	Serotransferrin isoform Iso 1	P02787-1					0.0171328	0.00528354	0.0149429	0.00562253	0.336199	0.0184667	0.00485955	0.014435	0.00326262	0.0260636	0.0150642	0.0064761	0.0160379	0.00545171	0.63812			0.0161578	0.00368265	0.0164509	0.00454153	0.847684
	Glycan	A2B_IgG3/4	Fc-glycan from IgG4 (or 3)		IgG4 (or 3)				0.00422239	0.00246642	0.00344201	0.00324066	0.513712	0.0375049	0.0217288	0.0203988	0.0107956	0.0264828	0.0019149	0.00219165	0.0038322	0.00284444	0.0485837			0.00471807	0.00426525	0.0289518	0.0189177	2.1325e-06	0.00729094	0.00587267
	Peptide	EVGTPHGIILD	Hemopexin isoform Iso 1	P02790-1					1.71556e-06	4.33699e-06	5.07122e-07	1.5982e-06	0.3805	2.86247e-05	9.71395e-06	2.0477e-05	6.86024e-06	0.026783	8.16666e-07	2.82901e-06	1.11134e-06	3.25552e-06	0.791234			2.51997e-05	7.519e-06	2.45509e-05	9.21713e-06	0.834281
	Peptide	SAGWNLPLGLLYCDLPEPR	Serotransferrin isoform Iso 1	P02787-1					0.00637258	0.00248059	0.00503582	0.00195814	0.156999	0.00741915	0.00211109	0.00570428	0.00143955	0.0297013	0.00413791	0.00268885	0.0057042	0.00228973	0.0766318			0.007527	0.00124594	0.00656171	0.00197224	0.132246
	Peptide	NFPSPVDAAFRQGHNSVFLLK	Hemopexin isoform Iso 1	P02790-1					nd	nd	nd	nd	-	1.11884e-05	7.98618e-06	5.19976e-06	3.2623e-06	0.0299763	nd	nd	nd	nd	-			1.14809e-05	5.70495e-06	8.19409e-06	6.70438e-06	0.155392
	Peptide	QQQGDAGDVAFVGK	Lactotransferrin isoform DeltaLf	P02788-2			novo	NAGDVAFV	0.00114201	0.000530097	0.000799276	0.000586736	0.147448	2.12632e-05	7.52182e-06	1.45475e-05	6.64112e-06	0.0301055	0.000526	0.000305041	0.000970645	0.00057418	0.00462832	0.0239465		2.01764e-05	5.20215e-06	1.79053e-05	7.74067e-06	0.366659
	Peptide	LVHVEEPHTETVR	Alpha-2-macroglobulin isoform Iso 1	P01023-1					4.1785e-07	1.08973e-06	3.67006e-06	1.261e-05	0.39219	4.17325e-06	4.54056e-06	8.58018e-07	1.32126e-06	0.03061	1.22233e-06	4.23426e-06	2.04395e-06	8.90933e-06	0.710018			4.31001e-06	2.88472e-06	2.51564e-06	3.68269e-06	0.149868
	Peptide	CELSQLLK	Alpha-lactalbumin isoform Iso 1	P00709-1					nd	nd	nd	nd	-	0.000161955	4.52535e-05	0.000126962	2.70901e-05	0.0314184	nd	nd	nd	nd	-			0.000117109	3.48365e-05	0.000144459	4.06183e-05	0.054501
	Peptide	GAGGTLVTVSSASTK	Coatomer subunit beta isoform Iso 1	P53618-1			novo	AAGTLVTLSSAPT	0.000293892	0.000112111	0.000266705	0.000153088	0.624577	5.56544e-05	3.67572e-05	2.84319e-05	1.55026e-05	0.0322118	0.000320959	0.000284695	0.000280299	0.000131957	0.64581			6.44187e-05	7.58233e-05	4.20431e-05	3.08939e-05	0.344071
	Peptide	LEGEACGVYTPR	Insulin-like growth factor-binding protein 2 isoform Iso 1	P18065-1					3.32608e-06	7.94468e-06	6.10011e-06	1.94709e-05	0.654443	1.24477e-05	6.10356e-06	7.48934e-06	4.40446e-06	0.0325194	2.1383e-06	5.01071e-06	4.7131e-06	1.4612e-05	0.443119			8.47055e-06	4.38683e-06	9.96853e-06	5.78864e-06	0.436027
	Peptide	GGLGSLFYLTLDVLETDCHVLR	Fetuin-B isoform Iso 1	Q9UGM5-1					nd	nd	nd	nd	-	2.99684e-05	1.1265e-05	2.08833e-05	7.96411e-06	0.0325741	nd	nd	nd	nd	-			2.51507e-05	8.72527e-06	2.54259e-05	1.06093e-05	0.938656
	Protein	P18065-1	Insulin-like growth factor-binding protein 2 isoform Iso 1	P18065-1					2.84158e-05	4.84397e-05	4.68738e-05	0.000150293	0.691988	8.72797e-05	4.57218e-05	5.121e-05	3.02572e-05	0.0327293	2.11274e-05	3.97842e-05	3.76448e-05	0.000109609	0.516013			5.9205e-05	3.53079e-05	6.92448e-05	4.2155e-05	0.48333
	Protein	P04745-1	Alpha-amylase 1 isoform Iso 1	P04745-1					0.00237194	0.00353088	0.00485373	0.00907287	0.391854	3.48511e-05	3.42412e-05	1.03681e-05	1.10943e-05	0.0344372	0.00246415	0.00132891	0.00361283	0.00685115	0.435385			2.51466e-05	2.57728e-05	2.26096e-05	2.78564e-05	0.793518
	Protein	P01717-1	Immunoglobulin lambda variable 3-25 isoform Iso 1	P01717-1	LV				4.74815e-05	6.7181e-05	4.95735e-05	0.000169569	0.968853	0.000380268	0.000159675	0.000261194	8.19336e-05	0.0349875	1.40382e-05	4.59737e-05	4.85275e-05	0.000126141	0.24253			0.000317986	0.000157064	0.000320731	0.000138214	0.957483
	Peptide	GLEWVSSLSSR	Monocarboxylate transporter 14 isoform Iso 1	Q7RTX9-1			novo	GLTAWVSSLS	2.49447e-05	3.7158e-05	7.47789e-06	1.10986e-05	0.142801	1.44428e-05	9.7668e-06	6.36593e-06	7.90242e-06	0.0364946	2.22412e-05	7.70458e-05	1.62113e-05	2.82638e-05	0.797265			1.694e-05	2.87089e-05	1.04044e-05	9.61801e-06	0.457393
	Peptide	VSPSFSQNCLAYK	Ectonucleotide pyrophosphatase/phosphodiesterase family member 2 isoform Iso 1	Q13822-1					nd	nd	9.09625e-08	3.15103e-07	0.328183	1.0573e-05	4.17696e-06	7.10635e-06	3.43361e-06	0.0369599	nd	nd	4.54813e-08	2.22812e-07	0.487479			1.1731e-05	4.50082e-06	8.83969e-06	4.13737e-06	0.0632214
	Peptide	LDAQASFLPK	Inter-alpha-trypsin inhibitor heavy chain H1 isoform Iso 1	P19827-1					0.000565733	0.00081585	0.000385881	0.000358611	0.495123	1.26442e-05	4.97994e-06	8.86961e-06	3.27904e-06	0.0391756	0.000397952	0.000245148	0.000475807	0.000623121	0.596335			1.31342e-05	4.8812e-06	1.07569e-05	4.5519e-06	0.158278
	Peptide	FLHVPDTFEGHFDGVPVLSK	Inter-alpha-trypsin inhibitor heavy chain H2 isoform Iso 1	P19823-1					nd	nd	nd	nd	-	8.82488e-06	5.95087e-06	4.48143e-06	3.17385e-06	0.0396248	nd	nd	nd	nd	-			7.48857e-06	5.20134e-06	6.65315e-06	5.16485e-06	0.650967
	Peptide	FTLSRDNAK	Immunoglobulin heavy variable 3-48 isoform Iso 1	P01763-1	HV	FR3			4.55984e-05	4.03121e-05	4.21845e-05	3.80481e-05	0.833025	8.75491e-07	1.27937e-06	1.72492e-08	5.97531e-08	0.0403905	3.89096e-05	3.00761e-05	4.38915e-05	3.83745e-05	0.69714			2.97731e-07	7.47118e-07	4.4637e-07	9.88266e-07	0.64961
	Peptide	VAMANLQPQMLVAGATSLARR	Vinculin isoform Iso 2	P18206-1					9.04028e-05	7.84115e-05	6.13607e-05	5.71063e-05	0.310939	0.000121133	6.18405e-05	7.77401e-05	2.82274e-05	0.0425345	2.35953e-05	4.21549e-05	7.58818e-05	6.87039e-05	0.0215497			8.12345e-05	4.52128e-05	9.94367e-05	5.19737e-05	0.309352
	Peptide	VQPYLDDFQKK	Apolipoprotein A-I isoform Iso 1	P02647-1					1.67717e-06	5.17657e-06	1.0472e-06	3.62759e-06	0.733193	4.12104e-05	2.15946e-05	2.55266e-05	1.31142e-05	0.0427695	nd	nd	1.36218e-06	4.38327e-06	0.292732			2.24684e-05	7.86292e-06	3.33685e-05	1.9221e-05	0.0219179
	Peptide	VTLSLDTSK	Kelch-like protein 14 isoform Iso 1	Q9P2G3-1			novo	VTLSLDT	0.000586101	0.000351749	0.000438528	0.000261481	0.255955	0.000328243	0.000154301	0.000221732	6.44143e-05	0.0436603	0.000311743	0.000207854	0.000512315	0.000312337	0.0528548			0.000283898	0.000104541	0.000274988	0.000127792	0.835925
	Glycan	FA2_IgG2/3	Fc-glycan from IgG2 (or 3)		IgG2 (or 3)				0.294548	0.0902905	0.255726	0.0614343	0.231154	0.36721	0.0872399	0.301914	0.0616807	0.0457961	0.214454	0.0608886	0.275137	0.0780845	0.0245873			0.27097	0.0826379	0.334562	0.0810662	0.0343312
	Peptide	LLLYAAWK	Hyaluronan and proteoglycan link protein 2 isoform Iso 1	Q9GZV7-1			novo	LYAAWK	0.000123165	0.000210544	3.90285e-05	4.13355e-05	0.199649	1.59932e-05	1.72683e-05	4.61271e-06	4.20209e-06	0.0460723	3.84564e-05	8.22495e-05	8.10967e-05	0.000154481	0.287687			7.6672e-06	8.24123e-06	1.0303e-05	1.35958e-05	0.542748
	Peptide	DTCFEGGDLTTVFTPSAK	Coagulation factor XI isoform Iso 1	P03951-1					nd	nd	nd	nd	-	0.000156614	3.09538e-05	0.000131841	2.6479e-05	0.0467777	nd	nd	nd	nd	-			9.3027e-05	2.98803e-05	0.000144228	3.08812e-05	3.73875e-05	0.0136827
	Glycan	A2B_IgG2/3	Fc-glycan from IgG2 (or 3)		IgG2 (or 3)				0.0291696	0.0759537	0.00641147	0.0032628	0.321917	0.0506962	0.0332306	0.0280362	0.0149485	0.0475741	0.00452719	0.002427	0.0177905	0.0538449	0.240626			0.0122145	0.00935322	0.0393662	0.02773	0.000142985	0.0322565
	Protein	P03951-1	Coagulation factor XI isoform Iso 1	P03951-1					3.05402e-05	9.91281e-05	1.73446e-05	3.79431e-05	0.673202	0.00142644	0.000359951	0.00115503	0.000267532	0.0477646	4.61612e-05	0.000157962	2.39424e-05	7.37125e-05	0.650963			0.00103421	0.000433894	0.00129073	0.000339726	0.0599317
Serum: elevated in LS	Peptide	SADFTNFDPR	Carbonic anhydrase 2 isoform Iso 1	P00918-1					6.55606e-05	0.000159645	4.37503e-05	6.18361e-05	0.665622	4.45466e-06	8.4514e-06	5.12125e-05	3.56786e-05	0.000802181	0.000152185	0.00014783	5.46554e-05	0.000118921	0.0397316			3.41796e-05	3.65482e-05	2.78336e-05	3.48326e-05	0.615369
	Peptide	WLTFSLGK	Mannose-binding protein C isoform Iso 1	P11226-1					nd	nd	nd	nd	-	3.14656e-06	2.60044e-06	7.21366e-06	2.57377e-06	0.000867414	4.92911e-07	1.70749e-06	0	0	0.160287			2.36137e-06	3.22914e-06	5.18011e-06	3.27375e-06	0.0197715
	Peptide	DSAHGFLK	Serotransferrin isoform Iso 1	P02787-1					0.000537083	0.000815912	0.000540577	0.000663853	0.990922	0.000960609	0.000814858	0.00289378	0.0015219	0.00122501	0.000616601	0.000568184	0.00053883	0.000727432	0.74831			0.00225205	0.00183512	0.00192719	0.00154926	0.580621
	Peptide	ALEWLAR	26S proteasome non-ATPase regulatory subunit 1 isoform Iso 2	Q99460-2			novo	LEWLAR	0.00041048	0.000473374	0.000836853	0.000566765	0.0579796	9.42402e-05	0.000113391	0.000237154	9.27368e-05	0.0026991	0.000230231	0.00024612	0.000623666	0.000555178	0.00586643	0.0279905		0.000151682	0.000142495	0.000165697	0.000124861	0.763731
	Peptide	LSCTLANR	Fibronectin isoform Iso 1	P02751-1			novo	CTLANR	1.78452e-05	1.49236e-05	1.67117e-05	1.83496e-05	0.869664	2.6726e-05	2.39101e-05	6.02643e-05	2.85706e-05	0.00500416	6.47024e-06	1.10548e-05	1.72784e-05	1.63672e-05	0.0473701			2.98183e-05	1.60536e-05	4.34952e-05	3.09394e-05	0.0898756
	Peptide	SGQAPVLVLYK	Immunoglobulin lambda variable 3-27 isoform Iso 1	P01718-1	LV	FR2/CDR2	novo	GQAPVLVIYK	1.21439e-05	1.1271e-05	1.94378e-05	1.69854e-05	0.228223	4.58318e-06	4.10852e-06	2.43652e-05	2.16118e-05	0.00910694	9.43502e-06	1.19725e-05	1.57908e-05	1.45813e-05	0.201167			1.25104e-05	8.69494e-06	1.44742e-05	1.82631e-05	0.664896
	Peptide	EAEEHQETQCLR	Retinoic acid receptor responder protein 2 isoform Iso 1	Q99969-1					nd	nd	nd	nd	-	4.18912e-06	3.91554e-06	1.01136e-05	6.14518e-06	0.0100503	nd	nd	nd	nd	-			3.72349e-06	3.0818e-06	7.15137e-06	5.87789e-06	0.0280619
	Peptide	LGEWVATLK	Gametogenetin isoform Iso 1	Q86UU5-1			novo	LGEPPWVATIK	4.46008e-05	3.91522e-05	5.176e-05	5.14678e-05	0.705029	1.77088e-05	9.75457e-06	3.07794e-05	1.36475e-05	0.0131052	2.81216e-05	3.39478e-05	4.81804e-05	4.48707e-05	0.182112			3.22794e-05	1.14881e-05	2.42441e-05	1.33848e-05	0.0848002
	Peptide	KPVEEYAGGCH	Serotransferrin isoform Iso 1	P02787-1			novo	KPVEEYANCH	4.00297e-07	1.30014e-06	9.19337e-08	3.18468e-07	0.439978	1.90992e-05	1.41958e-05	3.41786e-05	1.3785e-05	0.0149604	1.90739e-08	6.60741e-08	2.46115e-07	9.39011e-07	0.250342			2.87337e-05	1.56829e-05	2.66389e-05	1.57029e-05	0.708173
	Peptide	EVQLVESGGGLVQR	Immunoglobulin heavy variable 3-23 isoform Iso 1	P01764-1	HV	FR1	novo	EVQLVESGGGLVQ	5.76278e-06	4.91979e-06	1.15653e-05	1.50981e-05	0.227287	8.29393e-06	5.29927e-06	2.06885e-05	1.45394e-05	0.0150123	5.31303e-06	1.12616e-05	8.66403e-06	1.13745e-05	0.409021			1.1826e-05	9.28663e-06	1.44912e-05	1.24342e-05	0.516925
	Peptide	ASTLGASGVSPR	Probable tRNA N6-adenosine threonylcarbamoyltransferase, mitochondrial isoform Iso 3	Q9H4B0-3			novo	LSASGVSP	0.000300624	0.000141761	0.000356549	0.000439233	0.68139	4.82474e-05	1.94252e-05	8.2872e-05	4.07165e-05	0.0173227	0.000670392	0.00162222	0.000328586	0.000320462	0.484283			6.5188e-05	5.50654e-05	6.55597e-05	3.58621e-05	0.980647
	Peptide	GADCFLQHK	Serum albumin isoform Iso 3	P02768-3			novo	ECFLQHK	1.03985e-06	2.8126e-06	1.4528e-05	5.02275e-05	0.372806	5.73764e-05	5.0486e-05	0.000134797	9.2966e-05	0.0188591	nd	nd	7.7839e-06	3.54655e-05	0.455586			0.000104113	4.36772e-05	9.60866e-05	8.3163e-05	0.706638
	Peptide	VEQLLMVEYVQPGGSLR	piRNA biogenesis protein EXD1 isoform Iso 2	Q8NHP7-2			novo	EQLLMVE	7.74891e-05	4.89113e-05	9.78346e-05	7.42704e-05	0.436519	5.38399e-06	4.28459e-06	1.38851e-05	1.03235e-05	0.0190142	3.98597e-05	4.22369e-05	8.76618e-05	6.2372e-05	0.0227021			1.3342e-05	1.46945e-05	9.63453e-06	8.86581e-06	0.433902
	Peptide	WSSTSPHRPR	Plasminogen isoform Iso 1	P00747-1			novo	WSSTSLHRP	5.1288e-07	1.25362e-06	5.99076e-09	2.07526e-08	0.188926	2.57115e-05	3.73101e-05	6.54093e-05	4.06526e-05	0.0207159	nd	nd	2.59435e-07	9.04905e-07	0.331132			4.68094e-05	4.09385e-05	4.55604e-05	4.32118e-05	0.934224
	Peptide	GFNCESKPEAEETCFDK	Fibronectin isoform Iso 1	P02751-1					1.25168e-06	2.92415e-06	nd	nd	0.152313	3.47849e-05	1.56176e-05	5.03392e-05	1.4979e-05	0.0208198	nd	nd	6.25838e-07	2.12089e-06	0.317386			2.39195e-05	1.06228e-05	4.2562e-05	1.69433e-05	0.00142831
	Peptide	LGSLGAACEQTQTEGAK	Complement component C8 alpha chain isoform Iso 1	P07357-1					nd	nd	2.33606e-07	8.09234e-07	0.328183	0.000455434	0.000145228	0.000581517	9.85528e-05	0.0208836	nd	nd	1.16803e-07	5.72215e-07	0.487479			0.000429675	0.000128099	0.000518476	0.000137402	0.0704112
	Peptide	MALPGGRHLDSVTLPGQR	Protein inscuteable homolog isoform Iso 1	Q1MX18-1					0.000214069	8.59487e-05	0.000202623	0.000141559	0.813001	3.18342e-05	1.17641e-05	4.52143e-05	1.46817e-05	0.0220446	0.000139927	7.94864e-05	0.000208346	0.000114678	0.072998			4.48662e-05	1.5768e-05	3.85242e-05	1.46963e-05	0.241602
	Peptide	AAVPSGASTGLYEALELR	Alpha-enolase isoform alpha-enolase	P06733-1					0.000309869	0.000233012	0.000261989	0.000212545	0.60422	1.00274e-06	2.19346e-06	4.11513e-06	3.9211e-06	0.0253127	0.000204157	0.000201468	0.000285929	0.000219478	0.287001			2.23635e-06	3.5526e-06	2.55894e-06	3.49018e-06	0.796504
	Peptide	AVVWLSR	Dynein heavy chain 11, axonemal isoform Iso 1	Q96DT5-1			novo	AVVWLS	0.000120906	0.000226547	6.37998e-05	6.93182e-05	0.418752	9.04334e-06	6.3708e-06	2.06697e-05	1.52624e-05	0.0281084	4.42134e-05	4.97132e-05	9.23531e-05	0.000166417	0.20169			1.49751e-05	1.21692e-05	1.48565e-05	1.28872e-05	0.979012
	Peptide	VPLQQNFQDNQFQGK	Neutrophil gelatinase-associated lipocalin isoform Iso 1	P80188-1					0.00157223	0.00124872	0.00234766	0.00265473	0.373777	9.6904e-07	2.03785e-06	4.31006e-06	4.36986e-06	0.0292755	0.00230697	0.0018547	0.00195994	0.00206717	0.626897			3.98394e-06	7.00447e-06	2.63955e-06	3.74577e-06	0.543842
	Peptide	GEWTCKPIAEK	Fibronectin isoform Iso 1	P02751-1					1.13656e-05	1.00974e-05	1.3983e-05	1.85336e-05	0.67166	3.25598e-05	1.17488e-05	4.25138e-05	9.00411e-06	0.0294122	8.07006e-06	1.60921e-05	1.26743e-05	1.4657e-05	0.395611			2.34939e-05	6.01441e-06	3.75368e-05	1.14297e-05	2.89209e-05	0.0120192
	Peptide	NDSGGPLLVHK	Complement factor B isoform Iso 1	P00751-1			novo	DSGGPLIVHK	4.21972e-06	1.25784e-05	1.82466e-07	5.00432e-07	0.290195	5.85291e-06	6.66944e-06	1.60748e-05	1.33622e-05	0.0304943	nd	nd	2.20109e-06	8.94651e-06	0.40343			8.48101e-06	5.28625e-06	1.09639e-05	1.15726e-05	0.383535
	Peptide	LVLVSSASTK	Zinc finger SWIM domain-containing protein 8 isoform Iso 1	A7E2V4-1			novo	LVMVSSGSTK	1.24997e-05	1.99837e-05	1.43932e-05	1.0599e-05	0.775403	2.94801e-06	3.5227e-06	7.11196e-06	5.16856e-06	0.0309076	2.99307e-06	5.65919e-06	1.34464e-05	1.56734e-05	0.00652704	0.029823		6.34989e-06	9.29765e-06	5.02999e-06	4.82019e-06	0.651358
	Peptide	QVELVESGNLVKPGGSLR	Immunoglobulin heavy variable 3-11 isoform Iso 1	P01762-1	HV	FR1	novo	QVQLVESGGGLVKPGGSLR	6.39461e-06	6.76537e-06	1.02961e-05	5.45396e-06	0.134157	4.82672e-06	3.1465e-06	7.80029e-06	3.18127e-06	0.0311695	2.38412e-06	5.60239e-06	8.34534e-06	6.33144e-06	0.00920424	0.0378947		8.00361e-06	5.43414e-06	6.3135e-06	3.44701e-06	0.262358
	Glycan	FA2G1_IgG2/3	Fc-glycan from IgG2 (or 3)		IgG2 (or 3)				0.264532	0.044196	0.291038	0.0225809	0.082429	0.277767	0.0370651	0.307169	0.0251982	0.033177	0.27865	0.0367644	0.277785	0.0368961	0.947426			0.322901	0.029614	0.292468	0.0344418	0.0133094
	Peptide	LNSDGSSTSYADSVK	Immunoglobulin heavy variable 3-33 isoform Iso 1	P01772-1	HV	CDR2	novo	DGSNKYYADSVK	1.1036e-05	8.56337e-06	8.88442e-06	7.25065e-06	0.513429	2.422e-06	2.61987e-06	8.06484e-06	7.87792e-06	0.0343999	1.77721e-06	3.10669e-06	9.96023e-06	7.83724e-06	8.95415e-05	0.00260527		3.01201e-06	2.66203e-06	5.24342e-06	6.42423e-06	0.151457
	Peptide	KPPGEVEGSGGGLVQPGGSLR	Immunoglobulin heavy variable 3-48 isoform Iso 1	P01763-1	HV	FR1	novo	VESGGGLVQPGGSLR	0.000120151	8.08674e-05	8.19996e-05	6.84675e-05	0.225405	1.25543e-06	2.34307e-06	4.36371e-06	4.16321e-06	0.0345014	5.83708e-05	5.68201e-05	0.000101076	7.58242e-05	0.0945943			4.63963e-06	2.88167e-06	2.80957e-06	3.66543e-06	0.140681
	Glycan	FA2G2_IgG2/3	Fc-glycan from IgG2 (or 3)		IgG2 (or 3)				0.0849218	0.0257678	0.108017	0.0322066	0.0653467	0.0854384	0.0330448	0.114322	0.0302833	0.0360985	0.15378	0.0318418	0.0964695	0.0308672	9.5112e-06	0.000791088	0.0226428	0.152774	0.0476846	0.0998801	0.0343289	0.000538935
	Peptide	ALPAPLEK	Lysosomal alpha-glucosidase isoform Iso 1	P10253-1			novo	ALPAPIEK	0.0812593	0.0384916	0.0871032	0.0509924	0.754337	0.0663549	0.0383175	0.0940187	0.0184976	0.0388342	0.0563094	0.0319911	0.0841812	0.0442842	0.06119			0.0765072	0.0327558	0.0801868	0.0326417	0.752072
	Peptide	QLELVESGGGLVQPGGSLR	Immunoglobulin heavy variable 3-11 isoform Iso 1	P01762-1	HV	FR1	novo	QVQLVESGGGLVKPGGSLR	0.000151095	0.000291797	0.000435422	0.000588412	0.153063	8.47648e-05	0.000197204	0.000358512	0.000374705	0.0390711	0.000285194	0.000425214	0.000293259	0.000476863	0.960809			0.000225571	0.000316313	0.000221639	0.000324496	0.972638
	Peptide	GKFLCPLTGLWPLNTLK	Beta-2-glycoprotein 1 isoform Iso 1	P02749-1			novo	KFICPLTGLWPINTLK	nd	nd	nd	nd	-	9.03354e-05	3.23049e-05	0.00011563	2.36256e-05	0.0394681	4.86792e-07	1.6863e-06	0	0	0.160287			9.27385e-05	3.91935e-05	0.000102983	3.05447e-05	0.394362
	Peptide	CKPVNTFVHEPLVDVQNVCFQEK	Ribonuclease pancreatic isoform Iso 1	P07998-1					5.12123e-05	5.03231e-05	4.42973e-05	3.62115e-05	0.702932	4.64665e-05	2.90212e-05	8.02793e-05	4.52587e-05	0.0403563	4.65586e-05	5.31635e-05	4.77548e-05	4.30205e-05	0.94248			7.24625e-05	4.49829e-05	6.33729e-05	4.09964e-05	0.547627
	Peptide	QMMGNLSACHR	Putative uncharacterized protein encoded by LINC00869 isoform Iso 1	P0C866-1			novo	MMGNLS	nd	nd	nd	nd	-	5.55962e-05	3.96644e-05	9.23688e-05	4.3401e-05	0.0413731	nd	nd	nd	nd	-			6.87758e-05	2.28843e-05	7.39825e-05	4.47891e-05	0.64731
	Peptide	KSEFGALFSSGPHGK	Serotransferrin isoform Iso 1	P02787-1			novo	EFNGYAGSLFSSGP	0.000283074	0.000169319	0.000223277	0.000240854	0.489084	0.000101577	7.96331e-05	0.000169343	7.35168e-05	0.0414211	3.65128e-05	5.74521e-05	0.000253175	0.000205884	4.39453e-05	0.00192012		0.000122919	7.5948e-05	0.00013546	8.25573e-05	0.662187
	Peptide	NTLYLQVNSLR	Immunoglobulin heavy variable 3-9 isoform Iso 1	P01782-1	HV	FR3	novo	NSLYLQMNSLR	1.41914e-05	1.1683e-05	9.97787e-06	1.25081e-05	0.402959	9.45481e-06	4.22941e-06	1.73822e-05	1.1494e-05	0.0417557	8.2444e-06	2.05029e-05	1.20847e-05	1.20306e-05	0.557976			1.80216e-05	1.08533e-05	1.34185e-05	9.3879e-06	0.196649
	Protein	P00918-1	Carbonic anhydrase 2 isoform Iso 1	P00918-1					0.000909766	0.00178179	0.000485127	0.000430698	0.437541	9.10458e-05	0.00011466	0.000219832	0.000173074	0.0429056	0.000756511	0.000588889	0.000697447	0.00128613	0.851341			0.000213172	0.000254773	0.000155439	0.000157926	0.407275
	Peptide	LPPWEAPK	Coagulation factor XII isoform Iso 1	P00748-1			novo	PPWEAPK	1.42972e-05	3.68969e-05	9.95584e-06	2.55618e-05	0.740767	0.00027146	5.62903e-05	0.000327557	7.09854e-05	0.0432535	nd	nd	1.21265e-05	3.11209e-05	0.189133			0.000274051	5.2651e-05	0.000299508	6.8893e-05	0.269108
	Peptide	FSGSGSGTDFTLALTR	Immunoglobulin kappa variable 4-1 isoform Iso 1	P06312-1	KV	FR3	novo	FSGSGSGTDFTLKISR	3.16459e-05	1.97253e-05	2.09431e-05	1.51915e-05	0.150644	7.9766e-06	8.21065e-06	1.50495e-05	7.94229e-06	0.0432648	3.27733e-05	3.70755e-05	2.62945e-05	1.80649e-05	0.576393			1.56955e-05	1.53873e-05	1.15131e-05	8.68682e-06	0.396003
	Peptide	TCPKPDDLPFSTVVPLK	Beta-2-glycoprotein 1 isoform Iso 1	P02749-1					0.000194518	0.000152382	0.000223442	0.000123197	0.614222	0.0101333	0.00507576	0.0150253	0.00609217	0.043958	0.000347868	0.000217697	0.00020898	0.000136317	0.0246203			0.0117368	0.00234226	0.0125793	0.00602619	0.55252
	Peptide	LLLYTASNR	N-acetyltransferase ESCO1 isoform Iso 2	Q5FWF5-2			novo	MLYTASN	6.86298e-05	7.97009e-05	0.000107166	0.000139001	0.413715	3.05489e-06	5.04084e-06	1.38054e-05	1.59714e-05	0.044274	0.000117356	0.000164211	8.78981e-05	0.000112543	0.530577			1.98459e-05	2.18085e-05	8.43014e-06	1.2818e-05	0.114876
	Peptide	FGGTLCSGDLWDQASCSSSTTCVR	Complement component C8 alpha chain isoform Iso 1	P07357-1					nd	nd	nd	nd	-	0.000327308	0.000101256	0.000406057	7.84862e-05	0.0446635	nd	nd	nd	nd	-			0.000296119	8.63202e-05	0.000366682	9.73003e-05	0.0408673
	Peptide	SDDKVTLEER	Complement C3 isoform Iso 1	P01024-1					3.01475e-08	1.04434e-07	3.09662e-06	1.0727e-05	0.343346	4.3204e-06	4.79879e-06	1.02673e-05	8.50002e-06	0.046415	1.04399e-06	2.61275e-06	1.56338e-06	7.58228e-06	0.764885			5.18736e-06	4.25901e-06	7.29385e-06	7.40229e-06	0.369602
	Peptide	LDELRDEGK	Serum albumin isoform Iso 1	P02768-1					9.76681e-05	0.000140143	0.000539378	0.00145057	0.315856	0.000259594	0.000246193	0.000605941	0.000499752	0.0468224	0.000312006	0.000444036	0.000318523	0.00103278	0.979084			0.000390045	0.00026377	0.000432768	0.000423943	0.752175
	Peptide	LSCTASGFK	Immunoglobulin heavy variable 3-7 isoform Iso 1	P01780-1	HV	FR1	novo	LSCAASGF	1.90259e-06	6.35904e-06	2.90604e-06	4.48944e-06	0.659561	2.31516e-06	3.00459e-06	7.96613e-06	8.44715e-06	0.0468708	4.93418e-08	1.70925e-07	2.40431e-06	5.40756e-06	0.0439227			7.68478e-06	1.8794e-05	5.14064e-06	6.83915e-06	0.657526
Not significant	Peptide	GCGLGLNSR	Polymeric immunoglobulin receptor isoform Iso 1	P01833-1			novo	CGLGINSR	2.36003e-05	4.13907e-05	6.90302e-05	6.39543e-05	0.0508203	nd	nd	nd	nd	-	7.37687e-05	7.10648e-05	4.63153e-05	5.75666e-05	0.220813			nd	nd	nd	nd	-
	Peptide	QVELTNSGGGLVQPGGSLR	Immunoglobulin heavy variable 3-11 isoform Iso 1	P01762-1	HV	FR1	novo	QVQLVESGGGLVKPGGSLR	2.68109e-05	2.54923e-05	9.71212e-06	1.17076e-05	0.0514115	6.17354e-06	1.16183e-05	4.42971e-06	5.79554e-06	0.647951	1.3738e-05	1.7142e-05	1.82615e-05	2.1275e-05	0.52729			9.58437e-06	2.18194e-05	5.30163e-06	9.02304e-06	0.525452
	Peptide	LTCQVEHDGQPAVSK	Tyrosine-protein phosphatase non-receptor type substrate 1 isoform Iso 1	P78324-1					4.06809e-05	3.88914e-05	0.000120638	0.000124308	0.0529776	nd	nd	nd	nd	-	0.000132978	8.34636e-05	8.06595e-05	9.89013e-05	0.125402			nd	nd	nd	nd	-
	Peptide	AWVFGGGTK	Sodium/hydrogen exchanger 9 isoform Iso 1	Q8IVB4-1			novo	WVFGGGT	7.95136e-05	8.36437e-05	2.46386e-05	3.42592e-05	0.0532509	1.33886e-05	1.37234e-05	8.96437e-06	9.59603e-06	0.370002	1.2116e-05	1.65459e-05	5.20761e-05	6.85049e-05	0.0115328	0.0436967		1.5946e-05	2.45247e-05	1.11765e-05	1.17991e-05	0.534193
	Peptide	NGLPYWLVK	Pro-cathepsin H isoform Iso 1	P09668-1			novo	NGIPYWIVK	0.00092356	0.000389809	0.00136704	0.000643487	0.0533273	nd	nd	nd	nd	-	0.00262273	0.00193372	0.0011453	0.000567462	0.0236505			nd	nd	nd	nd	-
	Peptide	LLLYNTGR	Erythroid differentiation-related factor 1 isoform Iso 1	Q3B7T1-1			novo	LLLCNTGR	0.000409835	0.0003859	0.000165532	9.22265e-05	0.0538105	5.21993e-05	4.56593e-05	3.51168e-05	2.00945e-05	0.253855	0.000175753	0.000136704	0.000287684	0.000301429	0.135001			5.02045e-05	3.43257e-05	4.3658e-05	3.55852e-05	0.602104
	Peptide	KEPPVESGNVVHPGR	Immunoglobulin heavy variable 3-30 isoform Iso 1	P01768-1	HV	FR1	novo	VESGGGVVQPGR	6.44098e-05	6.24943e-05	2.35269e-05	2.59435e-05	0.0541478	3.76533e-06	9.85953e-06	2.4501e-07	8.48741e-07	0.243165	3.19197e-05	5.29838e-05	4.39684e-05	5.12424e-05	0.515137			1.93794e-06	4.58307e-06	2.00517e-06	7.07597e-06	0.976387
	Peptide	QSNNKYAASSYLSLTPDAAWGK	Immunoglobulin lambda-like polypeptide 1 isoform Iso 1	P15814-1	LC		novo	QSNNKYAASSYLSLTPE	0.000314329	0.000159078	0.00018519	0.000152138	0.0543668	2.99377e-06	1.03707e-05	1.07386e-06	2.73242e-06	0.54629	3.5943e-05	0.000103134	0.00024976	0.000165901	0.00026346	0.00430299		5.74008e-06	1.30906e-05	2.03382e-06	7.48133e-06	0.377847
	Peptide	QTGLPDRFSGSGSGTDFTLTLSR	Immunoglobulin kappa variable 3-20 isoform Iso 1	P01619-1	KV	FR3	novo	TGIPDRFSGSGSGTDFTLTISR	0.000143515	7.65226e-05	8.64782e-05	6.00739e-05	0.0545184	nd	nd	5.89062e-07	1.27461e-06	0.123655	5.48608e-05	5.42326e-05	0.000114997	7.33158e-05	0.0169496			2.07469e-06	4.16366e-06	2.94531e-07	9.31408e-07	0.170165
	Protein	P07360-1	Complement component C8 gamma chain isoform Iso 1	P07360-1					0.000346312	0.000349606	0.00012596	8.84987e-05	0.055143	0.00350527	0.00125524	0.00357742	0.000829738	0.869575	5.26128e-05	7.88665e-05	0.000236136	0.000273619	0.00488154	0.0248028		0.00286711	0.00104528	0.00354135	0.00104124	0.0761551
	Peptide	VTLSCSGSSSNLGSNTVNWYQQLPGTAPK	Immunoglobulin lambda variable 1-44 isoform Iso 1	P01699-1	LV	FR1/CDR1/FR2			0.000115109	8.98662e-05	5.71059e-05	3.47683e-05	0.0555341	1.1039e-05	1.15301e-05	6.40337e-06	7.22234e-06	0.250484	4.93014e-05	4.58776e-05	8.61075e-05	7.2926e-05	0.120745			2.90493e-06	3.86535e-06	8.7212e-06	9.70228e-06	0.0152856
	Peptide	GSTSGGTAALGCLVKG	Ig gamma-1 chain C region isoform Iso 1	P01857-1	IgG1		novo	STSGGTAALGCLVK	0.000768004	0.000563532	0.000385894	0.000335404	0.0559015	4.2303e-06	1.22118e-05	6.89796e-07	1.06099e-06	0.338229	0.00019792	0.000299387	0.000576949	0.000493733	0.0203101			4.66086e-06	1.24825e-05	2.46005e-06	8.66778e-06	0.540251
	Peptide	GASYLDCLR	Cullin-2 isoform Iso 1	Q13617-1					0.00159076	0.000496479	0.0010996	0.000683731	0.0564457	0.000285516	4.90606e-05	0.000267907	5.91276e-05	0.435713	0.000558997	0.000313246	0.00134518	0.000635924	1.88125e-05	0.00117814	0.0442902	0.000301848	6.90453e-05	0.000276712	5.38895e-05	0.238207
	Peptide	KEPPVQSQEVKEPGASVK	Immunoglobulin heavy variable 1-2 isoform Iso 1	P23083-1	HV		novo	VQSGAEVKKPGASVK	0.000194062	9.18342e-05	0.000128829	6.47776e-05	0.0567643	4.1008e-05	3.97293e-05	2.08153e-05	2.50677e-05	0.150677	0.000123029	9.47488e-05	0.000161446	8.45598e-05	0.225316			2.09782e-05	2.19365e-05	3.09116e-05	3.40852e-05	0.366324
	Peptide	LSCAASGFTFR	Immunoglobulin heavy variable 3-7 isoform Iso 1	P01780-1	HV	FR1	novo	LSCAASGFTF	0.000415798	0.000161262	0.000296468	0.000128004	0.0571093	0.000312308	9.57691e-05	0.000267628	7.28015e-05	0.211609	0.0003394	9.62402e-05	0.000356133	0.000154882	0.734943			0.000247652	6.08131e-05	0.000289968	8.62674e-05	0.138693
	Peptide	LLLYEASSLESGVPSR	Immunoglobulin kappa variable 1-5 isoform Iso 1	P01602-1	KV	FR2/CDR2/FR3	novo	LLIYKASSLESGVPSR	0.0001171	0.000104603	5.08064e-05	3.70533e-05	0.0578909	3.77947e-05	3.84265e-05	1.39037e-05	1.57599e-05	0.065336	7.8217e-05	0.000102724	8.39531e-05	8.38816e-05	0.858647			6.60886e-05	0.000104334	2.58492e-05	3.12071e-05	0.215676
	Peptide	LALLQEK	Glutathione S-transferase A2 isoform Iso 1	P09210-1			novo	LALLQDK	0.000346835	0.000281734	0.000750057	0.000621383	0.0581573	nd	nd	nd	nd	-	0.000944437	0.00111907	0.000548446	0.000514821	0.264108			nd	nd	nd	nd	-
	Peptide	PAGLPDR	Immunoglobulin lambda variable 1-51 isoform Iso 1	P01701-1	LV				3.22884e-05	1.85495e-05	5.56117e-05	3.52148e-05	0.0586389	4.87749e-05	4.10089e-05	6.53963e-05	3.49032e-05	0.296569	4.82049e-05	2.97434e-05	4.39501e-05	2.99925e-05	0.689965			6.99719e-05	3.40877e-05	5.70856e-05	3.8197e-05	0.330481
	Peptide	MENLLSGNPLLNLTGPSQPQANFK	Spliceosome-associated protein CWC15 homolog isoform Iso 1	Q9P013-1					0.000101336	0.000110635	2.98736e-05	4.99065e-05	0.0590438	0.00295399	0.00227918	0.00205062	0.00127929	0.243933	1.08316e-05	1.70864e-05	6.56049e-05	9.15282e-05	0.00874994	0.0366714		0.00242247	0.00177044	0.00250231	0.00186548	0.902799
	Peptide	NSLYLQMNNLR	Immunoglobulin heavy variable 3-13 isoform Iso 1	P01766-1	HV	FR3	novo	NSLYLQMNSLR	6.51464e-05	4.70888e-05	3.01476e-05	3.86503e-05	0.0591428	3.25742e-05	1.34045e-05	2.9064e-05	2.00864e-05	0.619594	2.01636e-05	1.46357e-05	4.7647e-05	4.57654e-05	0.011714	0.0439291		3.41853e-05	1.35905e-05	3.08191e-05	1.67961e-05	0.551536
	Peptide	SPWTFGQGTK	Potassium-transporting ATPase alpha chain 1 isoform Iso 1	P20648-1			novo	WTFGQ	6.91598e-05	5.0236e-05	3.50113e-05	3.20346e-05	0.0597	5.57809e-06	9.19751e-06	1.00374e-05	1.13484e-05	0.301755	1.69855e-05	1.68235e-05	5.20855e-05	4.47434e-05	0.00183655	0.0133381		1.06838e-05	1.28618e-05	7.80776e-06	1.03556e-05	0.473702
	Peptide	QLDDLDVR	Apolipoprotein B-100 isoform Iso 1	P04114-1					1.51187e-05	1.73818e-05	3.89408e-06	8.11198e-06	0.0601221	7.21539e-05	3.79434e-05	6.3786e-05	3.63807e-05	0.586892	8.35784e-06	1.86216e-05	9.50639e-06	1.44511e-05	0.83953			3.85344e-05	3.07438e-05	6.79699e-05	3.66036e-05	0.0224657
	Peptide	EGLYLTEELYK	Arginase-1 isoform Iso 2	P05089-2					1.12136e-05	1.22845e-05	3.38013e-05	3.61132e-05	0.0601531	3.13134e-07	1.08473e-06	1.07649e-08	3.72905e-08	0.355208	7.81425e-05	4.84161e-05	2.25074e-05	2.87924e-05	0.00227537	0.0154257		nd	nd	1.6195e-07	7.66326e-07	0.472352
	Peptide	ASYLDFWA	Acyl-coenzyme A synthetase ACSM1, mitochondrial isoform Iso 1	Q08AH1-1			novo	ASYVLDYWA	6.15065e-05	3.62851e-05	3.67414e-05	2.36656e-05	0.0603085	1.89025e-06	2.0015e-06	7.00336e-06	2.01867e-05	0.400892	4.41235e-05	5.06985e-05	4.9124e-05	3.25197e-05	0.721372			1.63465e-06	1.5926e-06	4.4468e-06	1.42699e-05	0.349726
	Peptide	KSVHVQSGAEVNK	Immunoglobulin heavy variable 1-2 isoform Iso 1	P23083-1	HV		novo	VQSGAEVKK	8.49875e-05	7.29918e-05	3.76159e-05	3.61075e-05	0.0609261	nd	nd	nd	nd	-	3.60864e-05	8.55533e-05	6.13017e-05	6.12945e-05	0.315933			nd	nd	nd	nd	-
	Peptide	LVNEVTEFAGK	Serum albumin isoform Iso 1	P02768-1			novo	LVNEVTEFA	0.000246915	0.000231576	0.000100257	9.48252e-05	0.0609812	1.60476e-05	1.19887e-05	1.36155e-05	1.23395e-05	0.629185	0.000107458	7.38111e-05	0.000173586	0.000188571	0.142391			1.27075e-05	1.02745e-05	1.48315e-05	1.19626e-05	0.603015
	Protein	P78324-1	Tyrosine-protein phosphatase non-receptor type substrate 1 isoform Iso 1	P78324-1					0.000253641	0.000248837	0.00058347	0.000509675	0.0611283	3.77213e-05	3.83777e-05	3.03875e-05	3.80571e-05	0.64295	0.000801538	0.000450772	0.000418555	0.000426884	0.0177569			1.97747e-05	1.94204e-05	3.40544e-05	3.75649e-05	0.142013
	Glycan	FA2G2_IgG1	Fc-glycan from IgG1		IgG1				0.116413	0.030738	0.144589	0.0387515	0.0611528	0.108261	0.0451025	0.129774	0.0354071	0.207179	0.198653	0.0361159	0.130501	0.0371102	8.40096e-06	0.000715718	0.0200264	0.177295	0.0521688	0.119017	0.0411485	0.000842679
	Peptide	LLLYDAFNR	Immunoglobulin kappa variable 3-11 isoform Iso 1	P04433-1	KV	FR2/CDR2	novo	LLIYDASNR	5.8921e-05	4.90896e-05	2.77466e-05	2.13546e-05	0.0619047	3.44282e-05	4.07036e-05	1.9719e-05	1.06005e-05	0.248163	3.03577e-05	2.91364e-05	4.33338e-05	4.03005e-05	0.328986			2.01041e-05	1.01492e-05	2.70736e-05	3.00426e-05	0.313001
	Peptide	EFVLSDR	Coactosin-like protein isoform Iso 1	Q14019-1					6.35641e-05	5.22347e-05	2.91035e-05	3.09508e-05	0.0620289	4.23238e-07	1.46614e-06	nd	nd	0.328183	0.000136742	9.2433e-05	4.63338e-05	4.55287e-05	0.00656013	0.029823		nd	nd	2.11619e-07	1.03672e-06	0.487479
	Peptide	QSSGENCDVVVNTLGKR	Polymeric immunoglobulin receptor isoform Iso 1	P01833-1					4.07943e-05	4.42001e-05	0.000126428	0.000138691	0.0621008	nd	nd	nd	nd	-	0.00014679	0.000112444	8.36112e-05	0.000109758	0.115512			nd	nd	nd	nd	-
	Peptide	KEMPPSDVAFVGGK	Poly(A) polymerase gamma isoform Iso 1	Q9BWT3-1			novo	KNLPPSVVATVGGK	8.24792e-05	4.23087e-05	5.05102e-05	3.75111e-05	0.0629602	4.35283e-08	1.50786e-07	nd	nd	0.328183	3.31283e-05	5.37481e-05	6.64947e-05	4.23753e-05	0.0496394			nd	nd	2.17641e-08	1.06622e-07	0.487479
	Peptide	ADDTAVYYCAK	Immunoglobulin heavy variable 3-23 isoform Iso 1	P01764-1	HV		novo	AEDTAVYYCAK	0.000111332	4.61573e-05	0.000166141	8.55478e-05	0.0636294	6.34253e-05	3.14238e-05	7.44523e-05	3.8551e-05	0.450631	0.000141625	8.26278e-05	0.000138736	7.28197e-05	0.915158			7.56502e-05	2.65756e-05	6.89388e-05	3.48534e-05	0.56191
	Peptide	GYLGEEYVGK	Peroxisome biogenesis factor 10 isoform Iso 2	O60683-2			novo	GYQTLGEEYV	0.000631093	0.000378437	0.000344618	0.000339113	0.0636641	4.89592e-06	7.51582e-06	5.5567e-06	6.34405e-06	0.818121	8.86799e-05	0.000100999	0.000487855	0.00038066	4.39205e-05	0.00182449		7.53962e-06	1.0505e-05	5.22631e-06	6.81016e-06	0.429892
	Peptide	LVESGGDLVQPGR	Immunoglobulin heavy variable 3-9 isoform Iso 1	P01782-1	HV	FR1	novo	LVESGGGLVQPGR	9.3045e-06	1.17989e-05	2.15435e-06	3.32473e-06	0.0648674	1.28522e-05	1.78762e-05	1.18693e-05	1.36527e-05	0.88107	7.42358e-06	1.23704e-05	5.72943e-06	9.2306e-06	0.646369			6.50395e-06	7.84903e-06	1.23607e-05	1.55637e-05	0.142617
	Peptide	FLNVLSPR	Insulin-like growth factor-binding protein 3 isoform Iso 2	P17936-2					1.9258e-05	1.54748e-05	4.27474e-05	3.77667e-05	0.065225	6.18501e-05	2.68387e-05	4.75743e-05	2.01107e-05	0.154499	4.17356e-05	3.15085e-05	3.10027e-05	3.06695e-05	0.333494			5.33266e-05	2.46618e-05	5.47122e-05	2.43124e-05	0.87348
	Protein	P05154-1	Plasma serine protease inhibitor isoform Iso 1	P05154-1					0.000181762	0.000246697	3.509e-05	4.27647e-05	0.0658891	3.68968e-05	2.58923e-05	3.21971e-05	3.08628e-05	0.690025	9.02089e-06	2.621e-05	0.000108426	0.000188662	0.018043			4.81461e-05	2.56424e-05	3.4547e-05	2.79632e-05	0.166935
	Glycan	FA2BG2_IgG2/3	Fc-glycan from IgG2 (or 3)		IgG2 (or 3)				0.0084994	0.00326171	0.0114461	0.00415637	0.0663325	0.00569925	0.00271181	0.00790535	0.0030432	0.0741516	0.0161894	0.00648403	0.00997276	0.00395164	0.00799673	0.034361		0.00890981	0.00449317	0.0068023	0.00303577	0.10443
	Peptide	ADDTALYYCAK	Immunoglobulin heavy variable 3-9 isoform Iso 1	P01782-1	HV	FR3	novo	AEDTALYYCAK	1.96156e-05	1.08787e-05	1.16128e-05	9.39099e-06	0.0667306	1.13705e-05	9.47011e-06	7.83613e-06	4.14132e-06	0.254562	1.00395e-05	1.29263e-05	1.56142e-05	1.07464e-05	0.179217			1.62594e-05	1.28181e-05	9.60331e-06	7.37245e-06	0.116751
	Protein	P25311-1	Zinc-alpha-2-glycoprotein isoform Iso 1	P25311-1					0.000137028	0.00018286	0.000413921	0.000448966	0.0671071	nd	nd	0.000339978	0.00117772	0.328183	0.000974735	0.000609853	0.000275474	0.000363863	0.00231538	0.0154257		2.3511e-06	8.14446e-06	0.000169989	0.000832773	0.334353
	Peptide	ASQSVSSNLAWYQQK	Immunoglobulin kappa variable 3-15 isoform Iso 1	P01624-1	KV	CDR1/FR2			9.98696e-06	1.45556e-05	1.37762e-06	2.5275e-06	0.0671097	5.06751e-06	4.89274e-06	5.64295e-06	4.18131e-06	0.759688	nd	nd	5.68229e-06	1.11229e-05	0.0879516			1.33238e-05	1.63171e-05	5.35523e-06	4.46061e-06	0.12297
	Peptide	DGAGDVAFVNK	Serotransferrin isoform Iso 1	P02787-1			novo	DGAGDVAFV	9.88911e-05	8.23345e-05	4.58949e-05	4.83051e-05	0.0674952	1.77965e-07	6.16488e-07	1.60242e-07	4.66347e-07	0.937415	1.41851e-05	3.3564e-05	7.2393e-05	7.13496e-05	0.0021152	0.0146053		6.86315e-07	1.14628e-06	1.69103e-07	5.34659e-07	0.160766
	Peptide	QTLYEPPSVSVSPGQTASLTCSGDK	Immunoglobulin lambda variable 3-1 isoform Iso 1	P01715-1	LV	FR1/CDR1	novo	LTQPPSVSVSPGQTASITCSGDK	8.97928e-05	3.97097e-05	5.6232e-05	4.57147e-05	0.0679258	4.59657e-05	2.0701e-05	3.05112e-05	1.67617e-05	0.0568619	5.91401e-05	4.46073e-05	7.30124e-05	4.52489e-05	0.389803			3.90938e-05	2.22512e-05	3.82384e-05	2.00406e-05	0.90801
	Peptide	LSCAASGFTFSR	Immunoglobulin heavy variable 3-7 isoform Iso 1	P01780-1	HV	FR1	novo	LSCAASGFTFS	0.000306585	7.85261e-05	0.000233709	0.00010573	0.0683387	0.000167128	6.98329e-05	0.000143106	7.32055e-05	0.419597	0.000227409	7.66433e-05	0.000270147	9.83922e-05	0.197286			0.0001491	4.56043e-05	0.000155117	7.10343e-05	0.791654
	Peptide	EKPPVQSGAEVGK	Immunoglobulin heavy variable 1-2 isoform Iso 1	P23083-1	HV - FR1		novo	VQSGAEV	0.000885112	0.000434164	0.000568637	0.000374112	0.0688663	2.81409e-05	1.25204e-05	2.68491e-05	1.3226e-05	0.808191	0.000330296	0.000205951	0.000726874	0.000428038	0.000654212	0.00756042		1.83734e-05	1.10724e-05	2.7495e-05	1.26122e-05	0.0408462
	Peptide	SAGWNLPLGLLYCDLGPEPR	Serotransferrin isoform Iso 1	P02787-1			novo	SAGWNIPIGLLYCDLPEPR	0.000540773	0.000337534	0.000281126	0.000328086	0.0691467	0.000211769	0.000116014	0.000173956	7.84427e-05	0.359773	0.000159286	0.000152968	0.000410949	0.000351504	0.00522569	0.025725		0.000178167	6.73893e-05	0.000192863	9.87565e-05	0.646459
	Peptide	TVTLNCPFKTENAQK	Polymeric immunoglobulin receptor isoform Iso 1	P01833-1					0.000761054	0.000890981	0.0019866	0.00198896	0.0700759	nd	nd	nd	nd	-	0.00263709	0.00213259	0.00137383	0.00163201	0.0564377			8.28302e-08	2.86932e-07	nd	nd	0.160287
	Peptide	ELGCVSAETTEDCLAK	Serotransferrin isoform Iso 1	P02787-1			novo	CVSAETTEDCIAK	0.000131637	9.13536e-05	6.87799e-05	6.8899e-05	0.0702115	3.93647e-05	2.56373e-05	4.46557e-05	3.08941e-05	0.652472	2.58648e-05	3.63948e-05	0.000100208	8.53953e-05	0.000877672	0.0087808		4.29781e-05	2.7793e-05	4.20102e-05	2.78949e-05	0.92231
	Peptide	QSSGENCDVVVNTLGK	Polymeric immunoglobulin receptor isoform Iso 1	P01833-1					0.00118259	0.00116886	0.00394027	0.00468397	0.0705503	4.73285e-06	6.7461e-06	1.14519e-05	9.2156e-06	0.0537543	0.00413164	0.00288424	0.00256143	0.00362355	0.200495			1.67798e-06	2.32143e-06	8.09237e-06	8.61162e-06	0.00193748
	Peptide	EVQVVESGGGLVQPGGSLR	Immunoglobulin heavy variable 3-9 isoform Iso 1	P01782-1	HV	FR1	novo	EVQLVESGGGLVQPGRSLR	9.14106e-05	9.22538e-05	3.63046e-05	3.05186e-05	0.070589	1.41294e-05	9.12922e-06	2.15741e-05	2.04892e-05	0.268029	8.68287e-05	7.27828e-05	6.38576e-05	7.2856e-05	0.378623			3.88288e-05	3.33201e-05	1.78518e-05	1.59717e-05	0.0585062
	Peptide	NLNEKDYELLCPNGQK	Melanotransferrin isoform Iso 1	P08582-1			novo	DYELLCPNG	0.00013682	3.72226e-05	0.000100184	5.56316e-05	0.0711718	8.67895e-05	2.69367e-05	7.78607e-05	2.09179e-05	0.374275	0.000113858	9.38355e-05	0.000118502	4.99293e-05	0.874771			8.07932e-05	1.71927e-05	8.23251e-05	2.40226e-05	0.845354
	Peptide	LTLDKLDVK	Phosphoglycerate kinase 1 isoform Iso 1	P00558-1					5.52532e-06	6.82044e-06	3.32567e-05	4.79068e-05	0.0716085	8.264e-09	2.86273e-08	nd	nd	0.328183	3.24788e-05	2.44633e-05	1.9391e-05	3.63387e-05	0.269374			2.49455e-07	7.32734e-07	4.132e-09	2.02426e-08	0.270754
	Peptide	ELVLTQSPATLSLSPGERG	Immunoglobulin kappa variable 3-11 isoform Iso 1	P04433-1	KV	FR1	novo	EIVLTQSPATLSLSPGERA	0.000391401	0.00028897	0.000195972	0.000211962	0.0721379	6.02403e-06	9.1585e-06	4.32296e-06	7.05561e-06	0.615339	8.3641e-05	0.000115401	0.000293687	0.000267184	0.00237958	0.0157208		4.07305e-06	4.37218e-06	5.17349e-06	8.04233e-06	0.598615
	Peptide	SGAGTELSVR	Tyrosine-protein phosphatase non-receptor type substrate 1 isoform Iso 1	P78324-1					3.60054e-05	3.87895e-05	8.19627e-05	7.33243e-05	0.0722052	nd	nd	1.78988e-06	5.09321e-06	0.236359	0.000125711	8.68494e-05	5.89841e-05	6.19833e-05	0.0118732	0.0442401		1.79292e-07	6.21084e-07	8.94941e-07	3.63898e-06	0.357751
	Peptide	KEPPVQSGPEVK	ATP-binding cassette sub-family A member 7 isoform Iso 1	Q8IZY2-1			novo	EPPVQHSSHRFSAPEV	0.000834682	0.000426063	0.000546144	0.000314789	0.0724504	0.000108972	3.51777e-05	0.000114979	3.23514e-05	0.66748	0.000521683	0.000311803	0.000690413	0.000394878	0.205868			0.000112735	5.79109e-05	0.000111976	3.31934e-05	0.966985
	Peptide	LLLYDVNK	Ras-related protein Rab-26 isoform Iso 1	Q9ULW5-1			novo	LLLYDVTNK	3.97739e-05	4.62553e-05	1.23499e-05	1.53681e-05	0.0725394	3.72212e-05	5.94652e-05	1.95155e-05	7.84732e-06	0.327756	3.37774e-06	5.99792e-06	2.60619e-05	3.65022e-05	0.00649473	0.029823		1.97896e-05	1.62458e-05	2.83683e-05	4.24549e-05	0.390331
	Peptide	LDTSEVVFNSK	Galectin-7 isoform Iso 1	P47929-1					2.94397e-05	3.4266e-05	5.78572e-05	3.94764e-05	0.0729651	nd	nd	nd	nd	-	8.4205e-05	3.85692e-05	4.36484e-05	3.89556e-05	0.00565641	0.0270821		nd	nd	nd	nd	-
	Peptide	DKYLLQGVTSWGLGCAR	Apolipoprotein(a) isoform Iso 1	P08519-1			novo	DKYILQGVTSWGLGCAR	2.14934e-07	3.95397e-07	nd	nd	0.0729833	8.75583e-05	5.96716e-05	8.01169e-05	2.93061e-05	0.703304	nd	nd	1.07467e-07	2.94656e-07	0.21831			8.23453e-05	4.53816e-05	8.38376e-05	4.61318e-05	0.927257
	Peptide	SPLFGPEEVNSVEGNSVSLTCYYPPTSVNR	Polymeric immunoglobulin receptor isoform Iso 1	P01833-1					0.000462136	0.000542669	0.00136755	0.00152866	0.0740569	nd	nd	nd	nd	-	0.00223729	0.00178808	0.000914844	0.00121338	0.0128885	0.0466992		nd	nd	nd	nd	-
	Peptide	SGTASVVCLLNNFYGPR	Ig kappa chain C region isoform Iso 1	P01834-1	KC		novo	SGTASVVCLLNNFYPR	0.00199902	0.00125782	0.0011341	0.000988779	0.0744621	4.65243e-06	4.51523e-06	1.12168e-05	1.73687e-05	0.228252	0.000580263	0.000566147	0.00156656	0.00119139	0.00190479	0.0136342		8.94067e-06	1.1705e-05	7.9346e-06	1.28557e-05	0.821213
	Peptide	KFPVFK	Cystatin-B isoform Iso 1	P04080-1					5.64668e-05	3.22706e-05	0.00012111	0.000111062	0.0751639	nd	nd	nd	nd	-	8.95143e-05	5.34796e-05	8.87882e-05	8.65299e-05	0.978985			nd	nd	nd	nd	-
	Peptide	WTFGQGTK	Potassium-transporting ATPase alpha chain 1 isoform Iso 1	P20648-1			novo	TFGQGTK	9.42738e-05	9.10456e-05	3.77111e-05	5.22055e-05	0.0752915	4.57269e-05	2.75219e-05	3.81027e-05	1.73154e-05	0.425352	1.68553e-05	2.64896e-05	6.59925e-05	7.81186e-05	0.00914699	0.0378947		5.24267e-05	2.20607e-05	4.19148e-05	2.28214e-05	0.196693
	Peptide	WANQCNYR	Cysteine-rich secretory protein 3 isoform Iso 1	P54108-1			novo	NQCDYR	4.30587e-05	4.92238e-05	8.71728e-05	6.55041e-05	0.075572	nd	nd	nd	nd	-	4.4372e-05	5.99671e-05	6.51158e-05	6.09803e-05	0.340214			nd	nd	nd	nd	-
	Peptide	LGHPAPNFK	Peroxiredoxin-1 isoform Iso 1	Q06830-1					7.42352e-05	6.14091e-05	0.000165631	0.000154446	0.0769729	nd	nd	nd	nd	-	0.000123897	8.7486e-05	0.000119933	0.00012406	0.921907			nd	nd	nd	nd	-
	Peptide	EMVPLGDSHSLKKDPVMPQNMVPLEDSNSHSLK	Testis-expressed sequence 13C protein isoform Iso 1	A0A0J9YWL9-1					0.0276548	0.0237235	0.0130448	0.0135209	0.0772758	0.000252226	0.000125731	0.000331777	0.000139113	0.155822	0.00467939	0.00329467	0.0203498	0.0203047	0.00108945	0.00995403		0.00034836	0.00025858	0.000292001	0.000135893	0.490634
	Peptide	GTNYLADVFEK	Protein S100-A7 isoform Iso 1	P31151-1					3.04097e-05	3.5436e-05	8.33712e-05	8.97969e-05	0.0776581	1.45156e-07	5.02834e-07	nd	nd	0.328183	8.32136e-05	5.06211e-05	5.68904e-05	7.20328e-05	0.26627			1.27699e-06	4.42363e-06	7.25778e-08	3.55557e-07	0.366468
	Peptide	LKCDEMASVNSVGK	Schlafen family member 12-like isoform Iso 2	Q6IEE8-2			novo	LKQLICEEMGSVN	5.9321e-05	5.52369e-05	2.60623e-05	2.63659e-05	0.0783823	2.0787e-05	2.37809e-05	1.11493e-05	1.39378e-05	0.238665	2.59518e-05	3.3942e-05	4.26917e-05	4.56098e-05	0.269615			2.026e-05	1.92627e-05	1.59682e-05	1.96878e-05	0.538812
	Peptide	EVQLVESGNLLKPNSLR	Immunoglobulin heavy variable 3-11 isoform Iso 1	P01762-1	HV	FR1	novo	QVQLVESGGGLVKPGGSLR	4.60693e-05	6.50121e-05	9.67739e-06	8.16287e-06	0.0797934	2.15728e-05	2.30913e-05	2.15158e-05	4.08007e-05	0.996677	7.26771e-06	8.56122e-06	2.78734e-05	4.89771e-05	0.0560753			1.75846e-05	1.20404e-05	2.15443e-05	3.24218e-05	0.599943
	Peptide	TNLLQLPNVK	Tyrosine-protein kinase receptor Tie-1 isoform Iso 3	P35590-3			novo	LLQLPNV	1.31088e-05	1.29916e-05	5.02844e-05	6.601e-05	0.0800459	1.27097e-07	4.40279e-07	nd	nd	0.328183	0.000136285	0.000165216	3.16966e-05	5.02512e-05	0.0531668			nd	nd	6.35487e-08	3.11324e-07	0.487479
	Peptide	YAASSYLSLTPEGQWK	Ig lambda-7 chain C region isoform Iso 1	A0M8Q6-1	LC		novo	YAASSYLSLTPEQWK	0.00181934	0.00108024	0.00110099	0.000820238	0.0801185	0.000109472	2.09197e-05	0.000110619	2.27951e-05	0.898907	0.000843226	0.000538894	0.00146016	0.00100721	0.022428			9.98572e-05	4.49019e-05	0.000110046	2.14046e-05	0.469085
	Peptide	FSGSLLGGGK	Immunoglobulin lambda variable 7-43 isoform Iso 1	P04211-1	LV	FR3	novo	FSGSLLGG	0.00021056	0.000147207	0.000371455	0.000265776	0.080141	0.000135912	0.000135211	0.000243495	0.00034122	0.326714	0.00139779	0.0021136	0.000291007	0.00022561	0.0975529			0.000248145	0.000211303	0.000189703	0.000259706	0.504603
	Peptide	ENFPNFLSACDK	Protein S100-A7 isoform Iso 1	P31151-1					1.55456e-05	1.72205e-05	4.33672e-05	4.82149e-05	0.081093	nd	nd	nd	nd	-	5.46234e-05	3.17047e-05	2.94564e-05	3.81517e-05	0.0574076			nd	nd	nd	nd	-
	Protein	P09467-1	Fructose-1,6-bisphosphatase 1 isoform Iso 1	P09467-1					7.35671e-06	1.33342e-05	6.32718e-05	0.000100565	0.0817248	2.38687e-06	4.91897e-06	5.78415e-06	1.00351e-05	0.307971	0.000440989	0.000442895	3.53142e-05	7.57458e-05	0.00894046	0.0372508		7.59728e-06	8.53549e-06	4.08551e-06	7.92119e-06	0.229929
	Peptide	WPTDQGDVAFVK	Serotransferrin isoform Iso 1	P02787-1			novo	GDVAFVK	0.00563274	0.00165523	0.00448507	0.00141926	0.0818634	0.000493616	0.000234393	0.00036856	7.47244e-05	0.10137	0.00414384	0.00216401	0.00505891	0.00161781	0.16245			0.000424876	0.000141147	0.000431088	0.00018173	0.918128
	Peptide	LSCAASGFSFR	Immunoglobulin heavy variable 3-7 isoform Iso 1	P01780-1	HV	FR1	novo	LSCAASGFTF	6.29363e-05	2.9543e-05	4.08959e-05	2.97022e-05	0.0819979	4.22091e-05	2.21938e-05	3.18601e-05	1.43047e-05	0.188312	4.86277e-05	4.24722e-05	5.19161e-05	3.10818e-05	0.793039			3.3551e-05	7.5835e-06	3.70346e-05	1.90099e-05	0.439846
	Peptide	GTAPSTMGQSPSSLSASVGDR	Immunoglobulin kappa variable 1D-33 isoform Iso 1	P01593-1	KV	FR1	novo	MTQSPSSLSASVGDR	0.000636919	0.0002564	0.000473637	0.000175711	0.0824369	0.000102884	4.98913e-05	0.000110011	5.26835e-05	0.736883	0.000284574	0.000119873	0.000555278	0.00023057	5.1307e-05	0.00199932		9.2838e-05	4.92342e-05	0.000106448	5.03105e-05	0.446366
	Peptide	ELPAPLEK	Homeobox protein aristaless-like 4 isoform Iso 1	Q9H161-1			novo	DLPSPLEK	0.000147396	8.43542e-05	8.83952e-05	7.46651e-05	0.0832932	4.48582e-06	4.40226e-06	2.91299e-06	2.86123e-06	0.31067	3.55765e-05	6.29911e-05	0.000117896	8.35314e-05	0.00496174	0.0249515		3.31973e-06	4.54062e-06	3.69941e-06	3.71878e-06	0.790123
	Peptide	LLLSDASTR	Inactive pancreatic lipase-related protein 1 isoform Iso 1	P54315-1			novo	LLLSDPST	0.000216085	0.000325152	3.74386e-05	2.65471e-05	0.0840322	3.07018e-05	6.16996e-05	8.27761e-06	9.01227e-06	0.237694	2.81629e-05	4.3344e-05	0.000126762	0.000243364	0.0653625			1.09896e-05	1.58991e-05	1.94897e-05	4.46171e-05	0.410788
	Peptide	SGTDLTGPMGGLGK	Poly [ADP-ribose] polymerase 10 isoform Iso 1	Q53GL7-1					0.00228169	0.00126388	0.00138241	0.00116985	0.0841618	0.000251139	8.40372e-05	0.000246664	0.000111794	0.912743	0.000881269	0.000646188	0.00183205	0.00127651	0.00547533	0.0266248		0.00029773	0.00019769	0.000248902	9.67477e-05	0.432587
	Peptide	VEDTAVGYYCAR	Immunoglobulin heavy variable 1-69 isoform Iso 1	P01742-1	HV	FR3	novo	EDTAVYYCAR	8.44953e-05	7.92839e-05	3.63065e-05	4.72785e-05	0.0842397	2.34116e-06	3.59269e-06	4.66716e-06	7.20019e-06	0.331427	5.31963e-05	5.32705e-05	6.04009e-05	6.84188e-05	0.751796			7.78414e-06	8.90021e-06	3.50416e-06	5.69024e-06	0.0881137
	Peptide	PGSAPTTVLYEDNQRPSGVPDR	Immunoglobulin lambda variable 6-57 isoform Iso 1	P01721-1	LV				1.91223e-05	2.31253e-05	5.86633e-06	8.76184e-06	0.0843482	5.09459e-05	5.90063e-05	3.58495e-05	3.13915e-05	0.444872	1.35606e-06	4.69753e-06	1.24943e-05	1.83935e-05	0.00931195	0.0388789		3.60805e-05	3.04036e-05	4.33977e-05	4.68607e-05	0.627333
	Peptide	QNAVTDLTAEAVNVALAAPPSEGEANAELCRYLSK	UPF0235 protein C15orf40 isoform Iso 1	Q8WUR7-1					0.00353491	0.00351148	0.00147551	0.00163798	0.0847315	2.54139e-05	1.33094e-05	2.38521e-05	1.10992e-05	0.757837	0.00156721	0.0016103	0.00250521	0.00287867	0.219288			2.83199e-05	1.75892e-05	2.4633e-05	1.20114e-05	0.463378
	Peptide	ENFPNFLSACDKK	Protein S100-A7 isoform Iso 1	P31151-1					4.41359e-05	3.26249e-05	9.70605e-05	9.30904e-05	0.0847586	nd	nd	nd	nd	-	8.97481e-05	5.23849e-05	7.05982e-05	7.33776e-05	0.42656			nd	nd	nd	nd	-
	Peptide	LPACLAGER	Neutrophil defensin 1 isoform Iso 1	P59665-1					3.46578e-05	3.54995e-05	8.21699e-05	8.19506e-05	0.0852124	2.82055e-06	3.29555e-06	3.94235e-06	3.3265e-06	0.415512	0.000163123	0.000102117	5.84139e-05	6.63593e-05	0.000725229	0.00802774		2.40378e-06	2.56539e-06	3.38145e-06	3.28858e-06	0.374566
	Peptide	KPPEVESGGGVVQPER	Immunoglobulin heavy variable 3-30 isoform Iso 1	P01768-1	HV	FR1	novo	VESGGGVVQPGR	2.18303e-05	1.92798e-05	9.94481e-06	1.24135e-05	0.0863169	2.31912e-06	3.41848e-06	1.65374e-06	2.50616e-06	0.592064	1.93811e-05	2.22522e-05	1.58876e-05	1.69801e-05	0.603496			2.0926e-06	1.36807e-06	1.98643e-06	2.95099e-06	0.883693
	Peptide	YTACLCDDNPK	Prolactin-inducible protein isoform Iso 1	P12273-1					1.99218e-05	2.02463e-05	3.97924e-05	3.26293e-05	0.0868112	nd	nd	nd	nd	-	7.96105e-05	6.29071e-05	2.98571e-05	2.84295e-05	0.021284			1.06198e-08	3.6788e-08	nd	nd	0.160287
	Peptide	SASDPVWDNLK	Serotransferrin isoform Iso 1	P02787-1			novo	SASDLTWDNLK	4.07205e-05	2.15833e-05	2.42805e-05	2.33847e-05	0.0872946	2.52634e-05	8.86597e-06	2.38933e-05	8.73767e-06	0.706653	7.67314e-06	1.80405e-05	3.25005e-05	2.35549e-05	0.00294945	0.0180666		2.40162e-05	7.4973e-06	2.45783e-05	8.63697e-06	0.848954
	Peptide	YLGGEEYVK	Serotransferrin isoform Iso 1	P02787-1			novo	YLGEEYVK	0.00306916	0.00173049	0.00197997	0.00120886	0.0876558	0.00111068	0.000319579	0.0011113	0.000399121	0.99668	0.00162334	0.00133308	0.00252456	0.00156224	0.0966537			0.00100898	0.000115151	0.00111099	0.000353597	0.208781
	Peptide	DLLFKDSAHGFLK	Serotransferrin isoform Iso 1	P02787-1					0.000336799	0.000170689	0.000205693	0.000188307	0.087733	1.92552e-05	4.30254e-06	1.47261e-05	8.30725e-06	0.112365	7.43742e-05	0.000145668	0.000271246	0.000188088	0.00319441	0.018668		1.94555e-05	1.02137e-05	1.69906e-05	6.87094e-06	0.395702
	Peptide	VLPGVDALSNL	Phosphoglycerate kinase 1 isoform Iso 1	P00558-1					1.19895e-05	2.42553e-05	4.82114e-05	6.39639e-05	0.087809	2.33522e-07	5.52283e-07	2.71868e-07	5.19288e-07	0.862507	7.29591e-05	7.49943e-05	3.01005e-05	5.07975e-05	0.0502147			6.4657e-07	1.47839e-06	2.52695e-07	5.24623e-07	0.387739
	Peptide	FSGSLDSSSNSASLTLSGLK	Immunoglobulin lambda variable 6-57 isoform Iso 1	P01721-1	LV	FR3			5.50809e-05	3.70002e-05	3.36814e-05	1.71129e-05	0.0883745	6.41482e-05	2.13738e-05	5.87813e-05	3.8586e-05	0.677497	3.38007e-05	2.49191e-05	4.43812e-05	3.02368e-05	0.303184			5.75972e-05	2.38997e-05	6.14647e-05	3.0628e-05	0.704723
	Peptide	AFVNCDENSR	Polymeric immunoglobulin receptor isoform Iso 1	P01833-1					0.00082439	0.00112723	0.00211099	0.00219503	0.0892421	nd	nd	nd	nd	-	0.00330631	0.00244933	0.00146769	0.00182862	0.015951			nd	nd	nd	nd	-
	Peptide	LATQSNELTLPVTFESR	Heat shock protein beta-1 isoform Iso 1	P04792-1					4.96002e-05	3.05844e-05	7.20764e-05	3.1397e-05	0.0895082	3.91469e-06	5.58983e-06	4.86503e-06	3.07176e-06	0.610905	7.40604e-05	5.23697e-05	6.08383e-05	3.24131e-05	0.356115			4.67904e-06	3.76474e-06	4.38986e-06	4.43758e-06	0.847882
	Peptide	VPEPCPSLVTPAPAQQK	Cornifin-B isoform Iso 1	P22528-1					1.14331e-05	1.93438e-05	3.79927e-05	4.68379e-05	0.0899588	1.03036e-06	2.87512e-06	2.515e-06	8.71223e-06	0.584359	4.51488e-05	3.19033e-05	2.47129e-05	3.7579e-05	0.116053			nd	nd	1.77268e-06	6.38982e-06	0.346802
	Peptide	EVQLVESGGGFVQPGGSLR	Immunoglobulin heavy variable 3-9 isoform Iso 1	P01782-1	HV	FR1	novo	EVQLVESGGGLVQPGRSLR	6.41905e-05	4.40093e-05	3.79905e-05	2.61897e-05	0.0902088	2.45081e-05	2.40168e-05	1.87677e-05	1.71644e-05	0.507568	3.76323e-05	3.90561e-05	5.10905e-05	3.78605e-05	0.326696			3.08724e-05	4.70756e-05	2.16379e-05	2.06243e-05	0.527448
	Peptide	VPTGGVEEGLLER	Ig delta chain C region isoform Iso 1	P01880-1	IgD				3.50205e-06	6.31572e-06	1.68896e-05	2.44671e-05	0.0904385	0.000160171	0.000165998	0.000318985	0.000398146	0.221953	1.10543e-06	2.63063e-06	1.01958e-05	1.87653e-05	0.02839			0.000151443	0.000173572	0.000239578	0.000309148	0.367195
	Peptide	AEDTAFYYCAK	Immunoglobulin heavy variable 3-9 isoform Iso 1	P01782-1	HV		novo	AEDTALYYCAK	5.76521e-05	4.73554e-05	3.00537e-05	2.6061e-05	0.0908081	3.79248e-05	4.19772e-05	2.72159e-05	2.29311e-05	0.446265	2.11762e-05	3.94906e-05	4.38529e-05	3.99504e-05	0.116327			2.06676e-05	1.65759e-05	3.25704e-05	3.35282e-05	0.163174
	Peptide	GTLEVDETYVPK	Serum albumin isoform Iso 1	P02768-1			novo	LEVDETYVPK	nd	nd	4.21396e-06	8.27312e-06	0.0915362	1.57936e-05	9.33147e-06	1.10243e-05	5.22487e-06	0.136653	6.3996e-06	1.21934e-05	2.10698e-06	6.11283e-06	0.269861			1.0298e-05	4.88898e-06	1.34089e-05	7.78686e-06	0.216173
	Peptide	EGTCPEAPTDECK	Serotransferrin isoform Iso 1	P02787-1					7.84869e-07	1.54206e-06	nd	nd	0.0917636	4.08963e-05	6.37577e-06	3.92819e-05	8.72577e-06	0.609996	nd	nd	3.92434e-07	1.13929e-06	0.24441			3.86316e-05	1.04327e-05	4.00891e-05	7.51902e-06	0.633603
	Peptide	EDGPQTFYYAVAVVK	Serotransferrin isoform Iso 1	P02787-1			novo	EDPQTFYYAVAVVK	0.000126071	0.000116847	6.25953e-05	2.83904e-05	0.0918062	0.000140647	4.97355e-05	0.000160571	6.33608e-05	0.400768	4.26033e-05	5.77303e-05	9.43331e-05	8.92545e-05	0.0776677			0.000152126	5.77177e-05	0.000150609	5.6627e-05	0.940404
	Peptide	LVSLTLNLVTR	Polymeric immunoglobulin receptor isoform Iso 1	P01833-1			novo	SMTLNLVT	0.00098706	0.000974753	0.00208675	0.00189992	0.0929231	nd	nd	nd	nd	-	0.00256537	0.00248239	0.00153691	0.00157996	0.138784			nd	nd	nd	nd	-
	Peptide	LLYAASSLQSGVPSR	Immunoglobulin kappa variable 1D-16 isoform Iso 1	P01601-1	KV	FR2/CDR2/FR3	novo	LIYAASSLQSGVPSR	5.3865e-05	3.37405e-05	3.28727e-05	2.40266e-05	0.0930685	4.25247e-05	1.99728e-05	3.43696e-05	1.29414e-05	0.247881	3.20729e-05	2.06892e-05	4.33688e-05	3.05861e-05	0.25801			4.14745e-05	1.64121e-05	3.84472e-05	1.69774e-05	0.613498
	Peptide	LLLYDASSR	Immunoglobulin kappa variable 3-20 isoform Iso 1	A0A0C4DH25-1	KV	FR2/CDR2			0.000704885	0.000202106	0.000558374	0.000206999	0.0932953	0.000267929	8.12042e-05	0.000250389	7.51487e-05	0.588428	0.000727084	0.000280725	0.000631629	0.000213607	0.263396			0.0002975	0.00010754	0.000259159	7.70381e-05	0.22664
	Peptide	LECVSAGTTEADVCPV	Serotransferrin isoform Iso 1	P02787-1			novo	ECVSAETTE	9.49708e-06	8.27428e-06	4.12573e-06	6.63847e-06	0.0933491	1.92723e-05	6.73392e-06	1.70352e-05	6.66918e-06	0.422324	nd	nd	6.81141e-06	7.8324e-06	0.00514858	0.0254129		1.70824e-05	6.89439e-06	1.81538e-05	6.65317e-06	0.655469
	Peptide	TLSDYNIQK	Ubiquitin-40S ribosomal protein S27a isoform Iso 1	P62979-1					0.000487643	0.000345854	0.00100432	0.000933809	0.0939337	2.9234e-06	4.54277e-06	1.06021e-06	2.76087e-06	0.237569	0.00172259	0.000868962	0.00074598	0.000737489	0.00121516	0.0107328		8.11019e-06	1.19172e-05	1.99181e-06	3.79748e-06	0.108052
	Peptide	QTGQFSFPSGYR	Probable G-protein coupled receptor 179 isoform Iso 1	Q6PRD1-1			novo	TGQFGFPEG	2.49213e-05	3.29793e-05	9.57056e-05	0.000131254	0.0943163	nd	nd	nd	nd	-	0.00022521	0.000133636	6.03135e-05	0.000100332	0.000205964	0.00371566		1.05606e-08	3.6583e-08	nd	nd	0.160287
	Peptide	AVFPSLVGRPR	Actin, cytoplasmic 1 isoform Iso 1	P60709-1					0.000120382	5.60511e-05	0.000183179	0.000109169	0.0948317	nd	nd	nd	nd	-	0.000199235	0.000146681	0.00015178	9.0726e-05	0.238772			nd	nd	nd	nd	-
	Peptide	LEVTNPSAMATLSVSPGER	Phosphoenolpyruvate carboxykinase [GTP], mitochondrial isoform Iso 1	Q16822-1			novo	TNPNAMAT	0.00208611	0.0010545	0.00142841	0.000769998	0.0949549	0.000327818	0.000111708	0.000340573	0.000117816	0.78805	0.00106999	0.000516153	0.00175726	0.00096344	0.00870391	0.0365027		0.000418274	0.000171432	0.000334196	0.000112468	0.0858088
	Peptide	GDLSEVVTPR	Inosine-5'-monophosphate dehydrogenase 1 isoform Iso 4	P20839-4			novo	LSEVMTPR	0.000107413	0.000126078	3.93968e-05	3.36968e-05	0.0950118	7.73817e-06	5.5296e-06	7.8986e-06	4.85904e-06	0.940504	2.1199e-05	1.69844e-05	7.34049e-05	9.67065e-05	0.0164467			6.12245e-06	3.21573e-06	7.81838e-06	5.09137e-06	0.301248
	Peptide	ELVLTQSPGTLSLSPGEGR	Immunoglobulin kappa variable 3-20 isoform Iso 1	P01619-1	KV	FR1	novo	EIVLTQSPGTLSLSPGE	0.00041838	0.000275523	0.000237087	0.000231784	0.095074	4.12698e-06	4.34859e-06	5.34963e-06	3.95987e-06	0.479027	0.000119126	0.000144013	0.000327734	0.000265658	0.00440415	0.023043		6.26589e-06	4.35105e-06	4.73831e-06	4.11502e-06	0.310057
	Peptide	NTATLTLSR	Immunoglobulin lambda variable 3-1 isoform Iso 1	P01715-1	LV		novo	NTATLTISR	1.56069e-05	2.45259e-05	2.57637e-06	4.22962e-06	0.0955371	1.73444e-05	1.445e-05	9.39498e-06	1.02382e-05	0.134222	4.15645e-06	1.06384e-05	9.09164e-06	1.84535e-05	0.398916			7.13283e-06	5.86458e-06	1.33697e-05	1.29027e-05	0.0544855
	Peptide	LTVLSGAPGK	Bifunctional purine biosynthesis protein PURH isoform Iso 2	P31939-2			novo	TVLNGAPG	0.000953483	0.000583879	0.000610498	0.000354127	0.0958499	6.37583e-06	4.49472e-06	6.49313e-06	2.78404e-06	0.939434	0.000438279	0.000203077	0.000781991	0.000503698	0.00651676	0.029823		7.04626e-06	4.66711e-06	6.43448e-06	3.65686e-06	0.668943
	Peptide	FSGGGSGTDFTLTLSR	Immunoglobulin kappa variable 4-1 isoform Iso 1	P06312-1	KV	FR3	novo	FSGSGSGTDFTLTIS	5.30518e-05	2.66494e-05	7.86935e-05	4.37276e-05	0.0968045	6.67332e-05	3.22009e-05	6.20391e-05	2.67813e-05	0.701566	5.91608e-05	3.58268e-05	6.58727e-05	3.77579e-05	0.612592			5.74248e-05	2.23303e-05	6.43862e-05	2.90635e-05	0.471968
	Peptide	DLVVTQSPDSLAVSLGER	Immunoglobulin kappa variable 4-1 isoform Iso 1	P06312-1	KV	FR1	novo	DIVMTQSPDSLAVSLGER	6.56588e-05	3.39625e-05	0.000107878	7.54742e-05	0.0971727	1.29823e-05	7.54781e-06	2.82786e-05	3.90286e-05	0.207663	7.52877e-05	5.03049e-05	8.67685e-05	6.11636e-05	0.578414			2.13884e-05	1.23353e-05	2.06304e-05	2.85795e-05	0.912353
	Peptide	LTVLSQPGGK	Dual specificity protein phosphatase 26 isoform Iso 1	Q9BV47-1			novo	LSQPGGK	0.000254591	0.000224277	0.000120673	0.000146627	0.097404	2.98119e-07	1.03272e-06	nd	nd	0.328183	5.78772e-05	0.000114548	0.000187632	0.000197529	0.0435373			nd	nd	1.4906e-07	7.3024e-07	0.487479
	Peptide	ADDTAVYYCVR	Immunoglobulin heavy variable 3-7 isoform Iso 1	P01780-1	HV		novo	AEDTAVYYCAR	3.04138e-05	1.20568e-05	5.51193e-05	4.62329e-05	0.0975093	1.83133e-05	1.37339e-05	1.69018e-05	1.3989e-05	0.805349	4.71782e-05	6.24376e-05	4.27666e-05	3.53698e-05	0.823404			2.16009e-05	1.82553e-05	1.76075e-05	1.35765e-05	0.463933
	Protein	P02649-1	Apolipoprotein E isoform Iso 1	P02649-1					1.73838e-05	2.80027e-05	2.35863e-06	8.17053e-06	0.0979721	0.000112083	4.69164e-05	9.25971e-05	4.21204e-05	0.295955	6.30831e-06	1.45602e-05	9.87122e-06	2.15835e-05	0.610266			5.42448e-05	4.38633e-05	0.00010234	4.47244e-05	0.00429397
	Peptide	EVQLVQSGPEVK	Immunoglobulin heavy variable 1-2 isoform Iso 1	P23083-1	HV	FR1	novo	QVQLVQSGAEVK	0.000105373	4.26708e-05	7.81443e-05	3.43058e-05	0.0989653	3.84134e-05	1.52716e-05	3.80911e-05	1.09601e-05	0.953164	7.52373e-05	3.67753e-05	9.17585e-05	4.03371e-05	0.241725			4.13928e-05	2.58297e-05	3.82522e-05	1.30007e-05	0.697557
	Peptide	NSTSESTAALGCLVK	Ig gamma-2 chain C region isoform Iso 1	P01859-1	IgG2		novo	STSESTAALGCLVK	9.20848e-05	7.95005e-05	4.51921e-05	5.09642e-05	0.0994403	1.12476e-07	3.89627e-07	2.37629e-07	8.2317e-07	0.640604	1.25768e-05	1.5381e-05	6.86384e-05	6.95601e-05	0.000807794	0.00851158		2.19172e-07	7.59233e-07	1.75052e-07	6.3306e-07	0.854739
	Peptide	NLNEKDYELLCLDGTRK	Serotransferrin isoform Iso 1	P02787-1					0.000909601	0.00175137	6.46471e-08	2.23944e-07	0.0994806	0.000791402	0.00145839	1.2347e-05	1.69259e-05	0.0912761	0.000351987	0.000656496	0.000454833	0.00129722	0.754054			0.000787788	0.00143301	0.000401874	0.00108429	0.372643
	Peptide	GNVATELSTER	Apolipoprotein B-100 isoform Iso 1	P04114-1					2.79596e-06	5.63633e-06	nd	nd	0.0997663	3.55751e-05	1.65096e-05	3.15323e-05	1.98913e-05	0.593426	1.78553e-06	6.18524e-06	1.39798e-06	4.15125e-06	0.824417			1.79725e-05	2.04343e-05	3.35537e-05	1.79959e-05	0.0251909
	Peptide	NTLPTKETIEQEKR	Thymosin beta-10 isoform Iso 1	P63313-1					0.00127347	0.000740041	0.00224153	0.00176112	0.099895	1.52327e-07	5.27677e-07	4.29189e-07	6.27498e-07	0.254606	0.00358927	0.00114764	0.0017575	0.00141058	0.000440829	0.00611066		nd	nd	2.90758e-07	5.84364e-07	0.096178
	Peptide	YNLYGK	Glutathione S-transferase A2 isoform Iso 1	P09210-1					0.000104315	9.34579e-05	0.000210792	0.000189492	0.0999646	nd	nd	nd	nd	-	0.000188281	0.000216224	0.000157553	0.00015591	0.627876			nd	nd	nd	nd	-
	Peptide	SCDTPPPCPR	Liprin-alpha-3 isoform Iso 2	O75145-2					0.00552764	0.00528038	0.0025941	0.00242798	0.100208	0.0339933	0.0329311	0.0376544	0.0289356	0.775056	0.00206723	0.00175458	0.00406087	0.00428945	0.0571176			0.030514	0.0155329	0.0358238	0.030374	0.492432
	Protein	P22692-1	Insulin-like growth factor-binding protein 4 isoform Iso 1	P22692-1					1.234e-06	4.27469e-06	4.34687e-05	8.15406e-05	0.100533	0.000140915	2.59606e-05	0.000138177	5.08464e-05	0.8701	7.17813e-06	2.2676e-05	2.23513e-05	6.0448e-05	0.285361			0.000123692	4.20543e-05	0.000139546	3.95064e-05	0.274218
	Peptide	ELVLTQSPATLSLSPGER	Immunoglobulin kappa variable 3-20 isoform Iso 1	A0A0C4DH25-1	KV	FR1	novo	EIVLTQSPATLSLSPGER	0.00379865	0.0013826	0.00286175	0.00129672	0.100923	0.00127221	0.000402963	0.00121141	0.000267344	0.667414	0.0034488	0.00100246	0.0033302	0.00139549	0.795092			0.00124186	0.000309876	0.00124181	0.000335867	0.999622
	Protein	P01871-1	Ig mu chain C region isoform Iso 1	P01871-1	IgM				0.00039926	0.000246383	0.000228276	0.000243228	0.101184	0.000376462	0.000282977	0.000296265	0.000198939	0.43049	0.000500792	0.000501883	0.000313768	0.000254859	0.244615			0.000566078	0.000847743	0.000336363	0.0002427	0.375824
	Peptide	EVVLTQSPGTLSLSPGER	Immunoglobulin kappa variable 3-20 isoform Iso 1	P01619-1	KV	FR1	novo	EIVLTQSPGTLSLSPGER	0.000583122	0.000210541	0.000738633	0.000234446	0.101409	0.000255896	0.000102441	0.000265677	5.96509e-05	0.777693	0.000756349	0.000204096	0.000660878	0.000231941	0.23492			0.00028817	7.31353e-05	0.000260787	8.2132e-05	0.335814
	Peptide	VGYVSGWGR	Haptoglobin isoform Iso 1	P00738-1					8.97046e-05	0.000135886	1.79547e-05	3.69733e-05	0.101744	9.70486e-05	9.60126e-05	0.000101877	7.20384e-05	0.890456	4.78137e-05	0.000148552	5.38296e-05	0.000104057	0.888324			5.50095e-05	3.33271e-05	9.94626e-05	8.30472e-05	0.0291524
	Peptide	ALNSLLDVYHK	Protein S100-A8 isoform Iso 1	P05109-1					0.000116639	9.55132e-05	0.000248591	0.000243774	0.102275	7.52388e-07	1.08869e-06	1.31522e-06	8.21267e-07	0.166852	0.000189815	0.000132702	0.000182615	0.0001932	0.908517			1.75371e-06	1.4254e-06	1.0338e-06	9.85937e-07	0.0847313
	Peptide	QVELVESGGTLVQPGGSLR	Immunoglobulin heavy variable 3-11 isoform Iso 1	P01762-1	HV	FR1	novo	QVQLVESGGGLVKPGGSLR	2.26405e-05	1.56018e-05	1.3135e-05	1.1395e-05	0.102398	9.94084e-06	6.91623e-06	1.16232e-05	8.53044e-06	0.600968	3.19913e-05	3.47549e-05	1.78877e-05	1.42158e-05	0.200154			1.35129e-05	9.32279e-06	1.0782e-05	7.64316e-06	0.354254
	Peptide	WAQELRQRLQGPFSNFGR	Dynein heavy chain 9, axonemal isoform Iso 1	Q9NYC9-1					0.000148881	6.93249e-05	0.000105908	5.32647e-05	0.102697	0.000208759	5.87686e-05	0.000194138	3.63439e-05	0.471276	7.6624e-05	5.32604e-05	0.000127394	6.43206e-05	0.0244028			0.000212145	2.4321e-05	0.000201448	4.83662e-05	0.383474
	Peptide	LTLGGPDTSK	Meteorin isoform Iso 1	Q9UJH8-1			novo	LTLGGPD	5.68415e-05	3.99364e-05	8.76102e-05	4.82941e-05	0.103072	2.92144e-05	1.43313e-05	4.54021e-05	3.20719e-05	0.130962	7.57968e-05	6.60964e-05	7.22259e-05	4.61e-05	0.851092			5.16749e-05	3.05804e-05	3.73082e-05	2.56619e-05	0.146562
	Peptide	ALPAPLENK	Ig gamma-3 chain C region isoform Iso 1	P01860-1	IgG3		novo	AVPAPLDNK	0.00120273	0.000829532	0.000729386	0.000493737	0.103498	3.81529e-05	2.96094e-05	3.19624e-05	1.83967e-05	0.544752	0.000415177	0.000307666	0.00096606	0.000710029	0.00268859	0.0169519		3.92531e-05	3.31583e-05	3.50576e-05	2.43138e-05	0.668686
	Peptide	LLLFDASNLMTGVPSR	Immunoglobulin kappa variable 1D-33 isoform Iso 1	P01593-1	KV		novo	LLIYDASNLETGVPSR	8.8991e-05	6.78192e-05	5.11637e-05	3.45499e-05	0.104001	1.67408e-05	2.41264e-05	8.39936e-06	9.9062e-06	0.285805	9.49188e-05	8.92834e-05	7.00773e-05	5.60706e-05	0.31295			3.06074e-05	3.1172e-05	1.25701e-05	1.8533e-05	0.0844349
	Protein	P80748-1	Immunoglobulin lambda variable 3-21 isoform Iso 1	P80748-1	LV				0.000437175	0.00040586	0.000215815	0.000180935	0.10467	0.000505036	0.000169073	0.000611692	0.000154548	0.121011	0.000235018	0.000214202	0.000326495	0.000327445	0.387547			0.000593608	0.000305149	0.000558364	0.000167518	0.714592
	Peptide	GSVTFHCALGPEVANVAK	Polymeric immunoglobulin receptor isoform Iso 1	P01833-1					0.00105178	0.00110986	0.00321129	0.00415827	0.106618	nd	nd	5.35316e-07	1.85439e-06	0.328183	0.00332311	0.00255538	0.00213153	0.00317418	0.267249			nd	nd	2.67658e-07	1.31125e-06	0.487479
	Peptide	LLAPPER	Actin, cytoplasmic 1 isoform Iso 1	P60709-1					1.54523e-05	1.86569e-05	4.36181e-05	5.35684e-05	0.108033	1.08318e-07	2.61787e-07	6.73321e-08	2.33245e-07	0.689439	4.14267e-05	2.33852e-05	2.95352e-05	4.17831e-05	0.282104			1.04126e-07	2.45761e-07	8.78248e-08	2.4338e-07	0.851341
	Peptide	LQDKEGLPPDQQR	Ubiquitin-40S ribosomal protein S27a isoform Iso 1	P62979-1					0.000124245	0.000230684	0.000307832	0.000301812	0.108262	nd	nd	nd	nd	-	0.000644248	0.00047744	0.000216038	0.000278941	0.0117302	0.0439959		nd	nd	nd	nd	-
	Peptide	VELLANDQGNR	Heat shock 70 kDa protein 6 isoform Iso 1	P17066-1					1.177e-05	1.75277e-05	3.88752e-05	5.17204e-05	0.108385	nd	nd	nd	nd	-	4.49796e-05	4.75747e-05	2.53226e-05	4.02236e-05	0.202062			8.07802e-07	2.79831e-06	nd	nd	0.160287
	Peptide	ASYLDCLR	Olfactory receptor 7D2 isoform Iso 1	Q96RA2-1					0.00704046	0.00154304	0.0057767	0.00211391	0.108547	0.00626301	0.000903863	0.00574321	0.00117286	0.236855	0.00520714	0.00232907	0.00640858	0.00192159	0.108605			0.00634014	0.00114821	0.00600311	0.00105788	0.387059
	Peptide	SEYPSLGK	Putative PRAME family member 13 isoform Iso 1	Q5VWM6-1			novo	SQYPSLG	8.21034e-05	4.67696e-05	0.000132795	9.22581e-05	0.108573	nd	nd	2.61574e-07	6.38615e-07	0.169946	0.000141714	0.000171804	0.000107449	7.60738e-05	0.521019			9.76652e-07	2.24949e-06	1.30787e-07	4.61408e-07	0.222765
	Peptide	TKPREEQYNSTYR	Ig gamma-1 chain C region isoform Iso 1	P01857-1	IgG1				2.10342e-05	1.57069e-05	1.06721e-05	1.46417e-05	0.108756	9.38318e-05	6.43342e-05	9.17894e-05	3.9282e-05	0.926069	3.1668e-06	1.03999e-05	1.58531e-05	1.57648e-05	0.0166876			0.000103705	4.18592e-05	9.28106e-05	5.21397e-05	0.534052
	Peptide	QSLYLQMNSLK	Immunoglobulin heavy variable 3-13 isoform Iso 1	P01766-1	HV		novo	SLYLQMNSLR	2.11954e-05	1.32514e-05	3.51483e-05	2.53288e-05	0.109551	5.3123e-05	4.02004e-05	5.79905e-05	2.41152e-05	0.72251	2.1862e-05	1.49762e-05	2.81718e-05	2.10142e-05	0.360868			6.54319e-05	2.27015e-05	5.55567e-05	3.25148e-05	0.353574
	Protein	P59665-1	Neutrophil defensin 1 isoform Iso 1	P59665-1					0.000170648	0.000188341	0.000403489	0.000435795	0.110006	3.81246e-05	2.31553e-05	4.68154e-05	2.4633e-05	0.382831	0.000701356	0.000299858	0.000287069	0.000349196	0.00129222	0.0108317		3.80377e-05	2.92844e-05	4.247e-05	2.37978e-05	0.628839
	Peptide	LTNYLQLSSLR	Immunoglobulin heavy variable 1-69 isoform Iso 1	P01742-1	HV	FR3	novo	TAYMELSSLR	1.11849e-05	1.44287e-05	3.70623e-06	4.50505e-06	0.11005	1.76584e-05	2.55574e-05	1.02124e-05	1.53467e-05	0.396244	5.36975e-07	1.42047e-06	7.44555e-06	1.11294e-05	0.00623334	0.0292235		8.08488e-06	1.10868e-05	1.39354e-05	2.09641e-05	0.281324
	Peptide	GLLLYGASGGR	Splicing factor, suppressor of white-apricot homolog isoform Iso 1	Q12872-1			novo	MYGASGGR	0.000322812	0.000204886	0.000202989	0.000142118	0.110166	8.16189e-06	6.326e-06	7.49254e-06	4.37049e-06	0.765818	7.67707e-05	6.47835e-05	0.0002629	0.00018298	9.68954e-05	0.00271496		9.9354e-06	1.27139e-05	7.82722e-06	5.32836e-06	0.591177
	Peptide	KDEEYANCHLAR	Cullin-7 isoform Iso 2	Q14999-2			novo	KDEIYANCH	0.000116571	0.000116467	5.05628e-05	7.30906e-05	0.110503	0.000154451	0.000161481	8.86498e-05	0.000137706	0.294436	0.000100634	0.000172753	8.35671e-05	0.000100891	0.756163			0.000150446	0.000192831	0.00012155	0.000150565	0.624441
	Peptide	WCALSHGHER	Serotransferrin isoform Iso 1	P02787-1			novo	WCALSHHER	7.50434e-05	9.09716e-05	2.73319e-05	3.44496e-05	0.111268	0.000145885	0.000197007	0.00023178	0.000217156	0.321219	2.42376e-05	3.87074e-05	5.11876e-05	7.15502e-05	0.152052			0.000184427	0.000180987	0.000188833	0.000207461	0.950509
	Peptide	GVAGGSVAVLCPYNRK	Polymeric immunoglobulin receptor isoform Iso 1	P01833-1					0.000117768	0.000149024	0.000301938	0.000346272	0.111321	nd	nd	nd	nd	-	0.000378236	0.00030587	0.000209853	0.000277156	0.105946			nd	nd	nd	nd	-
	Peptide	SGNTASLTLSGLR	Immunoglobulin lambda variable 2-11 isoform Iso 1	P01706-1	LV		novo	SGNTASLTISGL	0.000335486	0.000313791	0.000172893	0.000105161	0.111777	0.000119341	8.64448e-05	9.59743e-05	4.34214e-05	0.414892	0.000122338	8.69636e-05	0.000254189	0.000243469	0.0241112			0.000113798	4.10128e-05	0.000107658	6.79563e-05	0.776037
	Peptide	NFDLPK	Prolactin-inducible protein isoform Iso 1	P12273-1					3.51993e-05	4.20123e-05	7.18389e-05	6.41628e-05	0.112134	1.62981e-06	2.70707e-06	9.41399e-07	1.55468e-06	0.453037	0.000175223	0.000111187	5.35191e-05	5.62431e-05	0.00311086	0.0185795		9.99789e-07	1.47503e-06	1.2856e-06	2.18733e-06	0.686378
	Peptide	QSLYLQMDNLR	Immunoglobulin heavy variable 3-13 isoform Iso 1	P01766-1	HV		novo	SLYLQMNSLR	3.98231e-05	6.14166e-05	8.78815e-06	1.26886e-05	0.112299	1.33784e-05	1.78491e-05	9.96176e-06	1.0476e-05	0.573207	8.21676e-06	2.1567e-05	2.43056e-05	4.61764e-05	0.1635			8.12468e-06	7.01487e-06	1.16701e-05	1.44188e-05	0.328016
	Peptide	LSDAGQYLCQAGDDSNSNKK	Polymeric immunoglobulin receptor isoform Iso 1	P01833-1					0.00281243	0.00325478	0.00727178	0.00853264	0.112655	nd	nd	nd	nd	-	0.00855081	0.00654141	0.0050421	0.00671374	0.145326			nd	nd	nd	nd	-
	Peptide	EVHLVESGGGLVKPGGSLR	Immunoglobulin heavy variable 3-11 isoform Iso 1	P01762-1	HV	FR1	novo	QVQLVESGGGLVKPGGSLR	4.31715e-05	2.1874e-05	2.98333e-05	1.75039e-05	0.113301	2.80257e-05	2.66889e-05	2.69532e-05	2.10908e-05	0.914018	4.73727e-06	6.55353e-06	3.65024e-05	2.05372e-05	1.01646e-07	0.000181813	0.000244734	1.64289e-05	6.50296e-06	2.74895e-05	2.35309e-05	0.0404399
	Peptide	LTCSGDQLPK	Immunoglobulin lambda variable 3-25 isoform Iso 1	P01717-1	LV	FR1/CDR1	novo	TCSGDALPK	1.84528e-05	1.57955e-05	9.18525e-06	1.13761e-05	0.113304	4.73495e-06	7.27668e-06	1.38792e-06	3.28339e-06	0.166598	1.78262e-05	3.96893e-05	1.3819e-05	1.42697e-05	0.740288			9.17001e-06	1.42995e-05	3.06144e-06	5.77948e-06	0.178636
	Peptide	SKPAVQYQWDR	Endothelial cell-selective adhesion molecule isoform Iso 1	Q96AP7-1					1.38869e-05	2.3516e-05	3.55946e-05	3.90779e-05	0.1134	nd	nd	nd	nd	-	5.69464e-05	5.9216e-05	2.47407e-05	3.34328e-05	0.101134			nd	nd	nd	nd	-
	Peptide	VLAAVYK	Fructose-bisphosphate aldolase B isoform Iso 1	P05062-1					nd	nd	2.68128e-06	5.63366e-06	0.113416	1.7525e-05	1.2951e-05	1.74827e-05	9.57906e-06	0.992834	3.33914e-06	7.63213e-06	1.34064e-06	4.12971e-06	0.410833			1.98414e-05	1.18654e-05	1.75038e-05	1.11401e-05	0.565079
	Peptide	VTVSSASTPSPK	Uracil phosphoribosyltransferase homolog isoform Iso 2	Q96BW1-2			novo	VNSASTPSP	6.13639e-06	1.17885e-05	3.21099e-05	5.14414e-05	0.113626	1.02844e-05	7.47079e-06	1.71105e-05	1.35005e-05	0.139655	1.04575e-05	2.71972e-05	1.91231e-05	3.88334e-05	0.494479			7.73797e-06	5.38595e-06	1.36974e-05	1.12258e-05	0.0385794
	Peptide	VYLASSSGSTALKK	SH3 domain-binding glutamic acid-rich-like protein isoform Iso 1	O75368-1					6.24546e-05	4.35504e-05	0.000115568	0.00010051	0.113741	nd	nd	nd	nd	-	0.000225389	8.73564e-05	8.90111e-05	8.04645e-05	4.7046e-05	0.00192784		nd	nd	nd	nd	-
	Peptide	THTCPPCPAPELLGGPSVFLFPPKPK	Ig gamma-1 chain C region isoform Iso 1	P01857-1	IgG1				0.0218642	0.0079794	0.0160582	0.00929734	0.114898	0.0625217	0.0367267	0.0605729	0.0464247	0.910241	0.0143943	0.0119003	0.0189612	0.00897698	0.205901			0.0717123	0.0323759	0.0615473	0.0409496	0.459007
	Peptide	CTEEGKWSPELPVCAPLLCPPPSLPTFATLR	Beta-2-glycoprotein 1 isoform Iso 1	P02749-1					1.92373e-06	6.66399e-06	2.53039e-05	4.71262e-05	0.115807	0.000441624	0.000151455	0.000501548	0.00010733	0.275517	nd	nd	1.36138e-05	3.50143e-05	0.190076			0.000473865	0.000126109	0.000471586	0.000131973	0.960779
	Peptide	LRENELTYYCCK	CD59 glycoprotein isoform Iso 1	P13987-1					0.000115836	5.44035e-05	8.08076e-05	5.0519e-05	0.116407	6.07827e-07	9.0254e-07	9.44963e-07	1.49081e-06	0.509741	9.24067e-05	7.02906e-05	9.83217e-05	5.4371e-05	0.782011			8.09825e-07	1.00223e-06	7.76395e-07	1.21744e-06	0.935079
	Peptide	KMPPVLDSDGSFFLYSK	Ig gamma-1 chain C region isoform Iso 1	P01857-1	IgG1		novo	TPPVLDSDGSFFLYSK	0.00136234	0.000671424	0.000938848	0.00059583	0.116435	5.98909e-05	2.69775e-05	7.90091e-05	0.00010715	0.559724	0.000722477	0.0002987	0.0011506	0.000657404	0.0111768	0.0425569		5.25127e-05	2.66679e-05	6.945e-05	7.70349e-05	0.3407
	Peptide	WYVDGVEGVHNAK	Ig gamma-3 chain C region isoform Iso 1	P01860-1	IgG3		novo	WYVDGVEVHNAK	3.68725e-05	4.58378e-05	1.27232e-05	2.09634e-05	0.117185	9.30066e-05	5.77759e-05	0.000158706	0.000123671	0.115422	5.67804e-06	1.12247e-05	2.47979e-05	3.69755e-05	0.0268279			0.000122756	6.72572e-05	0.000125856	0.000100186	0.923679
	Peptide	ASQSLSSWLAWYQQKPGK	Immunoglobulin kappa variable 1-5 isoform Iso 1	P01602-1	KV	CDR1/FR2			0.0001403	7.03713e-05	9.07537e-05	7.83319e-05	0.117348	0.000205958	7.02093e-05	0.000225713	7.42024e-05	0.509899	6.81374e-05	5.02166e-05	0.000115527	7.70931e-05	0.0623211			0.000267315	0.000145941	0.000215836	7.13625e-05	0.267906
	Peptide	ESTLHLVLR	Ubiquitin-40S ribosomal protein S27a isoform Iso 1	P62979-1					0.000323417	0.000232817	0.000593616	0.000514013	0.117482	nd	nd	nd	nd	-	0.000585916	0.000348876	0.000458517	0.000413921	0.366923			nd	nd	nd	nd	-
	Peptide	TQVVAGTNYYLK	Cystatin-A isoform Iso 1	P01040-1			novo	SQVVAGTNYFIK	3.7873e-05	4.39722e-05	9.98529e-05	0.000120904	0.117564	nd	nd	nd	nd	-	0.000192564	7.82315e-05	6.8863e-05	9.4435e-05	0.000420419	0.0058221		nd	nd	nd	nd	-
	Peptide	LHLMAGR	Hemopexin isoform Iso 1	P02790-1					1.08448e-05	2.17411e-05	1.89969e-07	3.31444e-07	0.11767	0.000111434	0.000120395	0.000102142	7.80588e-05	0.824563	1.86569e-06	5.63149e-06	5.51737e-06	1.59916e-05	0.324219			0.000122311	0.000113692	0.000106788	9.9343e-05	0.676151
	Peptide	DLANCLAVREFLCLDDPPGPFDSLEESR	Lipolysis-stimulated lipoprotein receptor isoform Iso 1	Q86X29-1					4.20867e-05	4.09855e-05	1.78395e-05	3.13903e-05	0.117973	0.000974646	0.000589676	0.00128202	0.000495538	0.180723	6.406e-05	7.38579e-05	2.99631e-05	3.77891e-05	0.154919			0.00120108	0.000507888	0.00112833	0.000555326	0.705787
	Peptide	AEDTAVYFCAR	Immunoglobulin heavy variable 3-7 isoform Iso 1	P01780-1	HV	FR3	novo	AEDTAVYYCAR	0.000168087	0.000124484	9.9236e-05	7.74195e-05	0.117982	0.000104437	4.89505e-05	0.000100548	8.04154e-05	0.887525	0.000239812	0.000134702	0.000133661	0.000107305	0.0147627			0.000144687	0.00012266	0.000102492	6.51357e-05	0.283138
	Peptide	LSNLPTVK	Glutathione S-transferase A2 isoform Iso 1	P09210-1			novo	LSNLPTV	0.000263734	0.000180739	0.000410833	0.000256136	0.118299	1.17329e-05	9.50938e-06	1.27798e-05	8.66844e-06	0.780704	0.000365373	0.000281886	0.000337283	0.000229444	0.750292			1.05756e-05	5.98835e-06	1.22563e-05	8.91469e-06	0.56042
	Peptide	VTVSVDTSK	Immunoglobulin heavy variable 4-34 isoform Iso 1	P06331-1	HV		novo	VTISVDTSK	7.2245e-06	7.40554e-06	3.27036e-06	3.78424e-06	0.118597	2.0185e-05	1.53066e-05	1.29481e-05	7.98557e-06	0.165143	4.20481e-06	5.43919e-06	5.24743e-06	6.09561e-06	0.619899			1.78521e-05	1.06524e-05	1.65665e-05	1.24985e-05	0.76243
	Peptide	GAPLVLKD	Ankyrin repeat domain-containing protein 11 isoform Iso 1	Q6UB99-1			novo	GSPLVLKD	1.99561e-05	2.95691e-05	4.75593e-05	5.09464e-05	0.118772	2.44637e-05	2.04948e-05	2.88348e-05	1.00652e-05	0.516662	0.0001258	9.46502e-05	3.37577e-05	4.31076e-05	0.00668983	0.0301317		3.89737e-05	1.45836e-05	2.66492e-05	1.59476e-05	0.0313022
	Peptide	VTLHQDWLNGK	Ig gamma-4 chain C region isoform Iso 1	P01861-1	IgG4		novo	LHQDWLNGK	0.000253023	0.000143761	0.000446563	0.000377314	0.118849	0.00073636	0.000269424	0.000874535	0.000996708	0.650845	0.000369791	0.000386969	0.000349793	0.000296216	0.864249			0.000726072	0.000310681	0.000805448	0.000717506	0.646924
	Peptide	LLLFDASNR	Immunoglobulin kappa variable 3-11 isoform Iso 1	P04433-1	KV		novo	LLIYDASNR	0.000165707	8.52596e-05	0.000121286	3.73997e-05	0.11903	0.000127857	0.000110435	0.000122174	7.88837e-05	0.885988	0.000138278	8.5299e-05	0.000143496	6.82663e-05	0.843531			0.000110471	6.79512e-05	0.000125015	9.39004e-05	0.636889
	Peptide	LNVITVGPR	Catalase isoform Iso 1	P04040-1					9.00279e-06	1.02112e-05	3.31272e-05	4.87194e-05	0.119087	3.3093e-06	2.29464e-06	3.31181e-06	3.65899e-06	0.998412	0.000110981	7.14531e-05	2.1065e-05	3.65634e-05	0.00109092	0.00995403		3.99674e-06	6.85505e-06	3.31056e-06	2.98685e-06	0.745588
	Protein	P01877-1	Ig alpha-2 chain C region isoform Iso 1	P01877-1	IgA				0.000135616	0.000165181	0.000405881	0.000536598	0.119186	0.000165208	0.000186301	0.000125939	8.40547e-05	0.515599	0.000594753	0.00131888	0.000270749	0.000412084	0.4221			5.84988e-05	6.01109e-05	0.000145573	0.000142761	0.0149042
	Peptide	ASSLEGGVPSR	Immunoglobulin kappa variable 1-5 isoform Iso 1	P01602-1	KV		novo	ASSLESGVPSR	1.05111e-05	8.6211e-06	3.27318e-05	4.50229e-05	0.119366	1.78981e-05	3.24698e-05	1.52212e-05	1.19566e-05	0.79263	1.90628e-05	2.87095e-05	2.16214e-05	3.36722e-05	0.823257			8.20127e-06	5.10538e-06	1.65596e-05	2.3968e-05	0.113527
	Peptide	EDKPDMAELEK	Thymosin beta-4 isoform Iso 1	P62328-1					0.000958794	0.000676317	0.00204828	0.00216479	0.119774	8.99865e-07	2.18028e-06	2.43721e-06	6.99344e-06	0.480006	0.00447605	0.00144874	0.00150354	0.00166424	7.84311e-06	0.000652565	0.018709	1.50034e-06	4.0489e-06	1.66854e-06	5.12649e-06	0.921704
	Peptide	LLLYDAASR	A disintegrin and metalloproteinase with thrombospondin motifs 7 isoform Iso 1	Q9UKP4-1			novo	LLYDAAPLTWSR	0.000105545	9.53628e-05	5.61612e-05	4.09638e-05	0.120182	1.24199e-05	1.20617e-05	1.32825e-05	1.34795e-05	0.870293	4.63604e-05	4.29373e-05	8.08532e-05	7.60795e-05	0.155551			1.25941e-05	1.05905e-05	1.28512e-05	1.25169e-05	0.951735
	Peptide	FDEFFSEGSCPGSK	Serotransferrin isoform Iso 1	P02787-1			novo	FDEFFSEGCAPGSK	2.26062e-05	2.75306e-05	7.8597e-06	1.55185e-05	0.120258	8.47931e-05	3.9032e-05	0.000104915	3.58117e-05	0.201762	1.1806e-05	2.48319e-05	1.5233e-05	2.3117e-05	0.684937			7.57015e-05	2.05647e-05	9.4854e-05	3.80475e-05	0.0584027
	Peptide	AGFAGDDAPR	Actin, cytoplasmic 1 isoform Iso 1	P60709-1					8.11344e-05	6.04613e-05	0.000171973	0.000180192	0.120942	nd	nd	nd	nd	-	0.000186855	0.000113439	0.000126554	0.00013939	0.203542			4.13864e-07	1.04105e-06	nd	nd	0.0562136
	Peptide	QLFVNEESTLPR	Polymeric immunoglobulin receptor isoform Iso 1	P01833-1			novo	QLFVNEESTIPR	2.77299e-05	6.31943e-05	9.29524e-05	0.00012293	0.12114	9.36367e-07	3.24367e-06	1.61614e-07	5.59849e-07	0.431221	0.000131656	0.000128788	6.03411e-05	0.000101228	0.077745			7.58469e-07	1.51314e-06	5.48991e-07	2.31051e-06	0.778124
	Peptide	EVQLVESGGGLVGKPNSLR	Immunoglobulin heavy variable 3-11 isoform Iso 1	P01762-1	HV	FR1	novo	QVQLVESGGGLVKPGGSLR	0.000216113	0.000117113	0.000143049	0.000104543	0.121164	1.25065e-05	6.51186e-06	8.00961e-06	6.19796e-06	0.0971298	0.000109322	7.49637e-05	0.000179581	0.000114801	0.0635228			1.35874e-05	8.79827e-06	1.02581e-05	6.62781e-06	0.21181
	Peptide	QVELVESNTLVQPGGTVR	Immunoglobulin heavy variable 3-23 isoform Iso 1	P01764-1	HV	FR1	novo	EVQLVESGGGLVQPGGSLR	0.000103418	8.30388e-05	5.44774e-05	6.46155e-05	0.121371	1.68202e-06	5.42845e-06	1.6268e-06	4.37355e-06	0.978355	2.48349e-05	3.49941e-05	7.89477e-05	7.69381e-05	0.00654559	0.029823		1.53859e-06	5.32983e-06	1.65441e-06	4.82103e-06	0.948056
	Peptide	QLSLPR	Proline-rich protein 4 isoform Iso 1	Q16378-1					3.17832e-05	3.31456e-05	7.92873e-05	9.41548e-05	0.12199	7.47212e-07	2.58842e-06	8.75876e-08	3.03412e-07	0.39886	4.49041e-05	4.42358e-05	5.55353e-05	7.31708e-05	0.647747			1.33824e-08	4.6358e-08	4.174e-07	1.83353e-06	0.291834
	Peptide	TETQEKNPLPSKETIEQEK	Thymosin beta-4 isoform Iso 1	P62328-1					0.00228049	0.0011629	0.00394526	0.00330864	0.122876	1.85759e-07	6.4349e-07	nd	nd	0.328183	0.00858352	0.00340237	0.00311288	0.00257008	5.20659e-06	0.000543567	0.0124592	nd	nd	9.28797e-08	4.55016e-07	0.487479
	Peptide	EPAAQVSVQPNFQQDK	Prostaglandin-H2 D-isomerase isoform Iso 1	P41222-1			novo	PEAQVSVQPNFQQDK	0.000984012	0.000764644	0.000600995	0.000255419	0.123003	8.96859e-05	4.72157e-05	7.8822e-05	2.11794e-05	0.478089	0.000363775	0.000191436	0.000792503	0.000590848	0.00292585	0.0177546		6.16231e-05	1.51858e-05	8.4254e-05	3.62149e-05	0.0127177
	Peptide	MQLFVK	Ubiquitin-40S ribosomal protein S27a isoform Iso 1	P62979-1					7.04684e-05	5.96766e-05	0.000138102	0.000130827	0.123537	nd	nd	nd	nd	-	0.000195563	9.08082e-05	0.000104285	0.000105272	0.0150565			5.20121e-08	1.80175e-07	nd	nd	0.160287
	Peptide	SLAAPSVFLFPPSDGEQLGK	Ig kappa chain C region isoform Iso 1	P01834-1	KC		novo	AAPSVFIFPPSDEQL	0.00151931	0.00143517	0.000765113	0.000775831	0.123549	nd	nd	7.64751e-06	2.64917e-05	0.328183	0.000223064	0.000349099	0.00114221	0.0011922	0.00153059	0.0119824		8.31123e-09	2.8791e-08	3.82375e-06	1.87325e-05	0.328747
	Peptide	GDSGFQMNQLR	Serotransferrin isoform Iso 1	P02787-1			novo	DSGFQMNQLR	0.000999534	0.000397518	0.000744291	0.000383593	0.123732	0.00010253	3.39959e-05	8.35411e-05	3.63018e-05	0.199544	0.000582029	0.000366185	0.000871913	0.000403662	0.0439794			9.08132e-05	2.94988e-05	9.30357e-05	3.57361e-05	0.853749
	Glycan	FA1GS_IgG2/3	Fc-glycan from IgG2 (or 3)		IgG2 (or 3)				0.00486439	0.00199865	0.00643112	0.00274162	0.12394	0.0021606	0.00117706	0.00233326	0.00147415	0.754188	0.00578812	0.00273791	0.00564776	0.00247904	0.877945			0.00107852	0.000969375	0.00224693	0.00130756	0.00984999
	Protein	P37837-1	Transaldolase isoform Iso 1	P37837-1					9.57738e-05	8.32487e-05	0.000192121	0.00018746	0.12428	nd	nd	nd	nd	-	0.000493074	0.00020771	0.000143947	0.000150142	1.67285e-06	0.000374457	0.00402013	nd	nd	nd	nd	-
	Peptide	QVELMESNGLVQPGGSLR	Immunoglobulin heavy variable 3-23 isoform Iso 1	P01764-1	HV		novo	EVQLVESGGGLVQPGGSLR	5.44642e-05	3.7182e-05	3.55014e-05	1.55968e-05	0.124436	1.6713e-05	1.19833e-05	1.80727e-05	1.46597e-05	0.805845	5.61667e-05	2.74899e-05	4.49828e-05	2.95185e-05	0.281039			2.2469e-05	1.23213e-05	1.73928e-05	1.31126e-05	0.272127
	Peptide	HQTVPQNTGGKGNPDPWAK	Serotransferrin isoform Iso 1	P02787-1			novo	HQTVPQNTGGKNPDPWAK	0.000751332	0.000390274	0.000502153	0.000373773	0.124456	1.35756e-05	5.37109e-06	1.0492e-05	3.75049e-06	0.117206	0.000203512	0.000200811	0.000626743	0.00039479	0.000151577	0.00341038		1.39042e-05	5.23815e-06	1.20338e-05	4.79636e-06	0.292106
	Peptide	GPEWVGR	Immunoglobulin heavy variable 3-48 isoform Iso 1	P01763-1	HV				3.59533e-07	8.22184e-07	2.02959e-06	3.41579e-06	0.124984	1.28152e-05	8.94872e-06	1.32294e-05	8.90624e-06	0.910558	3.23733e-06	5.64339e-06	1.19456e-06	2.57508e-06	0.253526			2.75202e-05	1.62164e-05	1.30223e-05	8.73384e-06	0.0115835
	Peptide	NVPLPVLAELPPK	Ig mu chain C region isoform Iso 1	P01871-1	IgM				6.89527e-05	4.97387e-05	3.74246e-05	4.70854e-05	0.125064	1.16408e-05	1.52078e-05	1.10929e-05	1.66395e-05	0.933669	8.66174e-05	9.1729e-05	5.31886e-05	5.00282e-05	0.257997			2.29514e-05	3.82034e-05	1.13669e-05	1.55919e-05	0.331464
	Peptide	LGGLGTVPVGR	Elongation factor 1-alpha 1 isoform Iso 1	P68104-1			novo	GGIGTVPVGR	4.02555e-05	3.42626e-05	7.57428e-05	6.78858e-05	0.12519	4.97684e-07	1.72403e-06	nd	nd	0.328183	0.000103847	7.92311e-05	5.79991e-05	5.5624e-05	0.0513938			nd	nd	2.48842e-07	1.21907e-06	0.487479
	Peptide	QVGELLESGGGLVQPGGSLR	Immunoglobulin heavy variable 3-11 isoform Iso 1	P01762-1	HV	FR1	novo	QVQLVESGGGLVKPGGSLR	0.00015018	0.000156302	6.99294e-05	7.03215e-05	0.12526	1.12847e-05	1.33634e-05	8.032e-06	1.07206e-05	0.517556	5.78955e-05	8.12118e-05	0.000110054	0.000125416	0.200557			1.27054e-05	1.62458e-05	9.65837e-06	1.19639e-05	0.527455
	Peptide	LVVLPFPK	Fetuin-B isoform Iso 1	Q9UGM5-1					2.76983e-05	1.84713e-05	1.58173e-05	1.80684e-05	0.125466	9.82994e-05	2.72941e-05	8.0707e-05	2.54409e-05	0.116641	3.75882e-06	6.90331e-06	2.17578e-05	1.88716e-05	0.000227859	0.00392829		7.91477e-05	2.86515e-05	8.95032e-05	2.73236e-05	0.29882
	Peptide	LANKLFGEK	Serpin B3 isoform Iso 1	P29508-1					3.16903e-05	2.19702e-05	7.61134e-05	9.09824e-05	0.125494	nd	nd	nd	nd	-	2.5572e-05	3.79485e-05	5.39018e-05	6.85901e-05	0.120415			nd	nd	nd	nd	-
	Peptide	LPLEDGSGEVVLSR	Complement C3 isoform Iso 1	P01024-1			novo	PIEDGSGEVVLSR	2.92977e-06	4.17118e-06	1.31353e-05	2.10502e-05	0.125684	1.01815e-05	8.44276e-06	7.59852e-06	4.27292e-06	0.358167	2.39999e-05	2.77051e-05	8.03252e-06	1.57294e-05	0.0841722			5.7737e-06	3.9091e-06	8.89002e-06	6.67556e-06	0.145972
	Peptide	QNCELFEQLGEYKFQNALLVR	Serum albumin isoform Iso 3	P02768-3					0.000101596	6.49419e-05	5.57914e-05	7.5725e-05	0.12598	1.55616e-06	4.02526e-06	8.40413e-07	1.62224e-06	0.576547	9.564e-05	0.000133432	7.86935e-05	7.2848e-05	0.687541			1.49707e-06	2.73659e-06	1.19829e-06	3.02348e-06	0.775051
	Peptide	NYLAWYQQKPGQPPK	Immunoglobulin kappa variable 4-1 isoform Iso 1	P06312-1	KV	CDR1/FR2			0.000287005	9.35226e-05	0.00022567	9.54611e-05	0.126128	0.00034212	9.4842e-05	0.000300781	8.29514e-05	0.267973	0.000159763	7.57337e-05	0.000256337	9.75848e-05	0.00504224	0.0251147		0.000289244	9.80162e-05	0.000321451	8.96584e-05	0.331397
	Peptide	DKTYSYLGGGKLPVK	Epididymal secretory protein E1 isoform Iso 1	P61916-1			novo	DKTYSYLNKLPVK	6.83924e-05	6.56296e-05	3.38673e-05	3.48505e-05	0.126199	1.45047e-06	5.02457e-06	nd	nd	0.328183	2.68677e-05	4.56308e-05	5.11298e-05	5.43306e-05	0.193042			nd	nd	7.25234e-07	3.55291e-06	0.487479
	Peptide	RFNATGPRCQMVYNAGPER	Otogelin isoform Iso 1	Q6ZRI0-1					0.000195464	6.60733e-05	0.000143386	9.22984e-05	0.126254	0.000277082	8.23611e-05	0.000256103	0.000123098	0.628518	0.000133479	9.65931e-05	0.000169425	8.28841e-05	0.253643			0.000252772	0.000133636	0.000266593	0.000102986	0.733351
	Peptide	TLNNRYTGPYTFALEDQPVK	Desmoglein-3 isoform Iso 1	P32926-1					0.00257803	0.00173055	0.00166919	0.000964018	0.126261	0.0100133	0.0050645	0.0108434	0.00613268	0.721154	0.00055505	0.000384394	0.00212361	0.00144646	2.79317e-05	0.00139451		0.00934419	0.00680166	0.0104284	0.0055167	0.610387
	Peptide	TVVHQDWLDGK	Ig gamma-3 chain C region isoform Iso 1	P01860-1	IgG3		novo	TVVHQDWLNGK	0.000363435	0.000201726	0.000509938	0.000247687	0.126392	5.87642e-05	4.58737e-05	6.87743e-05	6.52879e-05	0.668103	0.000573425	0.000646405	0.000436687	0.000233242	0.490764			6.95747e-05	8.66784e-05	6.37692e-05	5.54183e-05	0.808272
	Peptide	EVQLVQSGAEVGK	Immunoglobulin heavy variable 1-2 isoform Iso 1	P23083-1	HV	FR1	novo	QVQLVQSGAEV	0.000222503	9.93693e-05	0.000151272	0.000119483	0.126601	7.54202e-06	6.9747e-06	6.55357e-06	6.58394e-06	0.724497	6.6776e-05	7.54252e-05	0.000186888	0.000113463	0.00222976	0.0153476		6.05484e-06	6.63762e-06	7.04779e-06	6.65224e-06	0.67533
	Peptide	LLLYGVSR	BRCA1-associated RING domain protein 1 isoform beta	Q99728-3					3.14584e-05	4.04647e-05	1.1445e-05	1.3241e-05	0.126849	1.17762e-05	2.98504e-05	4.16857e-06	5.30115e-06	0.402198	6.6547e-06	1.41165e-05	2.14517e-05	3.11679e-05	0.0584574			7.38115e-06	1.58451e-05	7.97239e-06	2.13235e-05	0.93291
	Peptide	NTLYLQMNNLR	Immunoglobulin heavy variable 3-23 isoform Iso 1	P01764-1	HV	FR3	novo	NTLYLQMNSLR	0.000102502	0.000125535	4.00244e-05	4.52757e-05	0.12744	3.46093e-05	5.41158e-05	5.83087e-05	5.41171e-05	0.295026	3.06023e-05	1.96311e-05	7.12633e-05	9.76507e-05	0.0603254			3.84005e-05	1.86835e-05	4.6459e-05	5.42935e-05	0.517979
	Peptide	VNHAVLAVGYGEK	Pro-cathepsin H isoform Iso 1	P09668-1					8.88589e-05	7.09338e-05	0.000153782	0.000123	0.127477	nd	nd	nd	nd	-	0.000290423	0.000393134	0.000121321	0.000103642	0.169165			nd	nd	nd	nd	-
	Peptide	NSLYLQLNSLR	Immunoglobulin heavy variable 3-13 isoform Iso 1	P01766-1	HV		novo	NSLYLQMNSLR	6.10076e-05	3.97593e-05	3.7584e-05	3.24001e-05	0.12791	6.64806e-05	2.73108e-05	5.17071e-05	1.9869e-05	0.143935	4.6693e-05	5.3978e-05	4.92958e-05	3.7433e-05	0.866553			0.000119301	0.000108243	5.90938e-05	2.45452e-05	0.082282
	Peptide	VYTVDLGR	Polymeric immunoglobulin receptor isoform Iso 1	P01833-1					0.00241819	0.00261579	0.00574809	0.00664477	0.128041	4.15797e-06	5.77392e-06	2.37424e-06	3.61468e-06	0.374197	0.00635276	0.00423823	0.00408314	0.00522318	0.201281			1.02379e-05	1.0419e-05	3.26611e-06	4.79826e-06	0.0455896
	Peptide	AEDTALYYCAK	Immunoglobulin heavy variable 3-9 isoform Iso 1	P01782-1	HV	FR3			0.000601357	0.000158453	0.000495622	0.000169887	0.129146	0.000310323	9.9821e-05	0.000308404	7.9217e-05	0.958873	0.000533813	0.000180638	0.00054849	0.000169493	0.811997			0.000324714	0.000162526	0.000309363	8.81346e-05	0.764385
	Peptide	LAQLTQSPSSLSASVGDR	Immunoglobulin kappa variable 1-16 isoform Iso 1	P04430-1	KV	FR1	novo	QMTQSPSSLSASVGDR	0.000270451	0.000312704	0.000103247	0.000195108	0.130346	0.000158597	0.000171098	5.36724e-05	9.9125e-05	0.0795847	0.000148112	0.00014851	0.000186849	0.000268822	0.5817			0.000117376	0.00010624	0.000106135	0.000146875	0.815322
	Peptide	VSNGVALPAPLEK	Ig gamma-3 chain C region isoform Iso 1	P01860-1	IgG3		novo	VSNKALPAPIEK	6.18924e-05	2.84297e-05	4.63859e-05	1.89835e-05	0.130377	8.07888e-08	2.79861e-07	7.86914e-09	2.72595e-08	0.387892	5.7698e-05	3.18045e-05	5.41392e-05	2.49325e-05	0.715082			nd	nd	4.4329e-08	1.97992e-07	0.446648
	Peptide	GLECVSAETTEDCLAK	Serotransferrin isoform Iso 1	P02787-1			novo	IECVSAETTEDCIAK	0.00112115	0.000354778	0.000878297	0.000401154	0.130477	0.000643966	9.60734e-05	0.000598938	0.000113883	0.306523	0.000598953	0.000265492	0.000999723	0.000390573	0.00302627	0.0181823		0.000608192	8.65744e-05	0.000621452	0.000105575	0.709469
	Peptide	QVELVFMDLVQPGGTVR	Immunoglobulin heavy variable 3-23 isoform Iso 1	P01764-1	HV		novo	EVQLVESGGGLVQPGGSLR	9.77937e-05	6.23689e-05	6.3607e-05	4.24664e-05	0.130798	4.07533e-05	2.02312e-05	4.21486e-05	1.61187e-05	0.853485	0.000101547	5.53116e-05	8.07004e-05	5.50251e-05	0.29227			4.34279e-05	2.74861e-05	4.1451e-05	1.7903e-05	0.796163
	Peptide	DLQTRRPPQR	Zinc finger protein 341 isoform Iso 1	Q9BYN7-1					4.32884e-05	3.90198e-05	2.31878e-05	2.11469e-05	0.130943	1.39535e-05	1.65044e-05	6.34916e-06	5.46527e-06	0.15299	1.50438e-05	2.38107e-05	3.32381e-05	3.23643e-05	0.093963			1.08457e-05	9.65202e-06	1.01513e-05	1.26351e-05	0.868271
	Peptide	LSCAASGFTFSK	Immunoglobulin heavy variable 3-7 isoform Iso 1	P01780-1	HV	FR1	novo	LSCAASGFTFS	4.99117e-05	2.03002e-05	3.41052e-05	2.84638e-05	0.13158	3.36851e-05	2.14639e-05	2.44511e-05	1.40296e-05	0.225347	5.03342e-05	6.32523e-05	4.20085e-05	2.54902e-05	0.668314			2.89223e-05	1.60523e-05	2.90681e-05	1.83498e-05	0.981492
	Peptide	KQSVLTVLHQDWLNGK	Ig gamma-3 chain C region isoform Iso 1	P01860-1	IgG3		novo	SVLTVLHQDWLNGK	6.03032e-05	0.000114591	6.27049e-06	1.09622e-05	0.131732	5.01376e-06	6.96045e-06	1.92012e-06	2.06999e-06	0.163936	3.86278e-05	5.90112e-05	3.32868e-05	8.42568e-05	0.84563			4.51793e-06	6.38566e-06	3.46694e-06	5.26466e-06	0.602321
	Peptide	SAEDLDKLR	Glutathione S-transferase A2 isoform Iso 1	P09210-1			novo	SAEELAKLR	0.000260783	0.000209417	0.000723997	0.000971563	0.132345	nd	nd	nd	nd	-	0.00153773	0.00375643	0.00049239	0.000726908	0.359321			nd	nd	nd	nd	-
	Peptide	GLGLDNVDLMGK	Mitochondrial import inner membrane translocase subunit TIM44 isoform Iso 1	O43615-1			novo	LDIDNVDLAMGK	0.000427007	0.000303946	0.000685866	0.000486761	0.132421	6.12034e-05	3.27638e-05	7.25935e-05	4.12556e-05	0.461828	0.00141518	0.00052011	0.000556437	0.000418307	5.97771e-06	0.000652565	0.0142913	5.47495e-05	3.27022e-05	6.68984e-05	3.68951e-05	0.341144
	Peptide	LLVLGQPK	Cytochrome P450 4B1 isoform Iso 2	P13584-2			novo	LTVLGQPK	0.000246573	0.000152931	0.000367444	0.00022024	0.132657	6.20453e-05	3.34272e-05	0.000150721	0.000221951	0.197279	0.00015346	8.50334e-05	0.000307009	0.000195436	0.00243249	0.01615		6.48208e-05	3.10066e-05	0.000106383	0.000161697	0.235076
	Peptide	PMFLVNTNVPR	Macrophage migration inhibitory factor isoform Iso 1	P14174-1			novo	PMFIVNTNVPR	0.000138957	0.000149983	6.06e-05	8.83502e-05	0.133186	6.8416e-06	1.03971e-05	2.56173e-06	3.45058e-06	0.198333	0.000155703	0.000242092	9.97784e-05	0.00012686	0.465366			5.74835e-06	6.60654e-06	4.70167e-06	7.88494e-06	0.695323
	Peptide	LLCGLLAER	Macrophage migration inhibitory factor isoform Iso 1	P14174-1					0.000966214	0.00118654	0.0004008	0.0002748	0.133407	nd	nd	nd	nd	-	0.00099426	0.000989848	0.000683507	0.000890421	0.348074			nd	nd	nd	nd	-
	Protein	P10124-1	Serglycin isoform Iso 1	P10124-1					8.78105e-05	0.000137281	2.16857e-05	4.14456e-05	0.134217	0.000108941	4.88185e-05	0.000157759	8.7831e-05	0.106535	nd	nd	5.47481e-05	0.000104764	0.0812039			9.04806e-05	4.40213e-05	0.00013335	7.38305e-05	0.0736135
	Peptide	NSVYLQMNTVR	Immunoglobulin heavy variable 3-9 isoform Iso 1	P01782-1	HV		novo	NSLYLQMNSLR	7.43403e-05	4.4188e-05	4.82946e-05	3.7635e-05	0.134344	3.78916e-05	1.58743e-05	3.95235e-05	1.362e-05	0.789475	7.19891e-05	6.53956e-05	6.13174e-05	4.22873e-05	0.557288			5.00005e-05	1.74355e-05	3.87076e-05	1.4489e-05	0.0470952
	Peptide	NTLPTKETLEQEK	Thymosin beta-10 isoform Iso 1	P63313-1					0.000255538	0.000154973	0.000426423	0.000341557	0.134892	nd	nd	nd	nd	-	0.000886384	0.000415612	0.00034098	0.000273676	3.88254e-05	0.00182449		nd	nd	nd	nd	-
	Peptide	NDTLMLSR	Ig gamma-4 chain C region isoform Iso 1	P01861-1	IgG4		novo	DTLMISR	0.000450601	0.000632781	0.000149466	0.000159422	0.135088	2.93438e-06	4.08329e-06	8.00869e-06	1.64419e-05	0.319353	8.59728e-05	0.000105686	0.000300034	0.000476773	0.045252			6.94165e-06	1.13751e-05	5.47153e-06	1.19992e-05	0.726746
	Peptide	GGFVYIAGK	Serotransferrin isoform Iso 1	P02787-1					0.000104706	2.69433e-05	8.71401e-05	2.85348e-05	0.135283	6.05215e-05	1.78359e-05	5.13629e-05	2.04816e-05	0.255245	5.78128e-05	3.89185e-05	9.59231e-05	2.8585e-05	0.00205424	0.0146053		5.78042e-05	1.31478e-05	5.59422e-05	1.9356e-05	0.766441
	Peptide	TETQEKNPLPSK	Thymosin beta-4 isoform Iso 1	P62328-1					0.000527852	0.000330969	0.000991675	0.000956671	0.135444	4.34874e-06	4.65271e-06	6.52784e-06	6.73854e-06	0.366618	0.00195008	0.000828035	0.000759763	0.000739069	0.000108201	0.00303187		4.97605e-06	3.908e-06	5.43829e-06	5.77138e-06	0.804523
	Peptide	KGPVEEYANCHLAR	Serotransferrin isoform Iso 1	P02787-1			novo	PVEEYANCHLAR	0.00114908	0.000794821	0.000761827	0.000293626	0.13578	0.00116741	0.000454908	0.00139128	0.000377056	0.202863	0.000554566	0.000449691	0.000955454	0.000618459	0.0545077			0.00122903	0.000443452	0.00127935	0.000424313	0.743036
	Peptide	CSTSSLLEACTFR	Serotransferrin isoform Iso 1	P02787-1					0.00642796	0.00175402	0.00519944	0.00211653	0.135848	0.00924483	0.00150344	0.00871899	0.00145413	0.393222	0.00405977	0.00208736	0.0058137	0.0020019	0.0198734			0.00974694	0.00127444	0.00898191	0.00147121	0.134277
	Peptide	EPQVYTLPPSRDELTK	Ig gamma-1 chain C region isoform Iso 1	P01857-1	IgG1				0.00138648	0.00174682	0.00258378	0.00203287	0.136024	0.000498894	0.00058916	0.000436623	0.000275861	0.744611	0.00319008	0.00235475	0.00198513	0.00195186	0.112308			0.000625981	0.000517129	0.000467759	0.000451017	0.351176
	Peptide	GAEANALQSGNSQESVTEQDSK	Ig kappa chain C region isoform Iso 1	P01834-1	KC		novo	NALQSGNSQESVTEQDSK	0.00040197	0.000368152	0.000218913	0.000163447	0.136037	4.11058e-06	5.44995e-06	5.47563e-06	7.46624e-06	0.614059	0.000146346	9.0224e-05	0.000310441	0.000293836	0.017672			8.18909e-06	1.26159e-05	4.7931e-06	6.43054e-06	0.395235
	Peptide	QVEVVESGGGLVKPNSLR	Immunoglobulin heavy variable 3-11 isoform Iso 1	P01762-1	HV	FR1	novo	QVQLVESGGGLVKPGGSLR	6.83731e-05	2.59636e-05	5.27611e-05	2.34057e-05	0.136099	5.03292e-05	3.24997e-05	4.08856e-05	1.72328e-05	0.386451	6.66168e-05	3.51426e-05	6.05671e-05	2.54556e-05	0.558344			5.87145e-05	3.19722e-05	4.56074e-05	2.5893e-05	0.194401
	Protein	P23083-1	Immunoglobulin heavy variable 1-2 isoform Iso 1	P23083-1	HV				0.000276331	0.00016087	0.000177053	0.0001536	0.136323	8.58418e-05	0.000157293	5.30105e-05	5.09256e-05	0.503356	3.56458e-05	4.16098e-05	0.000226692	0.000161962	8.13638e-06	0.000652565	0.0194018	4.99704e-05	6.77119e-05	6.94261e-05	0.00011556	0.595041
	Peptide	LLLYDVSGGR	Leucine-rich repeat serine/threonine-protein kinase 2 isoform Iso 1	Q5S007-1			novo	LLLYDILTTGGR	0.000414689	0.000264702	0.00027896	0.000149912	0.136468	5.78192e-05	4.0491e-05	5.74321e-05	3.00731e-05	0.979031	0.000226159	9.52768e-05	0.000346824	0.000221505	0.0290853			6.37114e-05	3.37995e-05	5.76257e-05	3.48811e-05	0.621394
	Peptide	LVLDKLER	GTP cyclohydrolase 1 feedback regulatory protein isoform Iso 1	P30047-1					0.000100129	5.15523e-05	0.000213164	0.000239885	0.136471	nd	nd	nd	nd	-	0.00031803	0.000241226	0.000156646	0.000179236	0.0298959			nd	nd	nd	nd	-
	Peptide	QHSVVPSQLFELEDGTSSYK	Heterogeneous nuclear ribonucleoprotein L-like isoform Iso 1	Q8WVV9-1					0.00541383	0.00462648	0.00296013	0.0029786	0.136669	0.000269695	0.000219203	0.000246683	0.000208309	0.794527	0.00117284	0.00165397	0.00418698	0.00400632	0.00315573	0.018625		0.000334108	0.000432406	0.000258189	0.000209456	0.574398
	Peptide	GQQYEDLAAGK	WD repeat-containing protein 35 isoform Iso 2	Q9P2L0-2			novo	QQYEDLA	8.57806e-05	7.71867e-05	4.00528e-05	6.75225e-05	0.136701	nd	nd	nd	nd	-	5.58221e-05	4.95253e-05	6.29167e-05	7.46685e-05	0.768277			nd	nd	nd	nd	-
	Peptide	WKNFPSPVDAAFR	Hemopexin isoform Iso 1	P02790-1					8.62007e-05	5.63414e-05	4.96723e-05	5.94764e-05	0.136719	6.76529e-05	2.44689e-05	6.04513e-05	1.62187e-05	0.404588	1.99188e-05	3.26273e-05	6.79365e-05	5.96496e-05	0.00370743	0.0204727		8.27589e-05	1.32323e-05	6.40521e-05	2.06321e-05	0.00737128
	Peptide	LEATLNELV	Thioredoxin isoform Iso 1	P10599-1					2.74563e-05	2.13298e-05	5.02217e-05	4.55433e-05	0.136907	nd	nd	nd	nd	-	9.2233e-05	4.99977e-05	3.8839e-05	3.66714e-05	0.000888841	0.00884595		nd	nd	nd	nd	-
	Peptide	PAPGGCNPCPAPELLGGPSVF	Ig gamma-1 chain C region isoform Iso 1	P01857-1	IgG1		novo	CPPCPAPELLGGPSVF	1.66532e-05	2.26054e-05	5.68075e-06	8.36767e-06	0.13721	1.27099e-05	7.66561e-06	1.32658e-05	1.01762e-05	0.881243	6.61733e-06	1.44967e-05	1.1167e-05	1.75866e-05	0.444931			9.47722e-06	1.02693e-05	1.29879e-05	8.81536e-06	0.293721
	Peptide	EAQLVESGGGLVQPGR	Immunoglobulin heavy variable 3-9 isoform Iso 1	P01782-1	HV	FR1	novo	EVQLVESGGGLVQPGR	7.03571e-05	5.10524e-05	4.34556e-05	3.23274e-05	0.137291	2.30882e-05	1.36081e-05	1.52815e-05	1.72816e-05	0.231894	2.97044e-05	2.9552e-05	5.69064e-05	4.39899e-05	0.0621709			1.76923e-05	1.14458e-05	1.91848e-05	1.57257e-05	0.772406
	Peptide	AQYEDLAQGK	Structural maintenance of chromosomes protein 4 isoform Iso 2	Q9NTJ3-2			novo	AQYEDIAQ	0.00139505	0.00127269	0.00220147	0.00130078	0.139026	1.76791e-05	1.71295e-05	1.9614e-05	1.98596e-05	0.800665	0.00321395	0.00176528	0.00179826	0.00132421	0.0106466	0.0416638		1.80475e-05	1.47608e-05	1.86466e-05	1.81641e-05	0.92182
	Peptide	TVLHQDWLDGK	Ig gamma-3 chain C region isoform Iso 1	P01860-1	IgG3		novo	TVLHQDWLNGK	0.000348867	0.000191234	0.000521747	0.000340737	0.139605	0.000278613	0.000120949	0.000330172	0.000403698	0.678651	0.000525574	0.000573674	0.000435307	0.000284278	0.615127			0.000278544	0.000121933	0.000304393	0.000292631	0.711643
	Peptide	LLLYVELK	Transcription initiation factor TFIID subunit 4B isoform Iso 2	Q92750-2			novo	LYVELK	3.352e-05	4.3529e-05	1.16348e-05	2.24016e-05	0.140504	3.4891e-06	3.54362e-06	3.0046e-06	2.45652e-06	0.700837	3.18639e-06	7.66076e-06	2.25774e-05	3.56532e-05	0.0167951			2.10877e-06	1.85232e-06	3.24685e-06	2.99215e-06	0.237499
	Peptide	VAAGAFQGLR	Leucine-rich alpha-2-glycoprotein isoform Iso 1	P02750-1					8.22942e-06	1.19311e-05	2.93842e-05	4.5031e-05	0.140583	1.86763e-07	6.46967e-07	1.18412e-07	4.10192e-07	0.760163	8.0117e-05	5.88158e-05	1.88068e-05	3.398e-05	0.0045282	0.0236692		nd	nd	1.52588e-07	5.30917e-07	0.329961
	Peptide	KVACDEWSVGGSVGGK	Serotransferrin isoform Iso 1	P02787-1			novo	CDEWSVNSVG	0.000117725	5.92949e-05	7.60807e-05	7.35172e-05	0.140921	7.2363e-06	5.91994e-06	5.94846e-06	2.87712e-06	0.507641	1.8324e-05	3.63796e-05	9.69027e-05	6.86936e-05	7.98122e-05	0.00247635		7.86047e-06	5.12603e-06	6.59238e-06	4.5992e-06	0.457832
	Peptide	QSNNKYAASSYLSLTPEGQWK	Ig lambda-7 chain C region isoform Iso 1	A0M8Q6-1	LC		novo	QSNNKYAASSYLSLTPEQWK	0.000344027	0.000310727	0.000192406	0.000133447	0.141333	5.09748e-05	7.91177e-06	5.34211e-05	1.52477e-05	0.628276	6.46786e-05	5.83738e-05	0.000268216	0.000246355	0.000656199	0.00776798		5.46749e-05	1.86333e-05	5.2198e-05	1.19453e-05	0.630949
	Peptide	NPLPSKETIEQEKQAGES	Thymosin beta-4 isoform Iso 1	P62328-1					0.00100516	0.000541042	0.00179075	0.00165483	0.141464	nd	nd	nd	nd	-	0.00362436	0.00159703	0.00139795	0.00126913	6.51426e-05	0.00230675		nd	nd	nd	nd	-
	Peptide	AVLHVALR	Glucose-6-phosphate isomerase isoform Iso 1	P06744-1					0.000151638	7.90006e-05	0.000214041	0.000117863	0.141875	4.2032e-08	9.81663e-08	nd	nd	0.152199	0.000397296	0.000282406	0.000182839	0.000103173	0.0249529			3.71732e-08	8.83701e-08	2.1016e-08	7.12018e-08	0.557668
	Peptide	EVQLEESGGGLVQPGR	Immunoglobulin heavy variable 3-9 isoform Iso 1	P01782-1	HV	FR1	novo	EVQLVESGGGLVQPGR	0.000116452	7.05039e-05	7.52219e-05	6.19142e-05	0.14221	4.69189e-05	4.77257e-05	3.1065e-05	2.78049e-05	0.330889	8.29991e-05	0.000103228	9.58372e-05	6.82213e-05	0.657636			4.1328e-05	6.80157e-05	3.89919e-05	3.90471e-05	0.913705
	Peptide	GLLLYEGSSR	FRAS1-related extracellular matrix protein 2 isoform Iso 2	Q5SZK8-2			novo	GLILYEGQSR	0.000303325	0.0001622	0.000209305	0.000139966	0.142699	7.7908e-06	3.81463e-06	2.23311e-05	2.97637e-05	0.120501	0.000116516	8.81448e-05	0.000256315	0.000155749	0.00693333	0.03122		9.16545e-06	4.18466e-06	1.50609e-05	2.20407e-05	0.21683
	Peptide	DASGATFTWTPSSGK	Ig alpha-2 chain C region isoform Iso 1	P01877-1	IgA				1.35889e-05	1.95106e-05	6.03224e-05	0.000101251	0.142789	2.07312e-05	2.58445e-05	1.86844e-05	1.57762e-05	0.81702	0.000100283	0.00024553	3.69556e-05	7.51983e-05	0.399615			6.76075e-06	8.60229e-06	1.97078e-05	2.09661e-05	0.0132619
	Peptide	GTHCNQVEVLATLK	Platelet basic protein isoform Iso 1	P02775-1			novo	GTHCNQVEVIATLK	2.89389e-06	6.23346e-06	5.3244e-08	1.84443e-07	0.142837	0.00225577	0.000993538	0.0030485	0.00157339	0.154184	3.13992e-07	1.0877e-06	1.47357e-06	4.55023e-06	0.246947			0.00254167	0.000910928	0.00265213	0.00134908	0.800149
	Protein	P01833-1	Polymeric immunoglobulin receptor isoform Iso 1	P01833-1					0.0115233	0.0159055	0.0266081	0.0300649	0.143175	8.38842e-05	3.81899e-05	9.83683e-05	5.12526e-05	0.440826	0.0386176	0.0242734	0.0190657	0.0247518	0.0311586			8.35225e-05	5.39668e-05	9.11263e-05	4.4817e-05	0.656746
	Peptide	LRSDDTAVYYCAR	Immunoglobulin heavy variable 1-2 isoform Iso 1	P23083-1	HV	FR3			2.32127e-05	1.2064e-05	1.5703e-05	1.21988e-05	0.143684	4.69755e-06	6.25481e-06	2.4813e-06	3.42464e-06	0.293316	4.08559e-06	4.8267e-06	1.94578e-05	1.24695e-05	7.85939e-06	0.000652565	0.0187475	2.39338e-06	6.20094e-06	3.58942e-06	5.05977e-06	0.539305
	Peptide	CDEWSVNSVGK	Serotransferrin isoform Iso 1	P02787-1					0.000803696	0.000297354	0.000637553	0.000235962	0.143716	0.00285918	0.000453655	0.0028059	0.000438141	0.772521	0.000574968	0.000252851	0.000720625	0.000275893	0.134409			0.00316373	0.000717411	0.00283254	0.000437011	0.162284
	Peptide	SLGLPENHLVFPVPLDQCLDG	Neutrophil gelatinase-associated lipocalin isoform Iso 1	P80188-1					0.000380599	0.000283582	0.000940886	0.00121062	0.144078	1.42595e-08	4.93965e-08	1.1555e-07	2.75333e-07	0.234178	0.000670467	0.00081642	0.000660742	0.000906251	0.975199			5.94689e-07	1.39192e-06	6.49048e-08	2.00249e-07	0.215801
	Peptide	GDTLMLSGR	TBC1 domain family member 17 isoform Iso 1	Q9HA65-1			novo	DTLMLSG	0.00156071	0.00145311	0.000836017	0.000808871	0.145401	3.04631e-06	5.78382e-06	5.82398e-06	8.33075e-06	0.353045	0.00027059	0.00026282	0.00119836	0.00120821	0.00127386	0.0108317		5.80514e-06	1.27104e-05	4.43514e-06	7.15568e-06	0.733618
	Peptide	GSTSESTAALGCLVGK	Ig gamma-2 chain C region isoform Iso 1	P01859-1	IgG2		novo	STSESTAALGCLV	0.00155965	0.00153658	0.00080994	0.00071412	0.145447	3.35751e-07	7.36427e-07	1.4095e-05	4.42449e-05	0.304473	0.000398243	0.000305067	0.0011848	0.00123278	0.00633765	0.0294335		2.00716e-05	6.13299e-05	7.21536e-06	3.1399e-05	0.505911
	Protein	P41222-1	Prostaglandin-H2 D-isomerase isoform Iso 1	P41222-1					0.00249704	0.00178522	0.00165989	0.000574699	0.145568	0.000484761	0.000149272	0.000418992	0.000150348	0.293863	0.00123671	0.000510207	0.00207846	0.00136565	0.011771	0.0439959		0.000376988	8.83999e-05	0.000451876	0.000150319	0.121765
	Peptide	LLEGEPNLK	Polymeric immunoglobulin receptor isoform Iso 1	P01833-1			novo	EGEPNLK	0.000370852	0.000477295	0.000986122	0.00129939	0.146063	nd	nd	nd	nd	-	0.00138907	0.00134561	0.000678487	0.00100758	0.0837442			nd	nd	nd	nd	-
	Peptide	NLLTSNNLDVK	Apolipoprotein D isoform Iso 1	P05090-1					0.000681311	0.000341341	0.000490492	0.000276332	0.146512	5.03262e-05	2.37022e-05	4.84338e-05	1.44691e-05	0.81556	0.000312116	0.000183473	0.000585902	0.00031897	0.00965071	0.0389644		4.84668e-05	2.5648e-05	4.938e-05	1.92288e-05	0.905151
	Peptide	VLDSGFR	Polymeric immunoglobulin receptor isoform Iso 1	P01833-1					0.00081832	0.00127545	0.00173061	0.00167023	0.146855	8.98423e-06	7.52669e-06	1.25583e-05	8.60736e-06	0.290611	0.00225275	0.00194392	0.00127447	0.00152621	0.107311			1.35658e-05	1.06635e-05	1.07713e-05	8.11537e-06	0.386969
	Peptide	VMASVVCLLNNFYPR	Ig kappa chain C region isoform Iso 1	P01834-1	KC		novo	ASVVCLLNNFYPR	0.00543669	0.00210361	0.00330588	0.00435835	0.14689	0.00194804	0.00190435	0.0033679	0.00322402	0.202529	0.00209084	0.00310514	0.00437129	0.0035193	0.0656437			0.00393792	0.00151433	0.00265797	0.00268915	0.136453
	Peptide	LLLNPQDK	Polymeric immunoglobulin receptor isoform Iso 1	P01833-1			novo	LLNPQDK	0.000360712	0.000592455	0.000869282	0.00101109	0.146972	nd	nd	nd	nd	-	0.00125979	0.000938275	0.000614997	0.000851042	0.0459245			nd	nd	nd	nd	-
	Peptide	SHGQDYLVGNK	Glutathione S-transferase A2 isoform Iso 1	P09210-1					0.000166479	0.00016309	0.000369155	0.000427526	0.147013	nd	nd	nd	nd	-	0.000325431	0.000343653	0.000267817	0.000332945	0.631248			nd	nd	nd	nd	-
	Peptide	WCAVDEHEATK	Serotransferrin isoform Iso 1	P02787-1			novo	WCAVSEHEATK	3.74499e-06	5.78878e-06	9.37126e-07	2.65949e-06	0.147016	1.08052e-05	1.1491e-05	6.72427e-06	8.93848e-06	0.342076	nd	nd	2.34106e-06	4.63313e-06	0.0913274			1.09421e-05	1.84515e-05	8.76474e-06	1.02814e-05	0.709218
	Peptide	KLEWYEK	MAD2L1-binding protein isoform Iso 2	Q15013-3			novo	LEWYEK	0.000720905	0.000638018	0.00116891	0.000816318	0.148368	0.000235215	0.000282979	0.000226946	0.000149267	0.929725	0.00228079	0.0012007	0.000944908	0.00075216	0.000242627	0.0040905		0.000246906	0.000134566	0.000231081	0.000221295	0.822013
	Peptide	KPPEVESGGALVQPGGSLR	Immunoglobulin heavy variable 3-48 isoform Iso 1	P01763-1	HV	FR1	novo	VESGGGLVQPGGSLR	0.00053973	0.000200937	0.000438377	0.000120785	0.148457	0.000150028	8.52883e-05	0.000164218	8.66481e-05	0.689877	0.000643888	0.000320761	0.000489054	0.000170198	0.139482			0.000181658	9.18536e-05	0.000157123	8.4393e-05	0.429966
	Protein	P01611-1	Immunoglobulin kappa variable 1D-12 isoform Iso 1	P01611-1	KV				7.36504e-05	0.000126163	1.62808e-05	2.48794e-05	0.148502	0.000348969	0.000413806	0.000259608	0.000103995	0.481629	nd	nd	4.49656e-05	9.36328e-05	0.107849			0.000272566	0.000143294	0.000304288	0.000298581	0.669429
	Peptide	FDEFFSEGTMDMK	Serotransferrin isoform Iso 1	P02787-1			novo	FDEFFSEG	3.28727e-05	3.21631e-05	1.57688e-05	2.30702e-05	0.148629	0.000112437	4.78415e-05	7.98771e-05	3.14322e-05	0.0615123	2.13153e-05	2.14639e-05	2.43207e-05	2.87333e-05	0.751247			9.51059e-05	4.97227e-05	9.61568e-05	4.29385e-05	0.948007
	Peptide	QVELVESGGALVQPGR	Immunoglobulin heavy variable 3-9 isoform Iso 1	P01782-1	HV	FR1	novo	EVQLVESGGGLVQPGR	2.16517e-05	1.69318e-05	1.25901e-05	1.23773e-05	0.148687	2.82824e-05	9.36126e-05	3.69613e-06	6.44884e-06	0.383335	4.20772e-06	9.00878e-06	1.71209e-05	1.5225e-05	0.0107409	0.0419582		6.04283e-07	1.18719e-06	1.59893e-05	6.60964e-05	0.266026
	Glycan	FA2G1_IgG1	Fc-glycan from IgG1		IgG1				0.230944	0.0620676	0.262799	0.0398104	0.14873	0.244704	0.0529824	0.268148	0.0477496	0.267113	0.274516	0.0425939	0.246871	0.0535271	0.128962			0.315284	0.0706859	0.256426	0.0507579	0.00697119
	Peptide	FSGSGSGTDFTLTLTR	Immunoglobulin kappa variable 4-1 isoform Iso 1	P06312-1	KV	FR3	novo	FSGSGSGTDFTLT	0.000133937	6.6144e-05	0.000178624	7.95725e-05	0.148852	0.000151196	7.27622e-05	0.000194447	0.000104456	0.251798	0.000131111	6.69547e-05	0.000156281	7.51105e-05	0.333543			0.000173974	0.000111299	0.000172822	9.07654e-05	0.973635
	Peptide	GLEWLGELNHSGSTNYNPSLK	Immunoglobulin heavy variable 4-34 isoform Iso 1	P06331-1	HV				0.000241703	9.25137e-05	0.000188108	8.28034e-05	0.149035	1.94694e-05	1.94467e-05	2.16869e-05	1.13365e-05	0.736139	0.000151241	0.000116058	0.000214906	9.0121e-05	0.0784834			2.2886e-05	1.49501e-05	2.05782e-05	1.56081e-05	0.674301
	Peptide	VTLSCSGSSSNLR	Methylcytosine dioxygenase TET2 isoform Iso 2	Q6N021-2			novo	CSGSSSNL	5.35632e-05	3.00361e-05	9.19455e-05	8.17401e-05	0.149212	2.10569e-06	3.51897e-06	3.50765e-06	4.75611e-06	0.420532	0.000115604	5.25567e-05	7.27544e-05	6.33345e-05	0.051541			8.36277e-06	1.80483e-05	2.80667e-06	4.15375e-06	0.313998
	Glycan	FA2BG1_IgG2/3	Fc-glycan from IgG2 (or 3)		IgG2 (or 3)				0.0558221	0.015243	0.0655633	0.0166949	0.149728	0.0380612	0.0118408	0.0434874	0.00878076	0.215573	0.0702075	0.0181564	0.0606927	0.0164067	0.122508			0.042941	0.0107667	0.0407743	0.0105646	0.568071
	Peptide	EMQLVESGGGLVQPGGSLR	Immunoglobulin heavy variable 3-23 isoform Iso 1	P01764-1	HV	FR1	novo	EVQLVESGGGLVQPGGSLR	0.000109028	7.13321e-05	7.11986e-05	5.11803e-05	0.149728	2.58196e-05	2.59595e-05	3.35518e-05	2.4639e-05	0.462155	0.000106915	8.55922e-05	9.01135e-05	6.37151e-05	0.510933			2.76696e-05	2.09356e-05	2.96857e-05	2.50647e-05	0.812137
	Peptide	KSASDLTWDNLK	Serotransferrin isoform Iso 1	P02787-1					0.00243086	0.000798584	0.00195899	0.000749607	0.149797	0.00302136	0.000471206	0.00271999	0.000418827	0.111927	0.00138817	0.000906066	0.00219493	0.000794877	0.00969104	0.0395124		0.00300963	0.00045236	0.00287067	0.000462362	0.397978
	Peptide	TFGVSPLR	Skin-specific protein 32 isoform Iso 1	Q5T750-1					4.71894e-05	3.79919e-05	7.34367e-05	4.76391e-05	0.149855	2.85647e-06	2.94641e-06	4.33376e-06	3.38258e-06	0.26622	0.000118942	0.000106335	6.0313e-05	4.42203e-05	0.0900019			4.42478e-06	5.10742e-06	3.59512e-06	3.19272e-06	0.552984
	Peptide	LLLYDVSTR	Collagen alpha-1(XIV) chain isoform Iso 3	Q05707-3			novo	LLLYDVT	0.000261152	0.000328193	0.000109494	0.000102359	0.150217	1.97295e-05	3.96021e-05	2.25738e-05	3.64405e-05	0.856406	9.52425e-05	9.78356e-05	0.000185323	0.00025005	0.132125			1.1137e-05	1.49943e-05	2.11516e-05	3.7246e-05	0.260547
	Peptide	SLMLHYEFLQR	Complement component C8 beta chain isoform Iso 1	P07358-1					7.29788e-06	1.6969e-05	nd	nd	0.150471	0.00012684	6.36882e-05	0.00012291	5.73165e-05	0.875191	nd	nd	3.64894e-06	1.23129e-05	0.315341			9.48067e-05	3.40128e-05	0.000124875	5.92885e-05	0.114229
	Peptide	EPVQFK	Epididymal secretory protein E1 isoform Iso 2	P61916-2					2.46418e-05	3.38873e-05	0.000178974	0.000344798	0.150544	0.000126352	0.000278416	0.000117918	9.33787e-05	0.922217	4.80892e-05	7.28491e-05	0.000101808	0.000252232	0.341928			9.18109e-05	7.58641e-05	0.000122135	0.000203129	0.522396
	Peptide	AFLSFTNFQSHMLR	Zinc finger protein 564 isoform Iso 1	Q8TBZ8-1					0.000250076	0.000178525	0.000388522	0.000268358	0.150954	2.26734e-05	1.66875e-05	2.86185e-05	2.23742e-05	0.46841	0.000701928	0.000505594	0.000319299	0.000233849	0.0265266			3.25139e-05	2.39471e-05	2.5646e-05	1.95403e-05	0.362987
	Peptide	GNPDPWAK	Serotransferrin isoform Iso 1	P02787-1			novo	NPDPWAK	0.000628039	0.000338359	0.00044748	0.00025033	0.151454	0.000478952	0.000233226	0.000515324	0.000153229	0.656045	0.000356146	0.000241053	0.000537759	0.000305335	0.0814977			0.000543516	0.000126439	0.000497138	0.000193879	0.458484
	Peptide	LLLYEASTR	Ankyrin repeat and sterile alpha motif domain-containing protein 1B isoform Iso 1	Q7Z6G8-1			novo	LLQYEAST	0.000128201	0.000187699	4.35739e-05	3.64965e-05	0.151539	9.49277e-06	1.13667e-05	6.28192e-06	7.52816e-06	0.423341	3.92912e-05	3.41928e-05	8.58874e-05	0.000139122	0.132388			7.41087e-06	1.13628e-05	7.88734e-06	9.57006e-06	0.895509
	Peptide	VGGEESTLPR	Transducin-like enhancer protein 4 isoform Iso 2	Q04727-2			novo	VGGEASTL	7.63382e-05	0.000128599	0.000206427	0.00027026	0.151958	nd	nd	nd	nd	-	0.000337765	0.000261834	0.000141382	0.000217385	0.0226914			nd	nd	nd	nd	-
	Peptide	TEDTAVSVATDPD	Inhibitor of Bruton tyrosine kinase isoform Iso 2	Q9P2D0-2			novo	AVSVSTDP	0.000116796	7.80092e-05	7.93669e-05	3.65149e-05	0.152211	1.76333e-05	1.51745e-05	1.8035e-05	1.39118e-05	0.946714	5.94735e-05	5.82378e-05	9.80817e-05	6.25586e-05	0.0832703			2.00465e-05	1.56005e-05	1.78342e-05	1.42384e-05	0.67288
	Peptide	WQQGNLFSC	Ig gamma-3 chain C region isoform Iso 1	P01860-1	IgG3		novo	WQQGNIFSC	1.46379e-07	3.41993e-07	nd	nd	0.152341	5.37011e-05	3.83846e-05	4.95531e-05	3.31724e-05	0.779646	1.49583e-07	5.18169e-07	7.31893e-08	2.48046e-07	0.636272			3.75798e-05	1.84364e-05	5.16271e-05	3.51487e-05	0.125139
	Peptide	SGLECQLWR	Prothrombin isoform Iso 1	P00734-1					3.5726e-06	8.3469e-06	nd	nd	0.152342	5.04523e-06	6.01866e-06	3.19082e-06	2.38119e-06	0.337394	nd	nd	1.7863e-06	6.05396e-06	0.317419			7.81231e-06	6.49744e-06	4.11803e-06	4.57531e-06	0.0557166
	Peptide	DGDTVCLAK	Calcium-transporting ATPase type 2C member 1 isoform Iso 2	P98194-2			novo	GDTVCL	9.21718e-05	7.68833e-05	5.51655e-05	3.68584e-05	0.152424	9.66436e-05	7.54247e-05	0.000128257	5.43509e-05	0.251395	5.79138e-05	6.5924e-05	7.36686e-05	6.19194e-05	0.485852			0.000117892	5.32484e-05	0.00011245	6.62894e-05	0.806564
	Peptide	NPLPSKETLEQEK	Thymosin beta-4 isoform Iso 1	P62328-1					0.000803959	0.000459535	0.00133588	0.00113074	0.152558	1.37428e-06	1.61442e-06	1.4331e-06	2.19863e-06	0.941128	0.00340712	0.00216964	0.00106992	0.000886735	0.00337553	0.0191333		1.70831e-06	1.9414e-06	1.40369e-06	1.88661e-06	0.653861
	Peptide	VDDSAVYYCTK	Immunoglobulin heavy variable 3-23 isoform Iso 1	P01764-1	HV		novo	EDTAVYYCAK	1.37444e-05	1.72911e-05	5.30644e-06	9.0847e-06	0.153248	1.2322e-05	1.71804e-05	9.89975e-06	1.35049e-05	0.704683	1.05487e-05	2.21855e-05	9.52544e-06	1.41788e-05	0.867229			2.03785e-05	1.76924e-05	1.11109e-05	1.51632e-05	0.111124
	Peptide	VVSVLTVLHQDWGLDGK	Ig gamma-3 chain C region isoform Iso 1	P01860-1	IgG3		novo	VVSVLTVLHQDWLNGK	0.000392355	0.000560825	0.000132382	0.000208687	0.15457	0.000465201	0.000888981	0.00025104	0.000187226	0.430101	1.3943e-05	2.77207e-05	0.000262369	0.000434608	0.0103371	0.0409128		0.000152558	0.00015271	0.00035812	0.000637725	0.145997
	Peptide	QSNSKAVPQGSAHSVSK	Protein FAM205A isoform Iso 1	Q6ZU69-1					0.000241396	0.000242423	0.000440528	0.000400313	0.154655	nd	nd	nd	nd	-	0.000507266	0.000372338	0.000340962	0.000339253	0.188237			nd	nd	nd	nd	-
	Peptide	KPPELQSGAEVR	Kinesin-like protein KIF21B isoform Iso 3	O75037-3			novo	KPPMLDSGAEV	3.41792e-05	4.90129e-05	7.2614e-05	7.59621e-05	0.154974	4.62576e-06	8.71839e-06	1.2454e-05	9.96081e-06	0.0526201	9.05871e-06	1.90617e-05	5.33966e-05	6.55283e-05	0.00460015	0.0237633		7.50779e-06	9.08056e-06	8.53986e-06	9.98955e-06	0.765404
	Peptide	VPCHFPCK	Polymeric immunoglobulin receptor isoform Iso 1	P01833-1					0.000154546	0.000224231	0.000409846	0.000545429	0.154992	6.68817e-07	2.221e-06	2.23102e-07	6.55061e-07	0.516657	0.000373147	0.000224128	0.000282196	0.000428169	0.408799			1.87714e-08	6.5026e-08	4.4596e-07	1.61748e-06	0.209185
	Peptide	EDKPDMAELEKFDK	Thymosin beta-4 isoform Iso 1	P62328-1			novo	DKPDMAEIEKFDK	0.00822225	0.00574905	0.0150076	0.0145764	0.155283	2.04708e-05	2.29278e-05	3.87824e-05	4.1607e-05	0.195442	0.0289803	0.00993716	0.0116149	0.0113769	7.72549e-05	0.00247635		2.30718e-05	1.86285e-05	2.96266e-05	3.41588e-05	0.461805
	Peptide	VAPEEHPVLLTEAPLNPK	Immunoglobulin heavy variable 3-11 isoform Iso 1	P01762-1	HV				3.68326e-05	6.26592e-05	0.000126512	0.000196418	0.155383	9.97792e-06	1.57651e-05	1.83098e-05	2.40143e-05	0.325951	0.000185819	0.000168355	8.16725e-05	0.000149757	0.0675737			2.17475e-05	3.17509e-05	1.41439e-05	2.0317e-05	0.388209
	Peptide	KCGSTSSLLEACTFR	Serotransferrin isoform Iso 1	P02787-1			novo	KCSTSSLLEACTFR	0.000887723	0.000320555	0.000654471	0.000446142	0.1555	0.00013002	3.04135e-05	0.000131304	2.52983e-05	0.911539	0.000234162	0.000189832	0.000771097	0.00039816	4.12111e-06	0.000499378	0.00987458	0.000131701	2.81095e-05	0.000130662	2.7366e-05	0.915838
	Peptide	VALSLDTSK	Neuroblast differentiation-associated protein AHNAK isoform Iso 1	Q09666-1			novo	ALNLDTSK	6.62545e-05	0.00011174	1.64521e-05	2.14306e-05	0.155744	1.47688e-05	9.82948e-06	0.000146901	0.000489119	0.369542	1.04093e-05	2.04584e-05	4.13533e-05	8.2693e-05	0.0945379			1.01958e-05	6.01288e-06	8.08348e-05	0.000344991	0.326382
	Peptide	LLLYDASK	Immunoglobulin kappa variable 1D-33 isoform Iso 1	P01593-1	KV	FR2/CDR2			0.000213809	6.26449e-05	0.000179894	4.96414e-05	0.155748	0.000192082	0.000120796	0.000160584	5.05584e-05	0.418006	0.000221084	7.37112e-05	0.000196851	5.79268e-05	0.287746			0.000183285	8.5449e-05	0.000176333	9.1978e-05	0.828208
	Peptide	AKPALEDL	Apolipoprotein A-I isoform Iso 1	P02647-1			novo	KPALEDL	6.45368e-05	6.91131e-05	3.19282e-05	3.07682e-05	0.155873	nd	nd	nd	nd	-	2.86077e-05	5.58239e-05	4.82325e-05	5.49056e-05	0.321765			nd	nd	nd	nd	-
	Peptide	SEEFLLAGK	Metalloproteinase inhibitor 1 isoform Iso 1	P01033-1			novo	SEEFLIAGK	nd	nd	6.5978e-07	1.55653e-06	0.156161	1.38327e-05	8.07892e-06	1.1834e-05	2.61482e-06	0.429253	nd	nd	3.2989e-07	1.12796e-06	0.321632			1.00852e-05	3.92887e-06	1.28334e-05	5.96051e-06	0.158246
	Peptide	TYTCNVDHKPSNTK	Ig gamma-2 chain C region isoform Iso 1	P01859-1	IgG2				0.000216576	0.00047016	0.000621674	0.000832304	0.156254	0.000165119	0.000363456	0.000355065	0.000363131	0.213637	0.000364987	0.000473485	0.000419125	0.000692701	0.809476			0.000205431	0.000246078	0.000260092	0.000368315	0.646103
	Peptide	LVGLTSWGEGCAR	Plasma kallikrein isoform Iso 1	P03952-1			novo	LVGITSWGEGCAR	2.16497e-05	2.02923e-05	1.06217e-05	1.62982e-05	0.156315	0.00114756	0.000214568	0.00108682	0.000242341	0.522363	1.05322e-05	1.02315e-05	1.61357e-05	1.88601e-05	0.256297			0.000998514	0.000218203	0.00111719	0.000225985	0.142357
	Protein	P62328-1	Thymosin beta-4 isoform Iso 1	P62328-1					0.00404761	0.00297928	0.00861148	0.0100713	0.156316	3.30095e-05	2.60793e-05	4.62436e-05	4.73175e-05	0.405287	0.0190886	0.005465	0.00632954	0.0076282	1.08413e-05	0.000976124	0.0257682	3.85649e-05	2.86653e-05	3.96266e-05	3.79707e-05	0.932573
	Peptide	AQGFTEDTLVFLPQTDKCMTEQ	Prostaglandin-H2 D-isomerase isoform Iso 1	P41222-1					0.000106703	9.90936e-05	6.04737e-05	4.08959e-05	0.156452	nd	nd	nd	nd	-	4.47375e-05	4.19367e-05	8.35881e-05	7.78054e-05	0.0600989			nd	nd	nd	nd	-
	Peptide	TYTCNVDHKPSNTKVDK	Ig gamma-2 chain C region isoform Iso 1	P01859-1	IgG2				4.47602e-05	2.38261e-05	6.63542e-05	4.44483e-05	0.156476	6.50894e-07	1.39713e-06	1.51491e-06	2.95917e-06	0.374244	4.6441e-05	5.44408e-05	5.55572e-05	3.6579e-05	0.554319			6.06698e-07	1.18207e-06	1.0829e-06	2.3057e-06	0.418415
	Protein	P04114-1	Apolipoprotein B-100 isoform Iso 1	P04114-1					0.00148941	0.00231336	0.000451944	0.000572732	0.156715	0.00161696	0.000919077	0.00128172	0.000820137	0.356042	0.000869333	0.00134361	0.000970675	0.00173122	0.860268			0.000923743	0.000758257	0.00144934	0.000868905	0.0838522
	Peptide	VLDSGFRELEN	Polymeric immunoglobulin receptor isoform Iso 1	P01833-1			novo	VLDSGFREIEN	0.000874636	0.00116745	0.00182405	0.00191646	0.156907	nd	nd	nd	nd	-	0.00246747	0.00201951	0.00134934	0.0016259	0.0817174			nd	nd	nd	nd	-
	Peptide	LGHPDTLNQGEFK	Protein S100-A9 isoform Iso 1	P06702-1					0.000222575	0.000178521	0.000427782	0.000441611	0.157038	2.25264e-07	6.05648e-07	1.74139e-07	3.41483e-07	0.801308	0.000485161	0.000397803	0.000325179	0.000345684	0.221536			4.01176e-07	9.53836e-07	1.99701e-07	4.81542e-07	0.502113
	Peptide	GVTLSVDTSK	Immunoglobulin heavy variable 4-34 isoform Iso 1	P06331-1	HV		novo	VTISVDTSK	4.89862e-05	2.53678e-05	3.48096e-05	2.19152e-05	0.157085	1.90543e-05	9.91793e-06	1.30034e-05	6.36432e-06	0.0891095	3.48596e-05	2.48853e-05	4.18979e-05	2.42879e-05	0.421807			1.38006e-05	6.3891e-06	1.60289e-05	8.71593e-06	0.438372
	Peptide	VAGGGGGFGAANFNR	4-hydroxyphenylpyruvate dioxygenase isoform Iso 2	P32754-2			novo	GFGAGNFN	0.000141887	8.44364e-05	0.000239318	0.000210111	0.157578	3.20278e-07	1.10947e-06	8.41535e-07	2.91516e-06	0.571774	0.000743258	0.000958734	0.000190602	0.000164316	0.0722309			4.40093e-07	1.52453e-06	5.80906e-07	2.17346e-06	0.842316
	Peptide	EEQFNSTYR	Ig gamma-4 chain C region isoform Iso 1	P01861-1	IgG4				9.79931e-07	2.32021e-06	nd	nd	0.157595	3.28287e-05	5.12475e-05	2.70503e-05	3.02697e-05	0.739823	nd	nd	4.89965e-07	1.68082e-06	0.323205			1.2042e-05	1.79996e-05	2.99395e-05	4.12672e-05	0.0795017
	Peptide	EVHLVESGGGLVQPGR	Immunoglobulin heavy variable 3-9 isoform Iso 1	P01782-1	HV	FR1	novo	EVQLVESGGGLVQPGR	8.63972e-05	6.88919e-05	5.12277e-05	4.69401e-05	0.158032	2.91215e-05	1.70548e-05	2.51963e-05	1.78365e-05	0.587202	4.60841e-05	4.05731e-05	6.88125e-05	6.03848e-05	0.248617			3.79312e-05	3.62519e-05	2.71589e-05	1.71838e-05	0.346194
	Peptide	WYVDGVEVHGNAKG	Ig gamma-3 chain C region isoform Iso 1	P01860-1	IgG3		novo	WYVDGVEVHNAK	9.80884e-06	1.83084e-05	1.71534e-06	3.24333e-06	0.158126	1.24224e-05	1.24745e-05	1.43873e-05	1.40254e-05	0.720345	5.18827e-07	1.79727e-06	5.76209e-06	1.35067e-05	0.0735829			8.82215e-06	5.75552e-06	1.34048e-05	1.30196e-05	0.152961
	Peptide	GLEWVANLK	Immunoglobulin heavy variable 3-7 isoform Iso 1	P01780-1	HV		novo	GLEWVA	1.93258e-06	3.04343e-06	4.58184e-05	0.000100368	0.15817	1.0699e-05	1.12835e-05	1.06641e-05	6.21564e-06	0.992596	9.96897e-05	0.000186624	2.38755e-05	7.29706e-05	0.198587			1.92444e-05	2.27388e-05	1.06816e-05	8.9089e-06	0.2313
	Peptide	TPEVTCVVVDVSHEDPEVK	Ig gamma-1 chain C region isoform Iso 1	P01857-1	IgG1				0.0327716	0.016878	0.0439353	0.0204021	0.158283	0.0754787	0.0413736	0.0898344	0.0294069	0.33788	0.0552976	0.0304374	0.0383534	0.0191788	0.0485282			0.0673724	0.0568623	0.0826566	0.0358611	0.330321
	Peptide	VTLAEVK	Transcription factor AP-2-delta isoform Iso 1	Q7Z6R9-1					5.77249e-05	3.61459e-05	9.09382e-05	6.90393e-05	0.158545	0.000118568	8.15153e-05	0.000109738	6.42583e-05	0.771009	0.000156553	8.12375e-05	7.43316e-05	5.64998e-05	0.00115494	0.0104543		6.13792e-05	4.23184e-05	0.000114153	7.1924e-05	0.0254554
	Peptide	SLLAEVLVK	Secretoglobin family 1D member 2 isoform Iso 1	O95969-1					1.07737e-05	1.3461e-05	2.13878e-05	2.13271e-05	0.158994	nd	nd	nd	nd	-	3.94541e-05	3.44286e-05	1.60807e-05	1.82643e-05	0.0447085			nd	nd	nd	nd	-
	Peptide	LLLYDVSSR	Ras-related protein Rab-4A isoform Iso 1	P20338-1			novo	LLVYDITSR	8.08123e-05	9.13107e-05	3.70672e-05	4.71844e-05	0.159225	1.22545e-05	1.24634e-05	6.69826e-06	8.13627e-06	0.209375	3.02441e-05	3.07098e-05	5.89397e-05	7.45088e-05	0.112528			9.47795e-06	9.50969e-06	9.47637e-06	1.06773e-05	0.999657
	Peptide	KEWVALPAPLEK	Lysosomal alpha-glucosidase isoform Iso 1	P10253-1			novo	QWVTLPAPLD	0.000189195	0.000104869	0.000131746	8.75822e-05	0.159367	1.61608e-05	1.24336e-05	1.32516e-05	7.39474e-06	0.493321	4.23857e-05	4.19077e-05	0.00016047	9.89403e-05	1.70265e-05	0.00112896	0.0401711	1.399e-05	1.15398e-05	1.47062e-05	1.01142e-05	0.849523
	Peptide	EVQLVESGGALVKPGGSLR	Immunoglobulin heavy variable 3-11 isoform Iso 1	P01762-1	HV	FR1	novo	QVQLVESGGGLVKPGGSLR	7.3524e-05	8.80421e-05	3.41006e-05	2.44674e-05	0.159489	4.06679e-05	3.7428e-05	2.52807e-05	1.05501e-05	0.19413	4.94871e-05	6.64818e-05	5.38123e-05	6.63246e-05	0.854868			3.39765e-05	1.50841e-05	3.29743e-05	2.80173e-05	0.889938
	Peptide	KVQLVESGGGLVQPNSLR	Immunoglobulin heavy variable 3-9 isoform Iso 1	P01782-1	HV	FR1	novo	VQLVESGGGLVQPGRSLR	1.47999e-05	1.37614e-05	8.19138e-06	7.61804e-06	0.159676	5.31737e-06	4.76073e-06	5.77879e-06	3.54073e-06	0.79013	8.38271e-06	1.28035e-05	1.14957e-05	1.13894e-05	0.463152			6.7448e-06	8.31754e-06	5.54808e-06	4.10986e-06	0.64536
	Peptide	WNNTGCQALPSQDEGPSK	Polymeric immunoglobulin receptor isoform Iso 1	P01833-1					0.000171604	0.000198805	0.000431068	0.000570713	0.159715	nd	nd	nd	nd	-	0.000665211	0.000562575	0.000301336	0.000438452	0.0400746			nd	nd	nd	nd	-
	Peptide	LLLYDGASNR	Laminin subunit alpha-2 isoform Iso 1	P24043-1			novo	LYVDGASNR	0.000674856	0.000410508	0.000416391	0.000458426	0.159792	6.81191e-06	1.17336e-05	4.55272e-06	8.70159e-06	0.597516	0.000110664	0.00012995	0.000545623	0.000445568	0.000120951	0.00303187		6.82927e-06	7.90641e-06	5.68231e-06	1.01681e-05	0.734721
	Peptide	GLLLYGASR	BRCA1-associated RING domain protein 1 isoform beta	Q99728-3			novo	LLLSYGASR	7.85796e-05	8.21634e-05	4.01418e-05	3.71214e-05	0.159989	2.9302e-06	3.04866e-06	2.89467e-06	1.34157e-06	0.971006	4.31118e-06	6.38931e-06	5.93607e-05	6.53691e-05	0.000426859	0.00596358		1.60593e-06	2.5528e-06	2.91244e-06	2.30352e-06	0.130855
	Peptide	FTLSTDAGGK	Protein unc-13 homolog A isoform Iso 1	Q9UPW8-1			novo	FTLSADAG	1.60018e-05	2.62015e-05	4.09506e-06	9.1648e-06	0.160027	1.21192e-05	2.75535e-05	2.94922e-06	4.23527e-06	0.277637	7.31856e-07	2.00262e-06	1.00484e-05	2.01368e-05	0.0343297			5.12296e-06	6.71022e-06	7.53423e-06	1.98396e-05	0.594975
	Peptide	KHSNLLQATSR	Serine/threonine-protein kinase LMTK1 isoform Iso 3	Q6ZMQ8-3			novo	KHSNLLQ	1.86063e-05	1.97823e-05	3.26359e-05	2.69519e-05	0.160154	nd	nd	nd	nd	-	5.28378e-05	3.32202e-05	2.56211e-05	2.42058e-05	0.00826961	0.0350014		nd	nd	nd	nd	-
	Peptide	GVQSSVAVLCPYNR	Polymeric immunoglobulin receptor isoform Iso 1	P01833-1			novo	GSVAVLCPYNR	0.000386314	0.000748828	0.00122671	0.00181969	0.160236	nd	nd	nd	nd	-	0.00137982	0.00141485	0.000806512	0.00142691	0.262452			nd	nd	nd	nd	-
	Peptide	DYVSQFEGSALGK	Apolipoprotein A-I isoform Iso 1	P02647-1					0.000129842	9.9428e-05	7.76345e-05	7.48644e-05	0.160318	0.00010753	5.78217e-05	7.67683e-05	2.58318e-05	0.112836	3.63882e-05	5.63803e-05	0.000103738	9.01087e-05	0.0242118			6.1454e-05	2.05968e-05	9.2149e-05	4.65294e-05	0.00976434
	Peptide	LLLNWASTR	Immunoglobulin kappa variable 4-1 isoform Iso 1	P06312-1	KV	FR1/CDR2	novo	LLIYWASTR	3.73143e-05	3.00688e-05	2.30227e-05	1.51483e-05	0.160553	1.45085e-05	1.48866e-05	1.86176e-05	1.58837e-05	0.51997	5.42781e-06	8.71456e-06	3.01685e-05	2.44017e-05	0.000102759	0.00272064		9.88994e-06	8.3024e-06	1.65631e-05	1.52004e-05	0.097978
	Peptide	SLAPGAFDR	Platelet glycoprotein V isoform Iso 1	P40197-1					6.2391e-06	1.4888e-05	nd	nd	0.160697	4.05952e-05	1.69941e-05	4.63984e-05	1.33173e-05	0.361911	8.6628e-07	3.00088e-06	3.11955e-06	1.07778e-05	0.348415			4.58527e-05	1.01857e-05	4.34968e-05	1.52226e-05	0.632181
	Peptide	QGHFYGETAAVYVAVEER	Polymeric immunoglobulin receptor isoform Iso 1	P01833-1					0.000176146	0.00023684	0.000412123	0.000502657	0.161069	nd	nd	nd	nd	-	0.000339748	0.000539542	0.000294134	0.000402732	0.776831			nd	nd	nd	nd	-
	Peptide	DCGSVDGVIK	Epididymal secretory protein E1 isoform Iso 2	P61916-2					0.00208437	0.00149717	0.00346053	0.00288633	0.16139	1.28989e-06	1.81251e-06	6.23989e-07	9.82786e-07	0.275291	0.00536577	0.00273335	0.00277245	0.00235593	0.00567959	0.0278627		1.23633e-07	4.28278e-07	9.56942e-07	1.46588e-06	0.0152931
	Peptide	KVDSRESLTGPSQTLFSK	Intron-binding protein aquarius isoform Iso 1	O60306-1			novo	VDTRESLVKFFGPLSSNTL	0.000268122	0.000224865	0.000150151	0.000170552	0.161721	5.5944e-07	9.1885e-07	1.45657e-07	3.48558e-07	0.166599	3.16222e-05	4.1424e-05	0.000209137	0.000204267	0.000355249	0.00531359		3.50421e-07	6.76761e-07	3.52549e-07	7.1173e-07	0.993197
	Peptide	LLQQLPDHPK	Desmocollin-1 isoform 1A	Q08554-1					3.33271e-05	3.27641e-05	5.33774e-05	3.50791e-05	0.161998	1.81517e-07	6.28793e-07	2.8537e-08	9.8855e-08	0.421984	0.000159302	0.000136477	4.33522e-05	3.4739e-05	0.0137061	0.0485365		2.93463e-07	1.01659e-06	1.05027e-07	4.47072e-07	0.550219
	Peptide	PFLSQYNV	Complement factor I isoform Iso 1	P05156-1			novo	PFISQYNV	1.51338e-06	4.05051e-06	6.62436e-06	1.12785e-05	0.162035	8.53122e-05	1.92106e-05	8.92982e-05	9.93993e-06	0.53199	1.63271e-07	5.65588e-07	4.06887e-06	8.68894e-06	0.0385236			7.76969e-05	2.7293e-05	8.73052e-05	1.50963e-05	0.27454
	Peptide	AEDTALMLEDQP	Thioredoxin-interacting protein isoform Iso 1	Q9H3M7-1			novo	EDTLLLEDQP	0.00030752	0.000112658	0.000223089	0.000168035	0.162354	4.52681e-05	2.66442e-05	5.08906e-05	2.97909e-05	0.630853	0.000303769	0.000131323	0.000265304	0.000146403	0.447911			6.40777e-05	3.86424e-05	4.80793e-05	2.7789e-05	0.162694
	Peptide	GSVQYLPDLDDK	Fetuin-B isoform Iso 1	Q9UGM5-1					5.3359e-06	1.27906e-05	nd	nd	0.162516	8.15241e-06	6.12176e-06	6.32381e-06	4.10188e-06	0.399271	1.43622e-06	4.9752e-06	2.66795e-06	9.25585e-06	0.607146			8.49524e-06	8.20357e-06	7.23811e-06	5.18098e-06	0.577338
	Peptide	TYFPHFDLSHGSAQVK	Hemoglobin subunit alpha isoform Iso 1	P69905-1					2.37282e-06	5.68824e-06	nd	nd	0.162543	0.000268729	0.000890586	4.74956e-06	5.21401e-06	0.326572	nd	nd	1.18641e-06	4.11624e-06	0.328597			0.000514466	0.00158655	0.000136739	0.000630493	0.441713
	Peptide	SEDCFLLDHGK	Gelsolin isoform Iso 2	P06396-2			novo	SEDCFILDHGK	1.2919e-05	4.47527e-05	6.13225e-05	0.000105049	0.162822	0.00101682	0.000261179	0.000861222	0.000163	0.0939234	nd	nd	3.71207e-05	8.27453e-05	0.13215			0.00119665	0.000240223	0.00093902	0.00022726	0.00341998
	Peptide	LSDAGQYLCQAGDDSNSNK	Polymeric immunoglobulin receptor isoform Iso 1	P01833-1					5.12183e-05	7.97794e-05	0.000152113	0.000223375	0.163116	nd	nd	nd	nd	-	0.000235213	0.000214033	0.000101666	0.000171939	0.0508559			nd	nd	nd	nd	-
	Protein	Q13231-1	Chitotriosidase-1 isoform Iso 1	Q13231-1					0.00203638	0.00342255	0.000539036	0.000679119	0.16322	7.00442e-05	0.000149101	2.19298e-05	2.57018e-05	0.292865	4.97634e-05	9.40286e-05	0.00128771	0.00253135	0.0252423			nd	nd	4.5987e-05	0.000107481	0.150384
	Peptide	GECWCVNPNTGK	Insulin-like growth factor-binding protein 2 isoform Iso 1	P18065-1					2.19893e-06	5.28385e-06	nd	nd	0.163494	6.79072e-06	6.75914e-06	3.27501e-06	3.14013e-06	0.122335	1.4172e-06	4.90934e-06	1.09946e-06	3.82282e-06	0.832046			3.12625e-06	2.59539e-06	5.03286e-06	5.45803e-06	0.164693
	Peptide	LLLYWASSR	D(4) dopamine receptor isoform Iso 1	P21917-1			novo	LLLYWATFR	3.74141e-05	5.02624e-05	1.43466e-05	2.10502e-05	0.163542	1.70227e-05	1.63356e-05	2.04816e-05	2.05343e-05	0.652407	1.86182e-05	2.4914e-05	2.58804e-05	3.94838e-05	0.565928			2.59801e-05	2.10997e-05	1.87522e-05	1.82321e-05	0.294646
	Glycan	FA2G2_IgG3/4	Fc-glycan from IgG4 (or 3)		IgG4 (or 3)				0.085441	0.0266511	0.102283	0.0305264	0.164029	0.0780199	0.0340112	0.0927121	0.0362423	0.316958	0.155305	0.0350744	0.0938619	0.029315	3.27953e-06	0.000499378	0.00786601	0.152776	0.0440196	0.085366	0.0351816	1.80848e-05	0.0120192	0.0487236
	Peptide	VTLSVDTSR	Immunoglobulin heavy variable 4-34 isoform Iso 1	P06331-1	HV		novo	VTISVDTSK	2.80079e-05	1.22727e-05	3.89335e-05	2.30091e-05	0.165116	4.12714e-05	2.88765e-05	3.53087e-05	2.54689e-05	0.59703	3.07457e-05	2.62513e-05	3.34707e-05	1.88779e-05	0.722709			3.65819e-05	3.50218e-05	3.829e-05	2.68012e-05	0.871783
	Peptide	CGSTSSLLEACTFR	Serotransferrin isoform Iso 1	P02787-1					0.00108954	0.000467858	0.000760954	0.000640116	0.165174	0.00035441	8.19345e-05	0.000349168	8.5257e-05	0.879353	0.000446999	0.000305497	0.000925248	0.000573428	0.00252373	0.016446		0.000353637	7.98867e-05	0.000351789	8.18182e-05	0.949043
	Peptide	ADGLYPNPR	Chitotriosidase-1 isoform Iso 1	Q13231-1					0.000519167	0.000775595	0.000174524	0.000244899	0.16561	1.0385e-05	2.3107e-05	3.32933e-06	3.97758e-06	0.318359	1.08004e-05	2.05416e-05	0.000346846	0.000589378	0.0103812	0.0411689		nd	nd	6.85719e-06	1.66106e-05	0.164815
	Peptide	VVLVAVDK	Complement C3 isoform Iso 1	P01024-1					2.20571e-06	2.75112e-06	8.34916e-06	1.41434e-05	0.165788	1.44959e-05	1.0002e-05	1.1941e-05	5.93014e-06	0.454644	1.0732e-05	1.87762e-05	5.27743e-06	1.04467e-05	0.36436			8.77681e-06	3.34479e-06	1.32185e-05	8.14658e-06	0.0272478
	Peptide	LVPVLSAK	Transaldolase isoform Iso 1	P37837-1					2.17483e-05	1.5697e-05	5.45743e-05	7.54378e-05	0.165863	nd	nd	nd	nd	-	0.000102582	5.4204e-05	3.81613e-05	5.58629e-05	0.00231899	0.0155592		nd	nd	nd	nd	-
	Peptide	LVESGGDLVQPGGSLR	Immunoglobulin heavy variable 3-11 isoform Iso 1	P01762-1	HV	FR1	novo	LVESGGGLVKPGGSLR	6.2866e-05	6.39776e-05	3.47464e-05	1.7061e-05	0.165866	2.9285e-05	2.81483e-05	3.07005e-05	2.31652e-05	0.89422	0.00015344	0.000167074	4.88062e-05	4.79903e-05	0.0550949			4.28308e-05	3.7736e-05	2.99928e-05	2.52212e-05	0.232185
	Peptide	KSQQVFASPSK	Uncharacterized protein KIAA0930 isoform Iso 1	Q6ICG6-1					9.2283e-05	7.34179e-05	5.24551e-05	6.23224e-05	0.166018	2.71712e-05	2.04106e-05	3.81532e-05	2.82671e-05	0.287025	4.03662e-05	7.58325e-05	7.23691e-05	6.96371e-05	0.215379			2.59764e-05	1.77135e-05	3.26622e-05	2.47557e-05	0.41099
	Peptide	QVELVESGGDLVQPGGSLR	Immunoglobulin heavy variable 3-11 isoform Iso 1	P01762-1	HV	FR1	novo	QVQLVESGGGLVKPGGSLR	0.000188255	0.000111664	0.000299785	0.000241639	0.166615	6.32488e-05	2.71836e-05	9.22376e-05	4.07825e-05	0.0525858	0.000475708	0.000310909	0.00024402	0.000192701	0.00925567	0.0388629		0.00011958	5.55105e-05	7.77432e-05	3.69875e-05	0.010757
	Glycan	FA2_IgG3/4	Fc-glycan from IgG4 (or 3)		IgG4 (or 3)				0.346416	0.0678746	0.304555	0.0753071	0.16667	0.381424	0.0776037	0.336937	0.107196	0.256697	0.208138	0.0613239	0.325485	0.073299	3.45395e-05	0.00179792		0.222866	0.0603999	0.359181	0.0942984	6.6239e-05	0.0222757
	Peptide	FSGSGSGTDFTLR	Immunoglobulin kappa variable 4-1 isoform Iso 1	P06312-1	KV	FR3	novo	FSGSGSGTDFTL	0.000461445	0.000302294	0.000328124	9.03134e-05	0.16709	0.000152523	5.6237e-05	0.000185879	0.000158542	0.503598	0.000404918	0.000148918	0.000394785	0.000228565	0.890263			0.000185213	6.09014e-05	0.000169201	0.000117576	0.59396
	Peptide	VTLTADESTR	Serine incorporator 1 isoform Iso 1	Q9NRX5-1			novo	TLTSDEST	0.000117089	0.000139979	5.51052e-05	4.57651e-05	0.168007	1.07287e-05	1.83769e-05	4.80863e-06	7.10399e-06	0.315312	5.13332e-05	3.51267e-05	8.60973e-05	0.000106654	0.157788			1.80251e-05	2.12124e-05	7.76865e-06	1.39568e-05	0.0905647
	Peptide	DTLGMVSR	Polyhomeotic-like protein 1 isoform Iso 1	P78364-1			novo	TLAMVSR	0.00201705	0.00202543	0.00108136	0.000966981	0.168267	0.000838989	0.000788847	0.000845038	0.000591976	0.98324	0.000301645	0.000216304	0.00154921	0.00162407	0.00109205	0.00995403		0.000915266	0.000733738	0.000842014	0.000682071	0.768789
	Protein	P60709-1	Actin, cytoplasmic 1 isoform Iso 1	P60709-1					0.000451989	0.000313943	0.000850302	0.000895017	0.168321	8.44923e-07	1.97332e-06	8.72307e-07	2.03742e-06	0.973621	0.00113289	0.000465971	0.000651145	0.000686759	0.0359673			4.13987e-06	8.3985e-06	8.58615e-07	1.96159e-06	0.207374
	Peptide	LLGELLQDNAK	Transaldolase isoform Iso 1	P37837-1					1.70456e-05	1.71122e-05	3.11017e-05	2.96293e-05	0.168741	nd	nd	nd	nd	-	7.79027e-05	4.28166e-05	2.40736e-05	2.47275e-05	0.00111715	0.0101903		nd	nd	nd	nd	-
	Peptide	LYYADSVK	Immunoglobulin heavy variable 3-48 isoform Iso 1	P01763-1	HV	CDR2	novo	YYADSVK	1.16956e-05	8.53364e-06	6.78998e-06	8.361e-06	0.168929	1.85754e-05	6.5693e-06	2.33778e-05	1.70746e-05	0.378365	7.70951e-07	1.5487e-06	9.24279e-06	8.63364e-06	8.37451e-05	0.00256686		1.98735e-05	1.51957e-05	2.09766e-05	1.28876e-05	0.820918
	Peptide	AQGYEDLAAGK	Cilia- and flagella-associated protein 46 isoform Iso 1	Q8IYW2-1			novo	AEGYEDCCLAA	5.79066e-05	4.64976e-05	9.27954e-05	7.11531e-05	0.169083	nd	nd	nd	nd	-	0.000171446	0.000114567	7.5351e-05	6.14237e-05	0.0164881			nd	nd	nd	nd	-
	Peptide	LVESGGGVVQPGR	Immunoglobulin heavy variable 3-30 isoform Iso 1	P01768-1	HV	FR1	novo	LVESGGGLVQPGR	0.000169297	8.19562e-05	0.000127851	5.90948e-05	0.169347	0.000111228	3.96711e-05	0.000100839	3.52818e-05	0.504891	0.000189761	0.000114891	0.000148574	7.30116e-05	0.198104			0.000137121	5.851e-05	0.000106034	3.7097e-05	0.0597757
	Peptide	LLLYGASNLQSGVPSR	Immunoglobulin kappa variable 1D-12 isoform Iso 1	P01611-1	KV	FR2/CDR2/FR3	novo	LLIYAASSLQSGVPSR	7.34008e-05	5.26123e-05	4.90416e-05	2.61352e-05	0.170016	2.49575e-05	1.87174e-05	2.70115e-05	3.14623e-05	0.84768	0.000101744	0.000239283	6.12212e-05	4.24891e-05	0.571895			3.71207e-05	3.61021e-05	2.59845e-05	2.53392e-05	0.289255
	Peptide	ASRELSQVSFAK	Olfactory receptor 4D9 isoform Iso 1	Q8NGE8-1			novo	SRELSQVLF	9.96327e-05	8.74951e-05	6.05745e-05	3.33682e-05	0.170296	8.8372e-06	7.79557e-06	1.3183e-05	1.09882e-05	0.275875	8.5574e-05	8.22641e-05	8.01036e-05	6.77625e-05	0.832894			1.55223e-05	1.00689e-05	1.10101e-05	9.57792e-06	0.198849
	Peptide	VMATEVTHQGLSSPVTK	Ig kappa chain C region isoform Iso 1	P01834-1	KC				0.000592825	0.000231355	0.000732938	0.000252809	0.170683	4.95516e-05	2.13353e-05	5.67805e-05	1.75941e-05	0.37499	0.000839734	0.000286393	0.000662881	0.000247562	0.0635015			6.56116e-05	2.36037e-05	5.31661e-05	1.94777e-05	0.101318
	Protein	Q16378-1	Proline-rich protein 4 isoform Iso 1	Q16378-1					0.00022121	0.000237453	0.000561683	0.000778292	0.170849	6.20929e-06	2.15096e-05	5.01303e-07	1.73657e-06	0.378921	0.00031444	0.000273537	0.000391447	0.000588989	0.595889			9.37717e-08	3.24835e-07	3.35529e-06	1.52058e-05	0.304465
	Peptide	TGPPLQESGPR	Type 2 phosphatidylinositol 4,5-bisphosphate 4-phosphatase isoform Iso 1	Q8N4L2-1			novo	TAPPYLQESSPR	0.000329828	0.000293523	0.000194897	0.000142074	0.171145	3.72477e-05	2.89308e-05	3.96052e-05	2.18808e-05	0.823948	0.000101296	7.52731e-05	0.000262362	0.000235814	0.00469044	0.0243642		2.71293e-05	1.68101e-05	3.84264e-05	2.51142e-05	0.169441
	Peptide	QAGSAAPRPPRAQQPQQPSQEK	Conserved oligomeric Golgi complex subunit 1 isoform Iso 1	Q8WTW3-1					0.000679666	0.000298922	0.00103959	0.000810955	0.171242	nd	nd	nd	nd	-	0.00120335	0.000504004	0.000859626	0.000625344	0.10793			nd	nd	nd	nd	-
	Peptide	ADEGWYWCGVK	Polymeric immunoglobulin receptor isoform Iso 1	P01833-1					0.000725096	0.000792647	0.00120962	0.000884937	0.171708	nd	nd	nd	nd	-	0.00168575	0.00150994	0.000967357	0.000858056	0.147486			nd	nd	nd	nd	-
	Glycan	FA2G2S_IgG2/3	Fc-glycan from IgG2 (or 3)		IgG2 (or 3)				0.0548075	0.0194054	0.0676358	0.0247694	0.171857	0.0437659	0.0196178	0.0561518	0.0192298	0.13259	0.0972183	0.042084	0.0612216	0.0227256	0.0148655			0.080301	0.0399777	0.0499589	0.0200234	0.0267379
	Peptide	VTLSCSGSSSNLGK	Methylcytosine dioxygenase TET2 isoform Iso 1	Q6N021-1			novo	CSGSSSNL	0.000164675	0.000180994	8.60863e-05	5.15777e-05	0.172112	3.0447e-05	2.54401e-05	1.64466e-05	1.16318e-05	0.102919	8.80065e-05	8.31269e-05	0.000125381	0.000136201	0.390734			2.61209e-05	2.55852e-05	2.34468e-05	2.06246e-05	0.737132
	Peptide	LKCDEWSVNSVGK	Serotransferrin isoform Iso 1	P02787-1					0.00820527	0.00241439	0.00676121	0.00259944	0.172514	0.0122732	0.00281209	0.0121497	0.00274317	0.914262	0.00561323	0.00206829	0.00748324	0.00256194	0.0353495			0.0127184	0.00410366	0.0122115	0.00271752	0.660119
	Protein	P62979-1	Ubiquitin-40S ribosomal protein S27a isoform Iso 1	P62979-1					0.000857765	0.000849314	0.00160565	0.00160724	0.172531	nd	nd	nd	nd	-	0.00289337	0.00157001	0.00123171	0.00131391	0.00197523	0.0139956		4.30926e-07	1.49277e-06	nd	nd	0.160287
	Peptide	GFSGSGSGTDFTLR	Immunoglobulin kappa variable 4-1 isoform Iso 1	P06312-1	KV	FR3	novo	FSGSGSGTDFTL	5.53333e-05	3.38076e-05	3.69855e-05	2.98315e-05	0.172616	5.41689e-06	5.74179e-06	9.95131e-06	9.92848e-06	0.184646	2.45423e-05	1.93322e-05	4.61594e-05	3.25586e-05	0.0421018			1.11747e-05	1.47636e-05	7.6841e-06	8.2629e-06	0.458492
	Glycan	FA2BG1S1_IgG3/4	Fc-glycan from IgG4 (or 3)		IgG4 (or 3)				0.0017753	0.00129733	0.00501323	0.00762662	0.173505	0.043998	0.0321575	0.0447434	0.0591109	0.96974	0.0086662	0.0106742	0.00339426	0.00559984	0.13084			0.0800925	0.117634	0.0443707	0.0465383	0.329876
	Peptide	LCMGSGLNLCEPNNKEGYYGYTGAFR	Serotransferrin isoform Iso 1	P02787-1					0.00322003	0.00148451	0.00240408	0.001356	0.173746	0.000117865	0.000112621	6.12358e-05	3.40692e-05	0.11937	0.00196222	0.00135319	0.00281206	0.00145157	0.0997608			8.29253e-05	5.21954e-05	8.95504e-05	8.63583e-05	0.809147
	Peptide	HFVALSTNTTK	Glucose-6-phosphate isomerase isoform Iso 1	P06744-1					5.67175e-05	2.72133e-05	7.46625e-05	3.49294e-05	0.174307	nd	nd	nd	nd	-	0.000209113	0.00015162	6.569e-05	3.1964e-05	0.00745113	0.0326755		nd	nd	nd	nd	-
	Peptide	NLLSVAYK	14-3-3 protein theta isoform Iso 1	P27348-1					6.08753e-05	4.68376e-05	0.00011624	0.00012562	0.174504	2.43045e-07	8.41933e-07	nd	nd	0.328183	0.000232715	0.000382539	8.85575e-05	9.69327e-05	0.223638			1.34919e-06	4.67372e-06	1.21523e-07	5.95337e-07	0.383916
	Peptide	TMLLQPAGSLGSYSYR	Prostaglandin-H2 D-isomerase isoform Iso 1	P41222-1					0.00089628	0.000784395	0.00055499	0.000253585	0.174666	1.93595e-05	1.69131e-05	1.3204e-05	7.54505e-06	0.267352	0.00029896	0.000164836	0.000725635	0.000596157	0.00279492	0.0174035		1.11078e-05	7.29095e-06	1.62817e-05	1.31878e-05	0.139359
	Peptide	LLLYDASKR	Ankyrin repeat domain-containing protein 36A isoform Iso 1	A6QL64-1			novo	LLLTYYDANKR	0.000508321	0.000308732	0.000351378	0.000234383	0.1747	6.96972e-05	6.99051e-05	4.35902e-05	1.55606e-05	0.230478	0.000156526	9.58628e-05	0.000429849	0.000279794	0.000151126	0.00341038		4.70149e-05	3.50376e-05	5.66437e-05	5.12907e-05	0.563256
	Peptide	VKDLATVYVDVLK	Apolipoprotein A-I isoform Iso 1	P02647-1					3.51807e-05	2.56333e-05	2.00876e-05	2.70938e-05	0.174928	5.12601e-05	3.24955e-05	3.48716e-05	1.24075e-05	0.124714	1.9553e-06	5.73352e-06	2.76342e-05	2.69213e-05	0.000125908	0.00341038		3.09706e-05	1.05094e-05	4.30658e-05	2.54699e-05	0.0526693
	Protein	P40197-1	Platelet glycoprotein V isoform Iso 1	P40197-1					5.09564e-05	7.59313e-05	1.64972e-05	3.65123e-05	0.175924	0.000299936	0.000137843	0.000345217	0.000128276	0.41378	4.2067e-06	1.45724e-05	3.37268e-05	6.08671e-05	0.0325163			0.000349841	0.000122265	0.000322576	0.000132256	0.554272
	Peptide	QLGPTPESGPGLVK	Immunoglobulin heavy variable 4-39 isoform Iso 1	P01824-1	HV		novo	QLQESGPGLVK	7.1504e-05	2.98208e-05	0.000102612	6.97876e-05	0.176226	5.94595e-05	3.96289e-05	6.58995e-05	5.02632e-05	0.73075	9.53958e-05	4.93112e-05	8.70581e-05	5.48365e-05	0.659843			5.49215e-05	2.63875e-05	6.26795e-05	4.43867e-05	0.581914
	Peptide	ATFQTPDFLVPLTDLR	Apolipoprotein B-100 isoform Iso 1	P04114-1					8.85169e-07	3.06632e-06	4.17182e-06	7.40477e-06	0.176352	4.14443e-05	2.33424e-05	3.65103e-05	2.32936e-05	0.609425	nd	nd	2.52849e-06	5.7912e-06	0.142468			2.23998e-05	1.75557e-05	3.89773e-05	2.29443e-05	0.0350005
	Protein	P31151-1	Protein S100-A7 isoform Iso 1	P31151-1					0.000193155	0.000152561	0.000477423	0.000668871	0.17644	1.20623e-06	4.17852e-06	nd	nd	0.328183	0.000474608	0.000239464	0.000335289	0.000496165	0.263834			4.8194e-06	1.65038e-05	6.03117e-07	2.95466e-06	0.398154
	Peptide	SLLGMLDMFHK	Protein S100-A7 isoform Iso 1	P31151-1					2.51616e-05	2.74121e-05	5.9237e-05	7.82768e-05	0.177106	nd	nd	nd	nd	-	3.54566e-05	3.83035e-05	4.21993e-05	5.99392e-05	0.725643			6.71024e-09	2.3245e-08	nd	nd	0.160287
	Peptide	SRCPDGSTCCELPSGK	Granulins isoform Iso 1	P28799-1					9.37643e-05	8.95017e-05	0.000158735	0.000134346	0.177182	nd	nd	nd	nd	-	0.000239221	0.000116388	0.000126249	0.000116466	0.00961681	0.0389644		nd	nd	nd	nd	-
	Peptide	NLPLGLLYCDLPEPR	Serotransferrin isoform Iso 1	P02787-1			novo	NIPIGLLYCDLPEPR	2.955e-05	2.94593e-05	1.55682e-05	1.8429e-05	0.177286	1.80865e-05	6.16613e-06	1.80704e-05	4.83705e-06	0.994367	1.04907e-05	1.77571e-05	2.25591e-05	2.50697e-05	0.146314			1.81077e-05	7.76365e-06	1.80784e-05	5.41978e-06	0.989555
	Peptide	LFAYPDTHR	Catalase isoform Iso 1	P04040-1					9.04911e-06	1.16589e-05	4.00035e-05	7.37121e-05	0.177294	2.71728e-07	4.82726e-07	6.31883e-07	9.05344e-07	0.240809	0.000156769	0.000141309	2.45263e-05	5.39776e-05	0.00822617	0.0350014		1.66008e-06	3.46253e-06	4.51805e-07	7.33e-07	0.255971
	Peptide	VGAPATGSGTPGPFTK	Chitotriosidase-1 isoform Iso 2	Q13231-2					0.000717187	0.000914432	0.000313695	0.000367825	0.177338	8.54171e-06	2.08348e-05	1.62509e-06	2.44224e-06	0.277003	3.87764e-05	5.73841e-05	0.000515441	0.000712104	0.00338488	0.0191841		nd	nd	5.0834e-06	1.49312e-05	0.249822
	Peptide	AEAESLYGASGK	Exocyst complex component 1 isoform Iso 1	Q9NV70-1			novo	ETESLHGSSGK	0.000184258	0.000164525	0.000108324	9.26717e-05	0.17753	2.36338e-08	8.18699e-08	nd	nd	0.328183	0.000269152	0.000498775	0.000146291	0.000136225	0.418743			3.88041e-07	1.34421e-06	1.18169e-08	5.78907e-08	0.353284
	Peptide	GLVGLEFK	Desmoplakin isoform DPI	P15924-1					8.09703e-05	5.01214e-05	0.000136267	0.000125516	0.17764	6.07713e-07	1.59258e-06	2.52776e-06	5.71268e-06	0.282823	0.000269088	0.000132705	0.000108618	9.76411e-05	0.00023048	0.0040905		7.0915e-07	1.6374e-06	1.56774e-06	4.21695e-06	0.388321
	Peptide	KTETQEKNPLPSK	Thymosin beta-4 isoform Iso 1	P62328-1					7.9761e-05	9.2147e-05	0.000192885	0.000260204	0.178043	3.44796e-08	9.11586e-08	2.76818e-07	7.1238e-07	0.266389	0.000352316	0.00022691	0.000136323	0.000199451	0.00606604	0.0285774		2.81023e-07	9.52074e-07	1.55649e-07	5.11864e-07	0.676181
	Peptide	NLPLADQGSSHHLTVK	Desmoplakin isoform DPI	P15924-1					2.33002e-05	2.44332e-05	4.10399e-05	3.67966e-05	0.178052	2.09759e-07	7.26628e-07	3.40742e-07	8.73942e-07	0.693581	7.73834e-05	5.70842e-05	3.21701e-05	3.18617e-05	0.0225219			4.74141e-07	9.65932e-07	2.7525e-07	7.88844e-07	0.512638
	Peptide	TAGWNLPMGLLYNK	Serotransferrin isoform Iso 1	P02787-1			novo	TAGWNIPMGLLYNK	0.00734726	0.00272014	0.0059385	0.00221576	0.178142	0.00593588	0.00221634	0.0052523	0.00238755	0.474959	0.00465769	0.0026662	0.00664288	0.00253071	0.0362523			0.0056153	0.00226962	0.00559409	0.0022798	0.979135
	Peptide	GLSCAASGFTFSR	Immunoglobulin heavy variable 3-7 isoform Iso 1	P01780-1	HV	FR1/CDR1	novo	LSCAASGFTFS	3.52082e-05	1.84719e-05	2.19455e-05	2.74684e-05	0.179051	2.40519e-06	4.2124e-06	1.84742e-06	4.13363e-06	0.746473	9.13545e-06	1.07381e-05	2.85769e-05	2.38732e-05	0.00191177	0.0136342		1.3475e-06	2.6083e-06	2.12631e-06	4.0914e-06	0.553161
	Peptide	LLLYAASSLQSGVPSR	Immunoglobulin kappa variable 1D-39 isoform Iso 1	P04432-1	KV	FR2/CDR2/FR3			0.000608528	0.000120973	0.000521135	0.000181858	0.179622	0.000338748	9.10556e-05	0.000387811	0.000189999	0.431828	0.00063256	0.000305363	0.000564831	0.000157508	0.482287			0.000449309	0.000264296	0.00036328	0.000147846	0.31151
	Peptide	GPGVPFQR	Galectin-7 isoform Iso 1	P47929-1					4.48275e-05	2.54443e-05	7.29817e-05	6.44028e-05	0.180299	nd	nd	8.96418e-07	2.09513e-06	0.152486	0.000181683	0.000143238	5.89046e-05	5.0001e-05	0.0134033	0.0477101		nd	nd	4.48209e-07	1.51954e-06	0.317578
	Peptide	TPEVTCVVVDVSQEDPEVQFNWYVDGVEVHNAK	Ig gamma-4 chain C region isoform Iso 1	P01861-1	IgG4				2.76295e-05	5.70556e-05	0.00022516	0.000475802	0.180332	0.000230526	0.000336145	0.000412097	0.000650913	0.402892	0.000187458	0.000433796	0.000126395	0.000346421	0.649702			0.000101364	0.000167118	0.000321311	0.000515048	0.0666214
	Peptide	LLLYDVLK	Collagen alpha-1(XIV) chain isoform Iso 3	Q05707-3			novo	LLLYDV	1.96912e-05	2.66674e-05	7.65334e-06	1.33675e-05	0.180985	9.91254e-06	1.35443e-05	9.91315e-06	1.25714e-05	0.99991	nd	nd	1.36723e-05	2.15262e-05	0.03594			5.5393e-06	8.06072e-06	9.91285e-06	1.27797e-05	0.288305
	Peptide	SEDTAVYYCVR	Immunoglobulin heavy variable 1-2 isoform Iso 1	P23083-1	HV		novo	SDDTAVYYCAR	7.60028e-05	5.24974e-05	5.08447e-05	3.50243e-05	0.181158	3.28341e-05	1.49862e-05	2.34866e-05	1.40021e-05	0.12865	4.52882e-05	3.54415e-05	6.34238e-05	4.54958e-05	0.235827			4.15607e-05	2.62631e-05	2.81603e-05	1.49657e-05	0.122379
	Protein	P01040-1	Cystatin-A isoform Iso 1	P01040-1					5.17967e-05	4.76995e-05	0.000131087	0.000187944	0.181227	1.17147e-06	4.05809e-06	1.94835e-06	6.74928e-06	0.735802	0.000238453	0.000270957	9.14418e-05	0.000140078	0.0992893			nd	nd	1.55991e-06	5.46073e-06	0.332863
	Peptide	TVAPTECS	Ig lambda-3 chain C regions isoform Iso 1	P0CG06-1	LC				4.46578e-06	6.74744e-06	2.36598e-05	4.63017e-05	0.181934	0.000146281	0.000233633	0.000334843	0.000283331	0.0891127	2.28472e-05	4.10419e-05	1.40628e-05	3.38112e-05	0.49842			0.000151095	0.000231548	0.000240562	0.000271614	0.336063
	Peptide	GAELEYAMAYSK	Myeloid-derived growth factor isoform Iso 1	Q969H8-1			novo	GAEIEYAMAYSK	3.76628e-05	1.53817e-05	6.30496e-05	6.03373e-05	0.182405	4.4456e-06	6.28913e-06	2.8827e-06	3.41646e-06	0.457406	9.28992e-05	5.82123e-05	5.03562e-05	4.49715e-05	0.0208248			7.631e-06	1.09108e-05	3.66415e-06	5.01361e-06	0.251791
	Peptide	LLGGHLDAK	Haptoglobin isoform Iso 1	P00738-1			novo	LGGHLDAK	4.42793e-06	8.29243e-06	1.71111e-05	3.00642e-05	0.182975	2.7814e-05	3.26304e-05	5.40316e-05	4.38766e-05	0.110911	5.43279e-06	1.70083e-05	1.07695e-05	2.25196e-05	0.475016			1.88017e-05	1.80694e-05	4.09228e-05	4.01156e-05	0.0291382
	Peptide	DLLFRDDTVCLAK	Serotransferrin isoform Iso 1	P02787-1			novo	DLLFRDDTKCLA	0.0131299	0.00341992	0.0103812	0.0060302	0.183427	0.00624398	0.00220607	0.00524973	0.00120458	0.184427	0.00889803	0.00449142	0.0117555	0.00499558	0.104005			0.00586141	0.000853305	0.00574685	0.00181092	0.798054
	Peptide	VPAPPSPQPATYTCVVSHEDSR	Ig delta chain C region isoform Iso 1	P01880-1	IgD				nd	nd	2.88131e-06	7.26849e-06	0.183522	0.000100356	0.000109577	0.000171728	0.000225878	0.339463	nd	nd	1.44066e-06	5.23762e-06	0.350872			9.55482e-05	0.000107969	0.000136042	0.000177406	0.474337
	Protein	P09210-1	Glutathione S-transferase A2 isoform Iso 1	P09210-1					0.0018111	0.00198762	0.0032218	0.00295425	0.183753	1.1892e-06	3.13708e-06	9.94227e-07	3.01708e-06	0.878096	0.00296289	0.00228561	0.00251645	0.00256566	0.613719			3.95708e-06	5.32659e-06	1.09171e-06	3.01166e-06	0.104622
	Peptide	TGFYLNQDSAK	Beta-2-glycoprotein 1 isoform Iso 1	P02749-1			novo	TGFYLNGADSAK	5.20725e-06	1.31436e-05	nd	nd	0.183767	8.45967e-05	1.7014e-05	8.37071e-05	1.42365e-05	0.890773	2.19863e-07	7.61628e-07	2.60363e-06	9.47078e-06	0.232608			7.83292e-05	1.45413e-05	8.41519e-05	1.53488e-05	0.282848
	Protein	P07358-1	Complement component C8 beta chain isoform Iso 1	P07358-1					3.03941e-05	6.95677e-05	1.8489e-06	6.40479e-06	0.18418	0.0034717	0.00114359	0.00367812	0.000633935	0.589956	8.81907e-06	2.1178e-05	1.61215e-05	5.04659e-05	0.546246			0.00292758	0.00112131	0.00357491	0.000910374	0.0713399
	Peptide	NTGTEAPDYLATVDVDPK	Selenium-binding protein 1 isoform Iso 1	Q13228-1					0.000165319	0.000139743	0.0002407	0.000130015	0.185101	nd	nd	nd	nd	-	0.0016389	0.00127548	0.000203009	0.0001375	0.00247285	0.0162341		3.46925e-07	1.20178e-06	nd	nd	0.160287
	Peptide	SGSLGYADVSK	Serine beta-lactamase-like protein LACTB, mitochondrial isoform Iso 2	P83111-2			novo	SEGLGYADV	9.96479e-06	2.05597e-05	1.51014e-06	3.01797e-06	0.185236	6.9943e-06	9.05842e-06	3.89622e-06	3.88159e-06	0.293449	3.03291e-06	1.05063e-05	5.73747e-06	1.50055e-05	0.580593			5.5111e-06	1.04262e-05	5.44526e-06	6.99667e-06	0.982153
	Glycan	FA1_IgG2/3	Fc-glycan from IgG2 (or 3)		IgG2 (or 3)				0.00750296	0.00262897	0.00616716	0.00213185	0.185393	0.00484594	0.00243639	0.00385599	0.0021761	0.305222	0.00472976	0.00215587	0.00683506	0.00243815	0.0160777			0.00123986	0.000568754	0.00435097	0.00231503	1.0122e-06	0.00196332	0.00279178
	Peptide	TLAPALVSK	Alpha-enolase isoform alpha-enolase	P06733-1			novo	TIAPALVSK	1.76643e-05	1.28263e-05	0.000103841	0.000211049	0.185448	3.26812e-06	3.89597e-06	3.48375e-06	2.7318e-06	0.876692	7.45997e-05	0.000122654	6.07525e-05	0.000152704	0.786804			1.93683e-06	1.38919e-06	3.37594e-06	3.2925e-06	0.07484
	Peptide	QGVDADPVPSR	Zinc finger protein 12 isoform Iso 2	P17014-2			novo	VETNPVPSR	0.0012091	0.000812462	0.00174085	0.00107669	0.185849	3.96337e-06	3.54507e-06	6.12907e-06	4.44756e-06	0.200716	0.0051801	0.00319847	0.00147497	0.000971537	0.00201471	0.0142553		6.5952e-06	5.77773e-06	5.04622e-06	4.08589e-06	0.357858
	Peptide	QEVGSASPGTMSVSASVGDR	Putative G-protein coupled receptor GPR32P1 isoform Iso 1	Q8NGA4-1			novo	EEVGSLRPLTMAVLSASFVVG	0.00133542	0.000712979	0.000978542	0.000557966	0.185901	0.000267469	0.000102704	0.00024578	8.70729e-05	0.58248	0.000455466	0.000157	0.00115698	0.000652103	2.89559e-05	0.00163081		0.000258633	0.000137564	0.000256624	9.37735e-05	0.95906
	Peptide	EPQVYTLPPSQEEMTK	Ig gamma-4 chain C region isoform Iso 1	P01861-1	IgG4				0.000910567	0.00130654	0.00171689	0.00157796	0.18654	0.000548694	0.000404325	0.000778091	0.00121743	0.546004	0.00128323	0.00109123	0.00131373	0.00147543	0.949904			0.000444227	0.000419611	0.000663393	0.000894854	0.324407
	Peptide	HSLFTPETNPR	Plasminogen isoform Iso 1	P00747-1			novo	HSIFTPETNP	5.05812e-05	5.15373e-05	2.7554e-05	2.63431e-05	0.186682	0.000365918	0.000154246	0.000370748	0.000115843	0.931672	5.02681e-06	6.3701e-06	3.90676e-05	4.17196e-05	0.000625668	0.00756042		0.000374481	0.000138533	0.000368333	0.000133427	0.898353
	Peptide	YGTCLYQGR	Neutrophil defensin 1 isoform Iso 1	P59665-1					2.75483e-05	2.70939e-05	5.41165e-05	6.0818e-05	0.186849	1.86466e-07	6.45936e-07	nd	nd	0.328183	9.16238e-05	6.13703e-05	4.08324e-05	4.80024e-05	0.0100593	0.0404742		nd	nd	9.32328e-08	4.56746e-07	0.487479
	Peptide	VEGDTAVYYCAR	Immunoglobulin heavy variable 3-13 isoform Iso 1	P01766-1	HV	FR3	novo	GDTAVYYCAR	6.56205e-05	4.71054e-05	4.10697e-05	4.10183e-05	0.187111	1.0296e-05	7.39469e-06	1.43729e-05	1.19039e-05	0.324518	4.19995e-05	3.68739e-05	5.33451e-05	4.49793e-05	0.455688			1.7188e-05	1.03718e-05	1.23344e-05	9.91257e-06	0.181484
	Peptide	DAGDTAVYYCAR	Immunoglobulin heavy variable 3-13 isoform Iso 1	P01766-1	HV	FR3	novo	AGDTAVYYCAR	4.29354e-05	4.51114e-05	2.30512e-05	2.14324e-05	0.187144	1.48132e-06	1.92812e-06	1.19907e-06	2.11925e-06	0.736145	1.85013e-05	2.47523e-05	3.29933e-05	3.60015e-05	0.219772			2.31703e-08	5.42993e-08	1.34019e-06	1.98665e-06	0.00356059
	Protein	P04075-1	Fructose-bisphosphate aldolase A isoform Iso 1	P04075-1					0.000135938	7.48848e-05	9.37172e-05	7.70253e-05	0.187151	0.000105661	4.01439e-05	9.2793e-05	3.22555e-05	0.396048	0.000234963	0.000387467	0.000114828	7.73593e-05	0.309483			0.000165453	0.000150239	9.9227e-05	3.62149e-05	0.158886
	Peptide	QNPLVQSGAEVK	Immunoglobulin heavy variable 1-2 isoform Iso 1	P23083-1	HV		novo	LVQSGAEVK	2.51118e-05	1.72453e-05	4.47358e-05	4.60153e-05	0.188172	7.59832e-06	7.10006e-06	9.91398e-06	7.68334e-06	0.451367	2.66467e-05	2.56809e-05	3.49238e-05	3.54312e-05	0.477545			9.08641e-06	8.17886e-06	8.75615e-06	7.33089e-06	0.903099
	Peptide	PQGDETFYYAVAVVK	Serotransferrin isoform Iso 1	P02787-1			novo	PQTFYYAVAVVK	9.76094e-06	1.47846e-05	3.49032e-06	5.2573e-06	0.188335	2.27589e-05	1.04053e-05	2.24941e-05	1.28871e-05	0.956343	3.84685e-07	1.33259e-06	6.62563e-06	1.13144e-05	0.0134649	0.0476798		2.56324e-05	1.51924e-05	2.26265e-05	1.14555e-05	0.510522
	Peptide	LGFEEKDLAANEENRK	SH3 domain-binding glutamic acid-rich-like protein isoform Iso 1	O75368-1					5.76959e-05	7.15195e-05	0.000112757	0.000120981	0.188489	nd	nd	nd	nd	-	0.000243077	0.000121745	8.52263e-05	0.000101179	0.000226636	0.00392829		nd	nd	nd	nd	-
	Peptide	VIPELNGK	Glyceraldehyde-3-phosphate dehydrogenase isoform Iso 1	P04406-1					6.96335e-05	6.29767e-05	0.000117003	0.000103284	0.188702	2.21017e-07	5.21649e-07	7.63656e-08	1.95372e-07	0.383537	0.000356379	0.000199552	9.33184e-05	8.70866e-05	0.000749321	0.00848061		5.23623e-07	8.76731e-07	1.48691e-07	3.92246e-07	0.180884
	Peptide	GSTSGGTAALGCLVK	Ig gamma-1 chain C region isoform Iso 1	P01857-1	IgG1		novo	STSGGTAALGCLVK	0.00525893	0.00186779	0.00415098	0.00212647	0.188837	0.00112108	0.00220264	0.000463749	0.000109617	0.323895	0.0030966	0.00183418	0.00470495	0.00203748	0.0274294			0.001303	0.00268152	0.000792414	0.00156167	0.551145
	Peptide	FSASGSGTDFTLR	Immunoglobulin kappa variable 4-1 isoform Iso 1	P06312-1	KV		novo	FSGSGSGTDFTL	9.66702e-06	1.04483e-05	2.38108e-05	3.384e-05	0.189695	2.20739e-05	2.74244e-05	2.08826e-05	2.24539e-05	0.908364	1.42129e-05	2.81378e-05	1.67389e-05	2.55357e-05	0.788358			9.94875e-06	9.31568e-06	2.14782e-05	2.45193e-05	0.0506834
	Peptide	DTLMLSR	Ig gamma-3 chain C region isoform Iso 1	P01860-1	IgG3		novo	DTLMISR	0.0472445	0.0112042	0.0544201	0.0145625	0.189845	0.051089	0.0179232	0.0427372	0.0117366	0.190608	0.0571401	0.0207543	0.0508323	0.0132247	0.274169			0.0457116	0.0123734	0.0469131	0.0154179	0.816137
	Peptide	VVVDVSHEDPEVK	Ig gamma-1 chain C region isoform Iso 1	P01857-1	IgG1		novo	VVDVSNEDP	9.50512e-06	6.79484e-06	1.45022e-05	1.08454e-05	0.18993	3.75392e-05	2.03332e-05	2.9831e-05	1.33002e-05	0.283656	3.80568e-06	7.11176e-06	1.20037e-05	9.2114e-06	0.0107313	0.0417163		3.43356e-05	1.408e-05	3.36851e-05	1.72579e-05	0.910779
	Peptide	LLLYAASTLQSGVPSR	Immunoglobulin kappa variable 1D-12 isoform Iso 1	P01611-1	KV	FR2/CDR2/FR3	novo	LLIYAASSLQSGVPSR	0.00035795	6.55398e-05	0.000298717	0.000134772	0.189949	0.000234168	5.10611e-05	0.000219923	7.76807e-05	0.600854	0.00030184	0.000100591	0.000328333	0.000107966	0.482937			0.00022983	7.85264e-05	0.000227045	6.46981e-05	0.910415
	Peptide	LLLYGASR	BRCA1-associated RING domain protein 1 isoform beta	Q99728-3			novo	LLLSYGASR	0.00050603	0.00042954	0.000320958	0.00018356	0.190237	0.000143919	0.000128277	0.000147756	4.74498e-05	0.923966	0.000174673	7.46596e-05	0.000413494	0.000336588	0.00259235	0.0165058		0.000105148	5.22183e-05	0.000145837	9.46064e-05	0.106056
	Peptide	LMLYEVTK	Immunoglobulin lambda variable 2-8 isoform Iso 1	P01709-1	LV		novo	LMIYEVSK	9.45467e-05	0.000138225	3.83493e-05	2.165e-05	0.190342	3.87108e-05	3.08767e-05	2.25095e-05	1.14648e-05	0.110505	4.97982e-05	3.53018e-05	6.6448e-05	0.000100925	0.474132			2.98715e-05	1.13549e-05	3.06102e-05	2.42342e-05	0.901681
	Peptide	TPDKVNHAVLAVGYGEK	Pro-cathepsin H isoform Iso 1	P09668-1					0.000439009	0.000290941	0.000621889	0.000368239	0.190775	3.15518e-07	1.09299e-06	nd	nd	0.328183	0.000859156	0.000690522	0.000530449	0.000337728	0.141932			nd	nd	1.57759e-07	7.72858e-07	0.487479
	Peptide	LSCAASGFTFK	Immunoglobulin heavy variable 3-7 isoform Iso 1	P01780-1	HV	FR1	novo	LSCAASGFTF	4.58568e-05	2.6764e-05	3.18224e-05	2.41121e-05	0.190877	6.90202e-05	9.58771e-05	4.33555e-05	2.38733e-05	0.385419	1.72804e-05	2.94971e-05	3.88396e-05	2.59234e-05	0.031203			4.14382e-05	1.47754e-05	5.61879e-05	6.95757e-05	0.328768
	Peptide	TEGDGVYTLNDK	Haptoglobin isoform Iso 1	P00738-1					0.000375214	0.000574052	0.000131979	0.000217131	0.191257	2.99892e-05	3.5751e-05	2.46989e-05	2.27182e-05	0.669489	0.000584648	0.000764942	0.000253596	0.000442251	0.185785			1.67786e-05	1.98778e-05	2.73441e-05	2.94181e-05	0.271009
	Peptide	EVQLVESGGAVVQPGGSLR	Immunoglobulin heavy variable 3-9 isoform Iso 1	P01782-1	HV	FR1	novo	EVQLVESGGGLVQPGRSLR	6.01947e-05	3.82445e-05	0.000809904	0.00186547	0.191436	3.73725e-06	1.01634e-05	5.25773e-06	1.165e-05	0.736571	0.00152549	0.00280339	0.00043505	0.00134598	0.223353			4.37094e-06	1.00478e-05	4.49749e-06	1.07199e-05	0.973024
	Glycan	FA2BG2S1_IgG3/4	Fc-glycan from IgG4 (or 3)		IgG4 (or 3)				0.000155007	0.000122597	0.000310471	0.000371741	0.191497	nd	nd	5.93318e-06	1.10821e-05	0.0771041	0.000356238	0.000451051	0.000232739	0.000282108	0.319718			9.45805e-06	1.8485e-05	2.96659e-06	8.24139e-06	0.266467
	Peptide	YPLLQTLR	Chitotriosidase-1 isoform Iso 2	Q13231-2			novo	YPLIQTLR	0.000530705	0.000952988	0.000141432	0.00021199	0.192208	3.91699e-06	1.10814e-05	4.11296e-07	9.61816e-07	0.297921	3.67033e-06	1.0088e-05	0.000336069	0.000703828	0.0299954			nd	nd	2.16414e-06	7.89793e-06	0.352683
	Peptide	GEGYYGYTQFR	Serotransferrin isoform Iso 1	P02787-1			novo	EGYYGYTGAFR	0.000503595	0.000398599	0.000302018	0.000332822	0.192419	0.000138586	5.45514e-05	0.000155423	5.37375e-05	0.454335	0.000138175	0.000168911	0.000402806	0.000373583	0.00613097	0.0286102		0.000144929	5.34771e-05	0.000147004	5.36496e-05	0.91344
	Peptide	GSLSLSVAR	Myelin regulatory factor isoform Iso 2	Q9Y2G1-2			novo	GSLPLSIAR	0.0011754	0.000589607	0.000873216	0.000509381	0.192816	1.07003e-05	6.61859e-06	1.23644e-05	1.02252e-05	0.640679	0.00161152	0.000659714	0.00102431	0.000560514	0.00848952	0.0363624		1.08257e-05	5.14536e-06	1.15323e-05	8.46625e-06	0.792912
	Protein	P03952-1	Plasma kallikrein isoform Iso 1	P03952-1					3.78654e-05	6.84424e-05	8.95338e-05	0.000114495	0.19335	0.0064109	0.00162791	0.00572393	0.00107425	0.23534	0.000129293	0.000254152	6.36996e-05	9.59498e-05	0.403858			0.00545415	0.00194833	0.00606741	0.00139373	0.284288
	Peptide	LQEVAGSLLFR	Resistin isoform Iso 1	Q9HD89-1			novo	QEVAGSLIFR	0.000622345	0.000374988	0.000454225	0.000218611	0.193374	nd	nd	2.28272e-07	5.33312e-07	0.152331	0.00138222	0.00136018	0.000538285	0.000312219	0.0561832			nd	nd	1.14136e-07	3.86809e-07	0.317406
	Peptide	LLLYDVSR	Collagen alpha-1(XIV) chain isoform Iso 3	Q05707-3			novo	LLLYDVT	4.0909e-05	7.42935e-05	1.06755e-05	1.61039e-05	0.193379	3.83674e-06	5.09862e-06	3.97056e-06	4.97025e-06	0.948682	1.33425e-05	3.02219e-05	2.57923e-05	5.47928e-05	0.386358			5.1195e-06	5.73947e-06	3.90365e-06	4.92465e-06	0.513037
	Peptide	GLLLNPQDK	Polymeric immunoglobulin receptor isoform Iso 1	P01833-1			novo	LLNPQDK	5.59422e-05	7.5167e-05	0.000123056	0.000153932	0.19361	nd	nd	nd	nd	-	0.000145631	0.000103568	8.94989e-05	0.000123328	0.184828			nd	nd	nd	nd	-
	Peptide	FSGSNSGNTATLTLNR	Immunoglobulin lambda variable 3-21 isoform Iso 1	P80748-1	LV	FR3	novo	FSGSNSGNTATLTISR	3.23519e-05	1.34481e-05	2.48031e-05	1.41286e-05	0.193722	2.43557e-05	1.02659e-05	2.99815e-05	1.96414e-05	0.391774	3.80763e-05	2.94959e-05	2.85775e-05	1.40296e-05	0.308835			5.05618e-05	5.2361e-05	2.71686e-05	1.55938e-05	0.155832
	Peptide	GLLNELKDR	Complement component C8 beta chain isoform Iso 1	P07358-1			novo	GILNEIKDR	nd	nd	2.25353e-06	5.82636e-06	0.193969	0.000285893	7.93685e-05	0.000292719	6.06218e-05	0.815028	nd	nd	1.12677e-06	4.19048e-06	0.361649			0.000239272	6.74905e-05	0.000289306	6.91557e-05	0.0468861
	Protein	P01880-1	Ig delta chain C region isoform Iso 1	P01880-1	IgD				5.20411e-05	7.57313e-05	0.000121182	0.000159562	0.194244	0.000902818	0.00132337	0.0016056	0.00198114	0.317963	1.89609e-05	3.55089e-05	8.66114e-05	0.000127148	0.0217422			0.000721578	0.000733013	0.00125421	0.00168629	0.196337
	Peptide	TVTLNCPFK	Polymeric immunoglobulin receptor isoform Iso 1	P01833-1			novo	TVTINCPFK	0.00190824	0.0023576	0.00410789	0.00509739	0.194291	nd	nd	nd	nd	-	0.0051269	0.00348541	0.00300806	0.00404319	0.130891			nd	nd	nd	nd	-
	Peptide	FDEFFSEGCAPGSK	Serotransferrin isoform Iso 1	P02787-1					0.00981184	0.00370169	0.00804122	0.00270059	0.19437	0.0177406	0.00517454	0.0147979	0.0039634	0.132097	0.00781246	0.00369095	0.00892653	0.00329534	0.364504			0.0163587	0.00174415	0.0162693	0.0047516	0.935263
	Peptide	LVQNCLWTLR	Junction plakoglobin isoform Iso 1	P14923-1					7.0428e-05	5.56358e-05	0.000107681	7.89261e-05	0.195083	6.44111e-06	5.04952e-06	5.72323e-06	3.64064e-06	0.69339	0.000247698	0.000198253	8.90543e-05	6.94381e-05	0.0192054			5.20229e-06	4.15823e-06	6.08217e-06	4.32064e-06	0.563746
	Peptide	LLLYLGSGGR	Deformed epidermal autoregulatory factor 1 homolog isoform Iso 3	O75398-4			novo	LYKNRLGSGGR	7.77037e-05	5.8997e-05	0.00014966	0.000173197	0.195364	2.03827e-05	1.45587e-05	4.7147e-05	6.90673e-05	0.21362	6.67399e-05	0.000104443	0.000113682	0.000131764	0.29025			2.54436e-05	1.4419e-05	3.37648e-05	5.0692e-05	0.461538
	Peptide	KFAFDPEQNLR	4-hydroxyphenylpyruvate dioxygenase isoform Iso 2	P32754-2			novo	AFEEEQNLR	0.000770143	0.000422627	0.00103074	0.000528473	0.195831	7.27626e-05	4.54596e-05	0.000105321	7.95275e-05	0.231239	0.00155738	0.00125511	0.000900441	0.000486529	0.104498			7.59846e-05	3.94727e-05	8.90417e-05	6.54959e-05	0.531093
	Peptide	NLTASLVNF	Apolipoprotein A-II isoform Iso 1	P02652-1			novo	LTASLLNF	6.50116e-05	5.08097e-05	4.21042e-05	3.0929e-05	0.195832	nd	nd	nd	nd	-	8.6652e-06	1.37728e-05	5.35579e-05	4.27679e-05	5.45096e-05	0.00199932		nd	nd	nd	nd	-
	Peptide	YGLVTYATYPK	Complement factor B isoform Iso 2	P00751-2					0.0011494	0.00116264	0.000667378	0.000394911	0.196138	0.00058394	0.000161563	0.000592763	0.000272971	0.924105	0.000493975	0.000235087	0.000908388	0.000884125	0.0401564			0.000490874	7.11832e-05	0.000588352	0.00021941	0.0568978
	Peptide	ASSLEDGVPSR	Immunoglobulin kappa variable 1-5 isoform Iso 1	P01602-1	KV	CDR2/FR3	novo	ASSLESGVPSR	1.91145e-05	1.71637e-05	1.17754e-05	7.68769e-06	0.196153	9.7592e-06	9.20064e-06	1.40754e-05	1.35128e-05	0.370316	3.6579e-06	5.55744e-06	1.5445e-05	1.35355e-05	0.00079946	0.00851158		6.75062e-06	7.95891e-06	1.19173e-05	1.15184e-05	0.17302
	Glycan	FA2G2S2_IgG3/4	Fc-glycan from IgG4 (or 3)		IgG4 (or 3)				5.64203e-05	6.54929e-05	0.000168555	0.000276699	0.196499	0.000109164	0.000187786	0.000235232	0.000322328	0.254251	0.000187419	0.000350848	0.000112488	0.000204813	0.504584			5.03939e-05	5.63461e-05	0.000172198	0.000265896	0.0407442
	Peptide	GKVSEPLAGAEAK	Arginase-1 isoform Iso 2	P05089-2			novo	GKASEQLAGKVAEVK	3.53996e-05	2.36713e-05	2.27931e-05	2.27137e-05	0.196766	2.25134e-07	7.17881e-07	1.35459e-06	2.15676e-06	0.108184	6.86645e-06	1.09696e-05	2.90964e-05	2.35835e-05	0.000486773	0.00661421		6.12587e-07	1.03819e-06	7.89864e-07	1.6745e-06	0.739973
	Peptide	LGATGVPSR	Immunoglobulin kappa variable 1D-33 isoform Iso 1	P01593-1	KV		novo	TGVPSR	1.28448e-05	6.80142e-06	1.8516e-05	1.29338e-05	0.19686	1.86917e-05	1.29926e-05	2.121e-05	1.36389e-05	0.647831	1.41569e-05	1.56997e-05	1.56804e-05	1.05128e-05	0.73097			2.89545e-05	2.08333e-05	1.99509e-05	1.30902e-05	0.120961
	Peptide	ALGLPAR	Protein-glutamine gamma-glutamyltransferase 4 isoform Iso 1	P49221-1					5.75388e-05	3.87628e-05	3.68961e-05	3.73395e-05	0.197593	1.89444e-05	1.61981e-05	1.40761e-05	1.05817e-05	0.392827	1.91517e-05	2.44308e-05	4.72175e-05	3.86857e-05	0.0285873			1.46304e-05	8.76371e-06	1.65103e-05	1.36095e-05	0.667079
	Peptide	GAELTPLLK	Ropporin-1A isoform Iso 1	Q9HAT0-1			novo	AELTPELLK	3.11912e-05	1.91448e-05	2.20233e-05	1.43367e-05	0.197853	1.75297e-05	9.53192e-06	1.65474e-05	1.16585e-05	0.823306	1.09338e-05	1.1562e-05	2.66072e-05	1.71907e-05	0.00750933	0.0332284		9.68548e-06	6.1233e-06	1.70385e-05	1.04265e-05	0.0312437
	Peptide	SLGGGFGSNR	CAD protein isoform Iso 1	P27708-1			novo	LGSGFASNR	0.000383986	0.000244586	0.000676611	0.000707831	0.197959	2.09929e-05	2.36097e-05	1.79493e-05	1.2027e-05	0.695836	0.00159927	0.00123198	0.000530299	0.000539045	0.0129798	0.0467935		1.79445e-05	2.04429e-05	1.94711e-05	1.83899e-05	0.822309
	Protein	P01742-1	Immunoglobulin heavy variable 1-69 isoform Iso 1	P01742-1	HV				0.00068424	0.000359935	0.000526169	0.000201539	0.19799	0.000204024	7.6117e-05	0.000174652	0.000101694	0.431692	0.000591402	0.000427795	0.000605205	0.000296487	0.910435			0.00019005	0.000108234	0.000189338	8.91181e-05	0.983352
	Peptide	LELYNAGK	CD109 antigen isoform Iso 2	Q6YHK3-2			novo	LELYNTG	3.76569e-05	3.93011e-05	8.54185e-05	0.000115794	0.198271	nd	nd	nd	nd	-	0.000152768	9.12329e-05	6.15377e-05	8.8014e-05	0.00654501	0.029823		nd	nd	nd	nd	-
	Peptide	LLLYDSSNR	Zinc finger protein 418 isoform Iso 1	Q8TF45-1			novo	LYDSSNR	0.000177501	0.000196702	9.63773e-05	6.6966e-05	0.198428	2.37931e-05	3.71372e-05	2.60362e-05	2.63042e-05	0.865986	6.72347e-05	9.98638e-05	0.000136939	0.000149553	0.154796			3.46478e-05	3.69745e-05	2.49146e-05	3.14933e-05	0.415071
	Peptide	HRHPDEAAFFDTASTGK	Fibrinogen alpha chain isoform Iso 2	P02671-2					nd	nd	2.8939e-06	7.56082e-06	0.198482	3.83885e-05	1.83595e-05	4.45348e-05	2.89884e-05	0.541302	nd	nd	1.44695e-06	5.43369e-06	0.366245			3.72525e-05	1.18975e-05	4.14617e-05	2.39366e-05	0.485755
	Peptide	TVVQPSVGAAAGPVVPPCPGR	Alpha-2-HS-glycoprotein isoform Iso 1	P02765-1					0.000192947	0.000231146	9.6528e-05	8.94547e-05	0.198862	4.11665e-06	8.74489e-06	2.60492e-07	9.02369e-07	0.156275	0.000116946	0.000127	0.000144738	0.00017834	0.633766			4.43809e-06	7.24571e-06	2.18857e-06	6.39083e-06	0.347532
	Peptide	DNSKNTLYLQMNSLR	Immunoglobulin heavy variable 3-30 isoform Iso 1	P01768-1	HV	FR3			0.000183476	9.5386e-05	0.000133547	8.94781e-05	0.199597	1.25555e-05	1.54173e-05	6.96976e-06	8.98239e-06	0.289917	0.000137008	8.46034e-05	0.000158511	9.39728e-05	0.508642			9.87581e-06	7.48243e-06	9.76262e-06	1.26651e-05	0.977468
	Peptide	FSGSGAGTDFTLK	Immunoglobulin kappa variable 2D-28 isoform Iso 1	P01615-1	KV	FR3	novo	FSGSGSGTDFTLK	0.000384585	0.000216619	0.000503635	0.00022447	0.199741	0.000154422	6.70929e-05	0.000196924	0.000102129	0.241057	0.000616519	0.000393339	0.00044411	0.000224136	0.179854			0.000180308	7.66109e-05	0.000175673	8.72499e-05	0.876839
	Peptide	KPCADLCTLSEK	Tetratricopeptide repeat protein 8 isoform Iso 5	Q8TAM2-6			novo	CADLCTQMLEK	5.6075e-08	1.94249e-07	4.02817e-06	1.00852e-05	0.199776	1.46291e-05	8.76441e-06	1.11331e-05	8.92887e-06	0.343599	5.79043e-06	1.33627e-05	2.04212e-06	7.26487e-06	0.379402			1.03472e-05	6.59985e-06	1.28811e-05	8.83488e-06	0.387024
	Peptide	ENNAVYAFLGLTAPPGSK	SH3 domain-binding glutamic acid-rich-like protein isoform Iso 1	O75368-1					0.000214298	0.000185495	0.00035275	0.000311913	0.199878	nd	nd	nd	nd	-	0.000564352	0.000336949	0.000283524	0.000260742	0.00920616	0.0379639		nd	nd	nd	nd	-
	Peptide	ADVLTTGAGNPVGDKLNVLTVGPR	Catalase isoform Iso 1	P04040-1					3.67262e-05	3.19876e-05	6.8028e-05	7.4358e-05	0.200414	7.4748e-07	1.16942e-06	2.84587e-07	5.53224e-07	0.233383	0.000267144	0.000139918	5.23771e-05	5.82179e-05	0.000206319	0.00371566		1.18493e-06	1.89781e-06	5.16033e-07	9.25372e-07	0.268163
	Peptide	DKGSGFAGMNALGR	Erythrocyte membrane protein band 4.2 isoform Long	P16452-2			novo	KGSGMDALG	6.10587e-05	6.55785e-05	3.27329e-05	3.34699e-05	0.200879	nd	nd	nd	nd	-	3.16972e-05	3.56743e-05	4.68958e-05	5.29325e-05	0.377089			nd	nd	nd	nd	-
	Peptide	SLGVGFATR	Fatty acid-binding protein, heart isoform Iso 1	P05413-1					3.29429e-05	3.74562e-05	0.000124617	0.000231506	0.201537	2.94775e-07	9.39091e-07	1.47724e-05	4.00164e-05	0.236181	0.000101229	7.85522e-05	7.87799e-05	0.000168807	0.589841			7.06482e-09	2.44733e-08	7.53357e-06	2.86522e-05	0.210934
	Peptide	YWCLWEGAQNGR	Polymeric immunoglobulin receptor isoform Iso 1	P01833-1					0.000239025	0.000295631	0.000496548	0.000601361	0.201729	nd	nd	nd	nd	-	0.000551501	0.000428092	0.000367787	0.000481721	0.271676			nd	nd	nd	nd	-
	Peptide	QPCQPPPVCPTPK	Small proline-rich protein 2D isoform Iso 1	P22532-1					8.70987e-05	6.82814e-05	0.00014682	0.000139683	0.202001	3.07071e-07	7.23924e-07	1.40567e-06	2.39012e-06	0.151486	0.000330486	0.000218375	0.00011696	0.000111767	0.00663716	0.030034		3.99104e-07	8.00198e-07	8.56372e-07	1.81594e-06	0.302573
	Peptide	LYPVGYFTK	Corneodesmosin isoform Iso 1	Q15517-1					2.6131e-05	3.1978e-05	4.5947e-05	4.14562e-05	0.203344	nd	nd	nd	nd	-	0.000117074	7.22946e-05	3.6039e-05	3.75959e-05	0.00263965	0.0168698		2.43814e-08	8.44595e-08	nd	nd	0.160287
	Peptide	LLLGMPTYGR	Chitotriosidase-1 isoform Iso 2	Q13231-2			novo	LILGMPTYGR	0.000326051	0.00061052	8.39717e-05	0.000123969	0.203345	1.46135e-06	5.06226e-06	nd	nd	0.328183	3.84494e-06	8.14502e-06	0.000205011	0.000448221	0.0382677			7.69239e-08	2.66472e-07	7.30674e-07	3.57956e-06	0.382587
	Peptide	VTLSCTGSSSNLGAGYDVHWYQQLPGTAPK	Immunoglobulin lambda variable 1-40 isoform Iso 1	P01703-1	LV	FR1/CDR1/FR2			0.000109945	5.13318e-05	8.49572e-05	4.16278e-05	0.203798	4.71661e-05	5.62653e-05	2.97848e-05	1.98879e-05	0.330484	4.42439e-05	3.13311e-05	9.74511e-05	4.74536e-05	0.00129386	0.0108317		3.58451e-05	1.82964e-05	3.84754e-05	4.22143e-05	0.796256
	Peptide	WQEGNVFSCSVMHEALHNHYTQK	Ig gamma-4 chain C region isoform Iso 1	P01861-1	IgG4				3.38181e-05	2.5492e-05	5.23313e-05	4.19427e-05	0.204836	0.000241448	0.000292642	0.000411303	0.00053207	0.343093	8.78648e-05	9.74237e-05	4.30747e-05	3.52358e-05	0.147851			0.000174121	0.000230363	0.000326375	0.000428811	0.17513
	Peptide	FSASGSGTDFTLTLSR	Immunoglobulin kappa variable 4-1 isoform Iso 1	P06312-1	KV		novo	FSGSGSGTDFTLTIS	3.72461e-05	2.54816e-05	2.5479e-05	1.80199e-05	0.205014	5.00688e-05	5.56205e-05	3.71899e-05	1.59065e-05	0.454604	1.87661e-05	1.46767e-05	3.13625e-05	2.24045e-05	0.0872052			3.59924e-05	1.50133e-05	4.36294e-05	4.05443e-05	0.419656
	Peptide	YASAGSLSGVPSR	Peptidyl-prolyl cis-trans isomerase FKBP5 isoform Iso 2	Q13451-2			novo	YGSAGSLPKIPS	0.000122138	0.000114237	7.43364e-05	5.1276e-05	0.20551	8.92964e-06	1.17614e-05	1.61969e-05	1.80688e-05	0.255437	0.000115088	0.00014395	9.82371e-05	8.99717e-05	0.668563			1.89492e-05	1.98971e-05	1.25633e-05	1.53649e-05	0.29451
	Peptide	SEETKENEGFTVTAEGK	Complement C3 isoform Iso 1	P01024-1					3.43646e-08	1.19043e-07	2.93091e-06	7.46485e-06	0.206004	1.52964e-05	9.48123e-06	1.29091e-05	7.15918e-06	0.49367	3.63679e-06	1.17591e-05	1.48264e-06	5.37085e-06	0.556053			8.35776e-06	3.69868e-06	1.41027e-05	8.30615e-06	0.00708443
	Peptide	GLEWVSSLSR	Monocarboxylate transporter 14 isoform Iso 1	Q7RTX9-1			novo	GLTAWVSSLS	6.19265e-05	4.82869e-05	3.69137e-05	4.57197e-05	0.206046	2.30334e-05	1.29249e-05	2.1315e-05	1.00624e-05	0.719778	1.22062e-05	2.35128e-05	4.94201e-05	4.77288e-05	0.00354078	0.0198049		2.70745e-05	1.65383e-05	2.21742e-05	1.13618e-05	0.303262
	Peptide	LFNLDVPESR	Cartilage intermediate layer protein 1 isoform Iso 1	O75339-1					0.000194798	0.000157413	0.000113131	0.000149674	0.206243	3.62553e-07	8.48851e-07	6.73691e-07	1.27859e-06	0.489862	1.2829e-05	1.95399e-05	0.000153965	0.0001559	0.000201016	0.00371566		2.62947e-07	6.14116e-07	5.18122e-07	1.07318e-06	0.452307
	Peptide	EPFLSCCQFAESLR	Complement C4-B isoform Iso 1	P0C0L5-1					7.67818e-06	1.32891e-05	1.55434e-05	1.61843e-05	0.206693	0.0013104	0.000458228	0.00102659	0.00032932	0.0954341	2.0194e-05	2.79684e-05	1.16108e-05	1.5029e-05	0.336893			0.000943111	0.000408098	0.00116849	0.000416295	0.132556
	Peptide	KSEEQPMDLENRSTANVLEETTVK	Remodeling and spacing factor 1 isoform Iso 3	Q96T23-3					0.000201589	0.000254852	9.32774e-05	0.000128456	0.206871	0.000639437	0.000334932	0.00075493	0.000333076	0.406122	2.86654e-06	9.40152e-06	0.000147433	0.000204975	0.00216964	0.0149763		0.000627512	0.000208205	0.000697183	0.000331947	0.512329
	Peptide	PLCLPCTEGTTR	Complement factor B isoform Iso 1	P00751-1			novo	PICLPCTEGTTR	1.61005e-05	2.55456e-05	5.57235e-06	1.06572e-05	0.207781	8.84786e-05	2.51333e-05	9.65358e-05	3.45265e-05	0.520164	1.20938e-06	3.21001e-06	1.08364e-05	1.98831e-05	0.029158			7.81982e-05	2.70879e-05	9.25072e-05	2.9819e-05	0.171365
	Peptide	KLYDYCDVPQCAAPSFDCGKPQVEPK	Plasminogen isoform Iso 1	P00747-1					2.56377e-05	2.59447e-05	1.37921e-05	1.80742e-05	0.207815	0.000396894	0.00020519	0.000382197	0.000136277	0.83815	1.61447e-06	5.5927e-06	1.97149e-05	2.26886e-05	0.00095484	0.00974798		0.000368181	0.000134874	0.000389545	0.000170512	0.707771
	Peptide	VLLYGATSR	A disintegrin and metalloproteinase with thrombospondin motifs 6 isoform Iso 1	Q9UKP5-1			novo	YGATSR	0.000278826	0.000275588	0.000165018	0.000117201	0.20798	3.14252e-05	3.37699e-05	2.66794e-05	1.08269e-05	0.650481	0.000645681	0.00118184	0.000221922	0.000215108	0.242856			4.41485e-05	2.42872e-05	2.90523e-05	2.46444e-05	0.0907797
	Peptide	YFDLWGR	Adhesion G protein-coupled receptor F5 isoform Iso 3	Q8IZF2-3			novo	YFDLWG	1.80444e-05	1.53472e-05	0.00010261	0.000218659	0.208136	1.89078e-05	1.49123e-05	2.80284e-05	3.51852e-05	0.421475	1.62274e-06	3.31899e-06	6.0327e-05	0.000157622	0.0811883			3.17606e-05	3.76339e-05	2.34681e-05	2.68355e-05	0.450823
	Peptide	NPDGDVGGPWCYTTNPR	Plasminogen isoform Iso 1	P00747-1					9.52773e-05	7.1847e-05	6.09092e-05	5.71825e-05	0.208226	0.000519047	0.000253038	0.000473525	0.000163385	0.605827	2.6268e-05	2.31929e-05	7.80933e-05	6.58843e-05	0.0016063	0.012241		0.000488537	0.000210222	0.000496286	0.000209594	0.917415
	Protein	P30047-1	GTP cyclohydrolase 1 feedback regulatory protein isoform Iso 1	P30047-1					0.000451909	0.00042766	0.000742646	0.00064872	0.208343	2.41841e-05	8.37763e-05	nd	nd	0.328183	0.00124519	0.000674332	0.000597277	0.000557487	0.00423809	0.0229678		7.09576e-06	1.99881e-05	1.20921e-05	5.92388e-05	0.711731
	Peptide	NFSDNQLQEGK	Transgelin-2 isoform Iso 1	P37802-1					4.11437e-05	4.76507e-05	0.000115039	0.000187117	0.208798	3.25399e-07	1.06551e-06	5.56058e-07	1.92624e-06	0.720084	0.000151221	0.000132432	7.80916e-05	0.000138765	0.139629			4.83063e-07	1.12852e-06	4.40729e-07	1.52689e-06	0.93284
	Peptide	SFTLASSSDTR	Chitotriosidase-1 isoform Iso 2	Q13231-2					0.00078941	0.00147525	0.000214402	0.00027206	0.209465	4.07058e-06	1.19456e-05	nd	nd	0.250438	1.06804e-05	2.52058e-05	0.000501906	0.0010782	0.0357159			nd	nd	2.03529e-06	8.51876e-06	0.417019
	Peptide	VEGDVDVPK	Gasdermin-A isoform Iso 1	Q96QA5-1					1.59986e-05	1.39795e-05	2.50399e-05	1.97889e-05	0.209529	6.13831e-07	1.52865e-06	nd	nd	0.17813	6.24304e-05	4.11789e-05	2.05192e-05	1.73803e-05	0.00494408	0.0248397		nd	nd	3.06915e-07	1.10267e-06	0.345232
	Peptide	CGLGLNSR	Polymeric immunoglobulin receptor isoform Iso 1	P01833-1			novo	CGLGINSR	0.000172063	0.000267975	0.000362181	0.000433988	0.210034	3.24673e-07	5.65271e-07	6.70802e-07	9.12468e-07	0.276017	0.000519093	0.000406249	0.000267122	0.000365858	0.0689151			3.0609e-07	5.45668e-07	4.97738e-07	7.63067e-07	0.444164
	Peptide	LEDSVTYHCSR	Complement factor B isoform Iso 2	P00751-2					2.26605e-07	7.84984e-07	2.36426e-06	5.52368e-06	0.210292	6.46326e-05	2.30427e-05	6.98519e-05	2.10969e-05	0.56865	7.30835e-07	2.53169e-06	1.29543e-06	4.00986e-06	0.660035			5.63359e-05	1.44924e-05	6.72423e-05	2.17695e-05	0.126848
	Peptide	DKATFGCHDGYSLDGPEELECTK	Beta-2-glycoprotein 1 isoform Iso 1	P02749-1			novo	DTATFGCHETYSLDGPEEVECSK	9.60998e-07	2.66998e-06	4.81792e-06	9.77106e-06	0.21057	0.00236575	0.000442731	0.00212646	0.000404629	0.180833	2.82e-06	8.06345e-06	2.88946e-06	7.27677e-06	0.979367			0.00191004	0.00038075	0.0022461	0.000432417	0.0288228
	Peptide	VVRDPQGLR	Lysozyme C isoform Iso 1	P61626-1					2.37867e-05	3.38179e-05	7.07214e-05	0.000118632	0.210644	7.65212e-06	8.39952e-06	1.60437e-05	1.17753e-05	0.0568776	9.52214e-05	0.000106232	4.72541e-05	8.86138e-05	0.160974			5.38951e-06	2.8542e-06	1.18479e-05	1.08824e-05	0.0108224
	Peptide	VFSLQWGEVK	Complement factor I isoform Iso 1	P05156-1					4.52039e-05	4.53145e-05	2.34403e-05	3.69543e-05	0.210668	0.000391512	0.0001423	0.000420364	7.87805e-05	0.545202	8.27103e-06	1.65155e-05	3.43221e-05	4.19374e-05	0.0120236	0.0451844		0.000372518	7.26326e-05	0.000405938	0.000113445	0.360807
	Peptide	EWSSYQLAVEWESDGQPENNYK	Ig gamma-3 chain C region isoform Iso 1	P01860-1	IgG3		novo	AVEWESSGQPENNY	0.000623951	0.000769009	0.000303491	0.000365346	0.211037	2.37654e-06	3.17775e-06	1.26446e-06	2.96495e-06	0.385	4.7026e-05	6.8834e-05	0.000463721	0.000611112	0.00300373	0.0180666		2.48564e-06	4.17393e-06	1.8205e-06	3.05884e-06	0.590085
	Peptide	LPGGLEPK	Insulin-like growth factor-binding protein 4 isoform Iso 1	P22692-1					2.14296e-07	7.42344e-07	5.3786e-06	1.3456e-05	0.211085	2.08172e-05	5.14327e-06	2.16194e-05	6.17987e-06	0.732876	1.29022e-06	4.02174e-06	2.79645e-06	9.68593e-06	0.515734			1.9599e-05	4.39998e-06	2.12183e-05	5.57536e-06	0.386791
	Peptide	FNTANDDNVTQVR	Catalase isoform Iso 1	P04040-1					3.11045e-05	2.46505e-05	6.23573e-05	7.85773e-05	0.211115	2.70566e-06	2.21623e-06	1.36497e-06	1.49617e-06	0.0963975	0.000364206	0.000336118	4.67309e-05	5.91471e-05	0.0074904	0.0326988		3.01411e-06	6.90941e-06	2.03532e-06	1.97194e-06	0.639215
	Peptide	TNQELQEINR	Annexin A2 isoform Iso 1	P07355-1					6.86094e-05	4.09187e-05	9.98866e-05	7.34969e-05	0.211125	1.55199e-08	5.37627e-08	1.31271e-07	4.54734e-07	0.399428	0.000343375	0.000250696	8.4248e-05	6.03277e-05	0.00433577	0.0229678		nd	nd	7.33952e-08	3.2214e-07	0.438752
	Peptide	PSSLQK	Cilia- and flagella-associated protein 46 isoform Iso 1	Q8IYW2-1					8.63774e-05	6.35898e-05	0.000132277	0.000105824	0.211176	0.000104725	7.7572e-05	0.000172557	0.000148137	0.178386	5.43536e-05	7.27198e-05	0.000109327	8.85404e-05	0.0720531			0.000112043	0.000114506	0.000138641	0.000120721	0.530612
	Peptide	PAFSALR	Complement C1q subcomponent subunit A isoform Iso 1	P02745-1					3.00445e-06	5.77391e-06	1.13693e-05	2.12518e-05	0.211651	2.72638e-05	1.2442e-05	2.11198e-05	8.39077e-06	0.170137	3.32141e-05	0.000106007	7.18689e-06	1.58177e-05	0.415289			2.27438e-05	7.89075e-06	2.41918e-05	1.08423e-05	0.684195
	Peptide	LPVKSEYPSLK	Epididymal secretory protein E1 isoform Iso 1	P61916-1					0.000246876	0.000134033	0.000355427	0.000256663	0.211826	nd	nd	nd	nd	-	0.000377213	0.000235292	0.000301152	0.000207778	0.328629			nd	nd	nd	nd	-
	Protein	P01619-1	Immunoglobulin kappa variable 3-20 isoform Iso 1	P01619-1	KV				0.00767005	0.00311637	0.00593279	0.00349662	0.212202	0.00267645	0.00119977	0.00249633	0.00097858	0.690837	0.00492041	0.00250706	0.00680142	0.00335849	0.0961082			0.00255643	0.000952929	0.00258639	0.00107465	0.935348
	Peptide	GAEDTALYYCAR	Immunoglobulin heavy variable 3-9 isoform Iso 1	P01782-1	HV	FR3	novo	AEDTALYYCAK	7.07193e-05	5.95661e-05	4.37268e-05	4.18876e-05	0.21248	2.50675e-06	3.14976e-06	2.96529e-06	4.62444e-06	0.779148	1.89841e-05	4.08129e-05	5.72231e-05	5.22125e-05	0.0335205			1.82407e-06	3.11697e-06	2.73602e-06	3.87653e-06	0.48436
	Peptide	NNALDFVTK	Apolipoprotein B-100 isoform Iso 1	P04114-1					7.45741e-06	1.64373e-05	1.06799e-06	3.69964e-06	0.213293	0.00011501	5.44848e-05	0.000101484	5.45088e-05	0.549431	nd	nd	4.2627e-06	1.21002e-05	0.234068			6.11997e-05	4.9401e-05	0.000108247	5.37448e-05	0.0158036
	Peptide	QAPGKGLEWVGR	Immunoglobulin heavy variable 3-48 isoform Iso 1	P01763-1	HV	FR2/CDR2	novo	QAPGKGLEWV	3.68311e-05	1.65117e-05	2.3588e-05	3.14087e-05	0.213721	1.96213e-07	4.75783e-07	1.16858e-07	2.88722e-07	0.626244	8.02097e-06	1.07781e-05	3.02095e-05	2.54548e-05	0.000852485	0.00870714		2.34384e-07	8.11931e-07	1.56535e-07	3.87007e-07	0.757747
	Peptide	DCGSVDGVLKEVNVSPCPTQPCQLSK	Epididymal secretory protein E1 isoform Iso 2	P61916-2					0.0014536	0.00085886	0.00217802	0.0017377	0.213735	nd	nd	nd	nd	-	0.00329858	0.00172522	0.00181581	0.00139063	0.00873155	0.0365162		nd	nd	nd	nd	-
	Peptide	DAVEDLESVGK	Dermcidin isoform Iso 1	P81605-1					0.000158729	0.000157223	0.000248739	0.000186386	0.214326	8.99314e-06	1.03526e-05	1.34336e-05	9.174e-06	0.278127	0.000416345	0.000172162	0.000203734	0.000174787	0.0014854	0.0118494		1.39735e-05	1.22219e-05	1.12134e-05	9.83126e-06	0.469124
	Peptide	QEAESLYQSK	Protein-methionine sulfoxide oxidase MICAL1 isoform Iso 2	Q8TDZ2-2			novo	EAESLYQSK	0.00018959	0.000130599	0.000284558	0.000222438	0.215478	1.27994e-06	2.9211e-06	1.6642e-06	2.38168e-06	0.727319	0.000519686	0.000311327	0.000237074	0.000184861	0.0110097	0.0423611		1.6676e-06	3.69271e-06	1.47207e-06	2.61388e-06	0.855107
	Peptide	EVQLVQSGVEVK	Immunoglobulin heavy variable 1-2 isoform Iso 1	P23083-1	HV	FR1	novo	QVQLVQSGAEVK	8.90023e-05	0.000145946	3.30966e-05	2.44253e-05	0.215921	2.38927e-05	1.6883e-05	2.33703e-05	3.02002e-05	0.95876	4.28675e-05	4.52108e-05	6.10494e-05	0.000106244	0.477531			2.56932e-05	1.57932e-05	2.36315e-05	2.39289e-05	0.789138
	Peptide	KPPEVESGGGVVQPGR	Immunoglobulin heavy variable 3-33 isoform Iso 1	P01772-1	HV	FR1	novo	VESGGGVVQPGR	0.0034824	0.00170771	0.0027746	0.000840995	0.216	0.000943803	0.000292294	0.000747411	0.000209912	0.0719327	0.00410588	0.00152716	0.0031285	0.00136517	0.0597918			0.000898991	0.00025947	0.000845607	0.00026832	0.573272
	Protein	P37802-1	Transgelin-2 isoform Iso 1	P37802-1					0.000161852	0.000209416	0.000592838	0.00112279	0.216129	3.02321e-06	1.00817e-05	4.46396e-06	1.54636e-05	0.789399	0.000587316	0.000412911	0.000377345	0.000819972	0.314074			4.06601e-06	9.56658e-06	3.74359e-06	1.27873e-05	0.939065
	Peptide	QVELPFDYEVQPGGSLR	Immunoglobulin heavy variable 3-23 isoform Iso 1	P01764-1	HV	FR1	novo	VQPGGSLR	0.000300773	0.000167113	0.000220123	0.000142215	0.216244	0.000113222	3.08363e-05	0.000114411	5.0794e-05	0.945372	0.000415177	0.000121318	0.000260448	0.000157245	0.00521706	0.0255243		0.000141852	5.34548e-05	0.000113817	4.10982e-05	0.0901752
	Peptide	NTLFLQMNSLR	Immunoglobulin heavy variable 3-53 isoform Iso 1	P01767-1	HV	FR3	novo	NTLYLQMNSLR	0.000114035	4.92432e-05	0.000233894	0.000313664	0.216423	8.96388e-05	3.86936e-05	7.58812e-05	2.60776e-05	0.318183	0.000326018	0.00033835	0.000173964	0.00022795	0.118697			0.000114917	5.80701e-05	8.276e-05	3.30252e-05	0.0958469
	Peptide	GGCLTLLSSEGYVSSK	Polymeric immunoglobulin receptor isoform Iso 1	P01833-1					0.00188962	0.00227331	0.00328947	0.00306452	0.21705	nd	nd	nd	nd	-	0.00492811	0.00394211	0.00258955	0.00273392	0.0448471			nd	nd	nd	nd	-
	Peptide	DLQMTQSPSSLSASVGDR	Immunoglobulin kappa variable 1D-16 isoform Iso 1	P01601-1	KV		novo	DIQMTQSPSSLSASVGDR	0.00230759	0.000795275	0.00277408	0.000992455	0.217131	0.000756829	0.000277072	0.000754983	0.000465711	0.990693	0.00282573	0.000887649	0.00254083	0.00091122	0.378806			0.000687933	0.000269017	0.000755906	0.00037476	0.580037
	Peptide	LPECEAVCGKPK	Haptoglobin isoform Iso 1	P00738-1					nd	nd	2.60873e-06	7.11263e-06	0.217164	1.64042e-05	1.78937e-05	1.62009e-05	1.03816e-05	0.973158	3.60318e-06	1.24818e-05	1.30437e-06	5.09611e-06	0.550582			7.10583e-06	4.53465e-06	1.63025e-05	1.43069e-05	0.00731364
	Peptide	YLGYEYVTALR	Serotransferrin isoform Iso 1	P02787-1			novo	YLGYEYVTAL	0.00615584	0.00228681	0.00482709	0.00281296	0.21746	0.000110326	0.00010872	5.75211e-05	1.7881e-05	0.123651	0.00451124	0.00292256	0.00549146	0.00259731	0.312945			6.93687e-05	3.28234e-05	8.39238e-05	8.08296e-05	0.44969
	Peptide	DSGGCEDTPEAGYFAVAVVK	Serotransferrin isoform Iso 1	P02787-1			novo	SDNCEDTPEAGYFAIAVVK	0.00349161	0.00168274	0.00279022	0.000883245	0.218632	0.0128707	0.00391123	0.0128402	0.00495993	0.986776	0.00308515	0.00121439	0.00314091	0.00136224	0.905329			0.0128362	0.00311011	0.0128555	0.00436832	0.989222
	Peptide	NTLLLYLDK	Complement C3 isoform Iso 1	P01024-1					1.37804e-07	4.77368e-07	1.37094e-06	3.24831e-06	0.218748	1.8917e-05	1.38736e-05	1.56028e-05	8.43588e-06	0.486946	3.19061e-06	7.50211e-06	7.54374e-07	2.35628e-06	0.293504			9.38703e-06	6.81904e-06	1.72599e-05	1.13558e-05	0.0345609
	Peptide	LLLYGASSRATGLPDR	Immunoglobulin kappa variable 3-20 isoform Iso 1	P01619-1	KV	FR2/CDR2/FR3			2.74703e-05	3.62241e-05	5.14411e-05	5.4705e-05	0.218898	6.98301e-06	1.25442e-05	3.67662e-05	6.60481e-05	0.151255	1.54518e-05	2.10435e-05	3.94557e-05	4.6997e-05	0.0419788			2.3095e-05	2.66611e-05	2.18746e-05	4.89183e-05	0.923458
	Peptide	GNPTVEVDLFTSK	Alpha-enolase isoform alpha-enolase	P06733-1					3.26798e-05	4.13893e-05	0.000101465	0.000179296	0.219382	1.67818e-06	2.67881e-06	1.27467e-06	2.21777e-06	0.69161	0.00016253	0.000135413	6.70722e-05	0.000132016	0.0504374			1.08829e-06	1.48232e-06	1.47642e-06	2.41388e-06	0.614068
	Peptide	NLEWVGR	Cytoplasmic dynein 2 heavy chain 1 isoform Iso 1	Q8NCM8-1			novo	NLEWVG	0.000682191	0.000261265	0.000528398	0.000331036	0.219703	7.6698e-05	3.86594e-05	6.36594e-05	2.41184e-05	0.33234	0.000310236	0.000215237	0.000605294	0.000302037	0.0048541	0.0245915		7.84339e-05	3.40635e-05	7.01787e-05	3.22077e-05	0.481665
	Peptide	QVQLDPSLQR	Zinc finger protein 584 isoform Iso 1	Q8IVC4-1			novo	QLDPSLQ	3.70722e-05	4.13884e-05	6.52857e-05	6.53717e-05	0.219749	3.0922e-08	1.07117e-07	9.72053e-07	2.21249e-06	0.168968	0.000151884	7.79296e-05	5.11789e-05	5.54143e-05	8.0214e-05	0.00248961		7.7449e-08	2.68291e-07	5.01487e-07	1.60552e-06	0.219374
	Peptide	QSSGEGGGCDVVVGGTLGK	Polymeric immunoglobulin receptor isoform Iso 1	P01833-1			novo	QSSGENCDVVVNTLGK	0.000237785	0.00026889	0.000420593	0.000423188	0.219803	nd	nd	nd	nd	-	0.000526528	0.000383465	0.000329189	0.000359094	0.137701			nd	nd	nd	nd	-
	Peptide	ALPAPLEGK	Ig gamma-3 chain C region isoform Iso 1	P01860-1	IgG3				0.00777896	0.00376026	0.00612616	0.0025364	0.220057	0.00416914	0.00172538	0.00367991	0.00137838	0.450999	0.00504726	0.00165256	0.00695256	0.00324836	0.0257394			0.00374017	0.00122383	0.00392453	0.00154753	0.721497
	Peptide	NVLGLQMGTNR	Transgelin-2 isoform Iso 1	P37802-1					1.72646e-05	2.80749e-05	6.10321e-05	0.000113953	0.22009	nd	nd	nd	nd	-	6.3548e-05	6.68105e-05	3.91484e-05	8.41845e-05	0.388376			nd	nd	nd	nd	-
	Protein	P04040-1	Catalase isoform Iso 1	P04040-1					0.000202035	0.000144194	0.000364512	0.000413708	0.220303	3.95059e-05	2.8133e-05	3.52789e-05	1.35697e-05	0.645589	0.0017683	0.000938481	0.000283274	0.000314145	0.000166129	0.00341038		5.54669e-05	8.00667e-05	3.73924e-05	2.17084e-05	0.457556
	Peptide	FTCTVTHTDLPSPLK	Ig mu chain C region isoform Iso 1	P01871-1	IgM				1.01827e-06	2.49007e-06	3.90283e-06	7.36622e-06	0.220403	2.7901e-05	2.30217e-05	1.85389e-05	9.72988e-06	0.214277	2.68884e-06	9.31443e-06	2.46055e-06	5.57558e-06	0.938707			5.70461e-05	9.65813e-05	2.322e-05	1.79338e-05	0.253434
	Peptide	CLDPVDTPNPTR	Antileukoproteinase isoform Iso 1	P03973-1					3.64159e-05	3.63983e-05	7.67264e-05	0.00010249	0.220416	5.26834e-08	1.82501e-07	2.05592e-06	7.1219e-06	0.350936	0.000139116	0.000107684	5.65712e-05	7.79825e-05	0.0126552	0.0464027		5.66361e-06	1.28174e-05	1.0543e-06	5.03198e-06	0.251877
	Peptide	VYIASSSGSTAIK	SH3 domain-binding glutamic acid-rich-like protein isoform Iso 1	O75368-1					0.000485751	0.000348573	0.000738464	0.000601366	0.221068	nd	nd	nd	nd	-	0.00180555	0.000969571	0.000612107	0.000497724	0.00129998	0.0108677		nd	nd	nd	nd	-
	Peptide	DQVSLTAFEGK	Cyclin-F isoform Iso 1	P41002-1			novo	QVSLTAVKQRFEDK	0.000151271	0.000134761	9.61273e-05	6.58883e-05	0.221083	nd	nd	nd	nd	-	5.03236e-05	4.61325e-05	0.000123699	0.000107494	0.0072597	0.0319633		1.53866e-07	5.33009e-07	nd	nd	0.160287
	Peptide	TELRPGETLNVNFLLR	Complement C3 isoform Iso 1	P01024-1					nd	nd	2.38032e-06	6.55021e-06	0.221283	1.54916e-05	9.98991e-06	1.22896e-05	4.65574e-06	0.329615	3.34127e-06	1.15745e-05	1.19016e-06	4.6902e-06	0.54681			8.18091e-06	3.64712e-06	1.38906e-05	7.79558e-06	0.00512896
	Peptide	EVQLLESGGGLLQPGGSLR	Immunoglobulin heavy variable 3-53 isoform Iso 1	P01767-1	HV	FR1	novo	EVQLVETGGGLIQPGGSLR	0.000185098	0.000395222	3.67135e-05	3.6168e-05	0.221356	4.42864e-05	5.57691e-05	2.97578e-05	3.84814e-05	0.465474	5.55528e-05	9.35733e-05	0.000110906	0.000284735	0.394414			9.86874e-05	0.000231152	3.70221e-05	4.74422e-05	0.37926
	Peptide	EPPKLESGGGVVQPGR	Immunoglobulin heavy variable 3-30 isoform Iso 1	P01768-1	HV	FR1	novo	ESGGGVVQPGR	0.000140045	6.43669e-05	0.00010554	6.99192e-05	0.221688	2.99471e-05	3.57202e-05	2.82488e-05	2.82824e-05	0.898431	5.26527e-05	5.36492e-05	0.000122793	6.80451e-05	0.00375061	0.0206069		2.9474e-05	1.6871e-05	2.9098e-05	3.15205e-05	0.963106
	Peptide	NADLQVLKPEPELVYEDLR	Polymeric immunoglobulin receptor isoform Iso 1	P01833-1					0.00191796	0.00229469	0.00322445	0.00277938	0.222403	nd	nd	nd	nd	-	0.00431127	0.00341445	0.0025712	0.00258034	0.0962254			nd	nd	nd	nd	-
	Peptide	LLLFDASR	Bifunctional heparan sulfate N-deacetylase/N-sulfotransferase 3 isoform Iso 3	O95803-3					1.62269e-05	3.30183e-05	4.42158e-05	6.88524e-05	0.222559	5.27727e-06	7.07704e-06	5.67476e-06	5.95294e-06	0.882995	1.54029e-05	3.08591e-05	3.02213e-05	5.47086e-05	0.391599			4.3483e-06	6.90808e-06	5.47602e-06	6.39867e-06	0.63033
	Peptide	SLGLPSR	Protein-glutamine gamma-glutamyltransferase E isoform Iso 1	Q08188-1					3.98379e-05	3.16445e-05	6.23773e-05	5.36181e-05	0.222976	1.03903e-06	1.63284e-06	8.44633e-07	1.15807e-06	0.739753	0.000151475	0.000101336	5.11076e-05	4.4569e-05	0.00592406	0.0279905		2.78695e-07	5.56448e-07	9.41833e-07	1.38794e-06	0.0498197
	Peptide	YANCHLAR	Serotransferrin isoform Iso 1	P02787-1			novo	NCHLAR	6.68066e-07	1.30478e-06	3.05118e-06	6.29197e-06	0.223249	1.10488e-05	8.85288e-06	1.77926e-05	2.32131e-05	0.362845	2.187e-06	7.576e-06	1.85962e-06	4.60755e-06	0.892428			1.66835e-05	1.36077e-05	1.44207e-05	1.75231e-05	0.698077
	Peptide	QVELLESGGGLVQPGESLR	Immunoglobulin heavy variable 3-11 isoform Iso 1	P01762-1	HV	FR1	novo	QVQLVESGGGLVKPGGSLR	4.29905e-05	3.47102e-05	6.837e-05	6.09844e-05	0.223392	2.12632e-05	1.18159e-05	4.01618e-05	3.66441e-05	0.112381	4.09785e-05	3.26955e-05	5.56802e-05	5.02288e-05	0.365166			2.75348e-05	1.58592e-05	3.07125e-05	2.83223e-05	0.669307
	Peptide	QFTSSTSYNRGDSTFESK	Fibrinogen alpha chain isoform Iso 2	P02671-2					1.07164e-05	2.19835e-05	2.44269e-06	3.80662e-06	0.223858	0.000110755	4.1703e-05	0.000105606	3.82671e-05	0.755618	nd	nd	6.57954e-06	1.59975e-05	0.166344			0.00011573	4.7511e-05	0.000108181	3.92305e-05	0.615198
	Peptide	LRTEGDGVYTLNDKK	Haptoglobin isoform Iso 1	P00738-1					1.5112e-07	4.42063e-07	1.3458e-06	3.18811e-06	0.223966	8.9181e-06	1.32898e-05	8.53963e-06	7.54912e-06	0.932418	3.42041e-06	1.18487e-05	7.48462e-07	2.308e-06	0.45473			2.44036e-06	3.34404e-06	8.72886e-06	1.05718e-05	0.0123259
	Protein	P00751-1	Complement factor B isoform Iso 1	P00751-1					0.00535061	0.00444678	0.00360449	0.00168866	0.224064	0.00411662	0.00159641	0.00378824	0.0015796	0.617539	0.00311583	0.0012655	0.00447755	0.00340826	0.0926485			0.00333004	0.000909943	0.00395243	0.00156215	0.212398
	Peptide	SSQSLLHSNGYNYLDWYLQKPGQSPQLLLYLGSNR	Immunoglobulin kappa variable 2D-28 isoform Iso 1	P01615-1	KV	FR1/CDR1/FR2/CDR2			3.74033e-07	1.29569e-06	3.10757e-06	7.26806e-06	0.224452	2.74423e-05	2.49023e-05	3.70626e-05	4.32236e-05	0.511041	nd	nd	1.7408e-06	5.29303e-06	0.265967			4.81056e-05	6.97327e-05	3.22524e-05	3.48461e-05	0.470197
	Protein	P02760-1	Protein AMBP isoform Iso 1	P02760-1					4.92037e-07	1.70447e-06	2.25153e-06	4.48732e-06	0.224711	0.000137968	6.63812e-05	9.65958e-05	4.52676e-05	0.0882698	3.6511e-06	1.26478e-05	1.37178e-06	3.43909e-06	0.551454			0.000124531	5.61755e-05	0.000117282	5.94473e-05	0.72771
	Peptide	LSSEVEALRR	Desmoplakin isoform DPI	P15924-1					2.66926e-05	2.53821e-05	4.10823e-05	3.08634e-05	0.225357	nd	nd	5.98787e-08	2.07426e-07	0.328183	7.78661e-05	4.3586e-05	3.38875e-05	2.85955e-05	0.00089635	0.00914254		nd	nd	2.99393e-08	1.46672e-07	0.487479
	Peptide	KEAAPSVFLFPPSDDAQLK	Ig kappa chain C region isoform Iso 1	P01834-1	KC		novo	DAEPSVFLFKPSDEQLK	0.00106604	0.000915582	0.000635452	0.000774861	0.226748	3.03415e-06	9.35471e-06	5.83328e-08	1.53004e-07	0.294054	0.000150391	0.000222712	0.000850746	0.000858161	0.000793176	0.00848061		3.54876e-07	6.29905e-07	1.54624e-06	6.64637e-06	0.392791
	Protein	P02750-1	Leucine-rich alpha-2-glycoprotein isoform Iso 1	P02750-1					5.31198e-05	5.64984e-05	0.000154365	0.000269957	0.227674	1.29452e-06	4.48433e-06	1.0245e-06	3.54896e-06	0.871569	0.000383394	0.000296173	0.000103742	0.000197623	0.00183897	0.0133399		7.38716e-07	2.55899e-06	1.15951e-06	3.9573e-06	0.740574
	Peptide	LGDKAVEDL	Tonsoku-like protein isoform Iso 2	Q96HA7-2			novo	LGDKAVRDL	1.87807e-05	3.39847e-05	3.6273e-05	3.50816e-05	0.227821	1.35118e-07	4.68061e-07	1.39762e-06	4.8415e-06	0.387496	5.6033e-05	2.10924e-05	2.75269e-05	3.49399e-05	0.0140614	0.0493904		3.45727e-07	1.19763e-06	7.66369e-07	3.42507e-06	0.593438
	Peptide	VFQNKMANGNQPVK	HORMA domain-containing protein 1 isoform Iso 1	Q86X24-1					0.000404861	0.00013697	0.000549823	0.000373752	0.227874	4.08722e-05	2.2602e-05	3.49851e-05	1.22202e-05	0.435839	0.000311265	0.000209416	0.000477342	0.000285067	0.0829918			3.65024e-05	2.9335e-05	3.79286e-05	1.80217e-05	0.879259
	Peptide	VEDTALYYCAR	Immunoglobulin heavy variable 3-9 isoform Iso 1	P01782-1	HV	FR3	novo	EDTALYYCAK	0.000204313	5.95673e-05	0.000244958	9.66361e-05	0.227934	0.000131826	2.68014e-05	0.000165385	7.01882e-05	0.143864	0.000257073	0.000100199	0.000224636	8.12047e-05	0.303427			0.000155836	6.33835e-05	0.000148606	5.47124e-05	0.725034
	Peptide	ADDGRPFPQVLK	Fructose-bisphosphate aldolase A isoform Iso 1	P04075-1					6.39909e-08	2.21671e-07	1.70878e-06	4.45863e-06	0.228002	7.35488e-06	4.97896e-06	8.21395e-06	3.396e-06	0.626357	7.28675e-06	1.32511e-05	8.86383e-07	3.19949e-06	0.125773			1.48913e-05	1.67262e-05	7.78441e-06	4.19098e-06	0.173529
	Peptide	VQVPPNESGGGLVQPNSLR	Immunoglobulin heavy variable 3-9 isoform Iso 1	P01782-1	HV	FR1	novo	VQLVESGGGLVQPGRSLR	6.68668e-05	4.35709e-05	4.22568e-05	5.33672e-05	0.228976	3.82917e-06	7.8385e-06	8.66212e-07	1.27618e-06	0.221402	2.98207e-05	4.18563e-05	5.45618e-05	4.92753e-05	0.145759			8.91864e-06	1.59532e-05	2.34769e-06	5.69688e-06	0.190896
	Peptide	LSLSGGGPEFQRCSHFFQMK	C-Jun-amino-terminal kinase-interacting protein 2 isoform Iso 1	Q13387-1					0.001131	0.00123187	0.000658327	0.000412567	0.228976	0.0065928	0.00434096	0.00852648	0.00697647	0.423685	0.000131646	0.000142849	0.000894666	0.000930296	0.000594617	0.00738769		0.0052307	0.00253549	0.00755964	0.0057676	0.102211
	Peptide	LLTEFNK	UPF0573 protein C2orf70 isoform Iso 1	A6NJV1-1			novo	LLTEFN	0.00120507	0.00089067	0.00186115	0.00161372	0.230576	5.23297e-06	6.21248e-06	4.30335e-06	2.50899e-06	0.637946	0.00108442	0.000886948	0.00153311	0.001318	0.295992			4.04468e-06	1.98318e-06	4.76816e-06	4.65774e-06	0.518917
	Protein	P01701-1	Immunoglobulin lambda variable 1-51 isoform Iso 1	P01701-1	LV				0.00118286	0.000754316	0.000860329	0.00050285	0.230789	0.000293403	0.000144013	0.000285621	9.20014e-05	0.876093	0.00059944	0.000319893	0.0010216	0.000648226	0.0131654	0.0469206		0.000336819	0.000100716	0.000289512	0.000118249	0.244078
	Glycan	FGlcNAc_IgG1	Fc-glycan from IgG1		IgG1				0.00145743	0.00102562	0.00330394	0.00496253	0.230949	0.00047684	0.000934509	0.0010794	0.00182286	0.323005	0.00582109	0.0102087	0.00238069	0.00362912	0.278953			0.000739074	0.00118327	0.000778118	0.00144968	0.936188
	Peptide	DSGRDYVSQFEGSALGK	Apolipoprotein A-I isoform Iso 1	P02647-1					5.73909e-05	6.1295e-05	3.22431e-05	3.52982e-05	0.231096	2.1564e-05	2.27573e-05	1.19659e-05	7.37042e-06	0.187404	1.18446e-05	2.23966e-05	4.4817e-05	5.05741e-05	0.0105784	0.0416638		1.09764e-05	6.75957e-06	1.67649e-05	1.7254e-05	0.160001
	Peptide	LLLYNDGGR	Zona pellucida-like domain-containing protein 1 isoform Iso 1	Q8TCW7-1			novo	LLLYND	0.00029454	0.000744982	2.23577e-05	2.15151e-05	0.231937	2.12769e-05	2.0535e-05	1.99259e-05	2.88141e-05	0.895972	3.53465e-06	7.29216e-06	0.000158449	0.000533836	0.168617			1.18294e-05	7.21901e-06	2.06014e-05	2.44792e-05	0.115711
	Peptide	SQGKSTMDSFTLLMQTYNR	Exostosin-like 2 isoform Iso 1	Q9UBQ6-1					0.000162104	5.85454e-05	0.000129633	7.06706e-05	0.233277	0.000300599	7.21464e-05	0.000269918	7.42389e-05	0.315741	0.000108476	7.58389e-05	0.000145869	6.55966e-05	0.134999			0.000299349	7.1577e-05	0.000285258	7.3286e-05	0.587329
	Peptide	NLSVEDAAR	Catalase isoform Iso 1	P04040-1					2.90107e-05	2.40378e-05	5.116e-05	5.69673e-05	0.23395	2.39899e-06	2.38574e-06	1.75268e-06	2.66124e-06	0.53748	0.000289511	0.000180501	4.00853e-05	4.42313e-05	0.000539653	0.00685278		4.44874e-06	8.19743e-06	2.07584e-06	2.49364e-06	0.34623
	Peptide	HQTVPQNTGGKGGPDGPWAK	Serotransferrin isoform Iso 1	P02787-1			novo	HQTVPQNTGGKNPDPWAK	0.000506227	0.000592675	0.000278141	0.000230253	0.234062	3.80759e-06	4.10332e-06	2.14003e-06	2.36919e-06	0.235695	5.30478e-05	8.81184e-05	0.000392184	0.000454888	0.00158455	0.0121316		4.4235e-06	3.03584e-06	2.97381e-06	3.38563e-06	0.219325
	Peptide	EVQLLESGGTLVQPGGSLR	Immunoglobulin heavy variable 3-9 isoform Iso 1	P01782-1	HV	FR1	novo	EVQLVESGGGLVQPGRSLR	1.55158e-05	1.94637e-05	2.73553e-05	2.73081e-05	0.234261	1.32398e-05	1.93354e-05	1.42942e-05	2.2036e-05	0.901984	2.16197e-05	3.99454e-05	2.14355e-05	2.39667e-05	0.98846			1.73412e-05	2.23121e-05	1.3767e-05	2.02812e-05	0.632669
	Protein	P47929-1	Galectin-7 isoform Iso 1	P47929-1					0.00023483	0.000192252	0.000353732	0.000277317	0.235146	8.46081e-08	2.93091e-07	5.69202e-06	1.3393e-05	0.174935	0.000804709	0.00031705	0.000294281	0.000241134	5.41761e-06	0.000575773	0.0129609	6.15578e-06	2.13242e-05	2.88832e-06	9.6969e-06	0.621592
	Peptide	PAPLQK	Transcription factor Sp2 isoform Iso 1	Q02086-1					0.00491068	0.00256705	0.00385721	0.00153984	0.23572	0.00357819	0.00149871	0.00343228	0.000992556	0.781195	0.00333911	0.00136978	0.00438394	0.00213895	0.133808			0.00309601	0.00105109	0.00350524	0.00124538	0.335992
	Peptide	ATAVVDGAFK	Peroxiredoxin-2 isoform Iso 1	P32119-1					9.10705e-05	6.24677e-05	0.000128786	8.71278e-05	0.235878	1.52877e-05	1.51547e-05	5.92815e-05	8.97602e-05	0.120764	0.00017145	0.000146371	0.000109928	7.66025e-05	0.193491			1.81668e-05	1.83265e-05	3.72846e-05	6.68434e-05	0.201666
	Peptide	AGLQFPVGR	Histone H2A type 2-C isoform Iso 1	Q16777-1					1.61706e-05	2.69186e-05	4.57946e-05	7.83147e-05	0.236286	2.30713e-06	6.39957e-06	2.4407e-06	4.51848e-06	0.953435	2.68539e-05	2.54813e-05	3.09826e-05	5.92348e-05	0.772297			1.04874e-06	3.63295e-06	2.37392e-06	5.41812e-06	0.450696
	Peptide	TGESAEFVCK	Complement factor H-related protein 1 isoform Iso 1	Q03591-1					5.61406e-08	1.94477e-07	2.07092e-07	3.7867e-07	0.236615	5.99551e-05	0.000106324	2.82559e-05	2.42594e-05	0.333628	nd	nd	1.31616e-07	3.04321e-07	0.146152			1.77963e-05	1.58267e-05	4.41055e-05	7.71381e-05	0.120352
	Peptide	VTLSCSGSSSNLGSK	Methylcytosine dioxygenase TET2 isoform Iso 1	Q6N021-1			novo	CSGSSSNL	7.06746e-05	0.000128683	0.000174647	0.000263217	0.236759	6.90805e-06	1.09402e-05	2.2075e-05	3.58411e-05	0.184269	3.14131e-05	4.23854e-05	0.000122661	0.000209464	0.050177			6.92949e-06	7.32061e-06	1.44915e-05	2.70484e-05	0.211015
	Peptide	ETLEQEKQAGES	Thymosin beta-4 isoform Iso 1	P62328-1					0.000226624	0.000263235	0.000501618	0.000724513	0.237083	nd	nd	7.44686e-08	2.57967e-07	0.328183	0.00151938	0.00128193	0.000364121	0.000551285	0.0104461	0.0412263		nd	nd	3.72343e-08	1.8241e-07	0.487479
	Peptide	GAGPAQGLEWMNR	Immunoglobulin heavy variable 1-69 isoform Iso 1	P01742-1	HV		novo	PGQGLEWM	0.00012578	0.000101242	0.000178895	0.000112589	0.237177	0.000235826	0.000206375	0.000372173	0.000256213	0.165166	9.27271e-05	7.84399e-05	0.000152338	0.00010817	0.0993996			0.000249263	0.000206568	0.000304	0.000237939	0.502202
	Peptide	ADRDQYELLCLDNTR	Serotransferrin isoform Iso 1	P02787-1			novo	ADRDQYELLCRENTR	0.00520463	0.00173418	0.00426461	0.00204599	0.237576	0.0122296	0.00329508	0.0109384	0.00298548	0.325403	0.00344095	0.00139309	0.00473462	0.00191595	0.0456732			0.012028	0.0024426	0.011584	0.0031449	0.671582
	Peptide	QVELMESGGGLVQPNSLR	Immunoglobulin heavy variable 3-23 isoform Iso 1	P01764-1	HV	FR1	novo	EVQLVESGGGLVQPGGSLR	2.63289e-05	2.90984e-05	1.34521e-05	2.24828e-05	0.237975	4.03207e-07	1.39675e-06	nd	nd	0.328183	3.41503e-05	3.06278e-05	1.98905e-05	2.6267e-05	0.155314			nd	nd	2.01604e-07	9.87652e-07	0.487479
	Peptide	SEDTALYYCAK	Immunoglobulin heavy variable 3-9 isoform Iso 1	P01782-1	HV	FR3	novo	EDTALYYCAK	2.06012e-05	1.72238e-05	1.29869e-05	1.32735e-05	0.237996	3.4566e-06	4.69271e-06	5.40437e-06	8.43163e-06	0.491734	1.31896e-05	2.63759e-05	1.6794e-05	1.55328e-05	0.668357			5.63939e-06	9.39107e-06	4.43049e-06	6.74703e-06	0.65991
	Peptide	KPVEEYAGGCGGHLAR	Serotransferrin isoform Iso 1	P02787-1			novo	KPVEEYANCHLAR	0.000156565	0.000192876	7.40216e-05	0.000135847	0.238354	1.84077e-05	1.73566e-05	1.76594e-05	1.21312e-05	0.903691	7.58363e-06	2.02594e-05	0.000115293	0.000168509	0.00499444	0.0250817		1.78265e-05	1.21569e-05	1.80336e-05	1.46494e-05	0.966626
	Peptide	GHFSLSLPVK	Alpha-2-macroglobulin isoform Iso 1	P01023-1					nd	nd	1.27951e-05	3.65729e-05	0.238397	1.44446e-05	1.6884e-05	6.20706e-06	7.41836e-06	0.142489	2.44797e-06	7.78812e-06	6.39757e-06	2.61231e-05	0.500171			1.3947e-05	7.00831e-06	1.03258e-05	1.34298e-05	0.29537
	Peptide	VVSVLTVLHQGG	Ig gamma-3 chain C region isoform Iso 1	P01860-1	IgG3		novo	VVSVLTVLHQ	0.000162921	4.15492e-05	0.00014264	4.05427e-05	0.23905	0.000209059	8.27172e-05	0.000173853	5.75846e-05	0.239106	0.000139595	7.6844e-05	0.000152781	4.14615e-05	0.587238			0.000177555	5.11702e-05	0.000191456	7.19831e-05	0.555142
	Peptide	SGLNCPLQK	Epididymal secretory protein E1 isoform Iso 2	P61916-2			novo	LSCPLQK	0.00215482	0.00174802	0.00335858	0.00297432	0.239609	2.89037e-06	1.98481e-06	2.56945e-06	1.97169e-06	0.69493	0.00436351	0.00245968	0.0027567	0.00246381	0.073673			2.07749e-06	1.08007e-06	2.72991e-06	1.94171e-06	0.204611
	Peptide	DLQLTQSPSFLSASVGDR	Immunoglobulin kappa variable 1D-39 isoform Iso 1	P04432-1	KV	FR1	novo	DIQMTQSPSSLSASVGDR	0.000387831	0.000276371	0.000261791	0.000233115	0.240025	0.000416281	0.000430308	0.000258988	0.000197294	0.267246	0.000195291	0.000213755	0.000324811	0.000258194	0.143599			0.000224285	0.000121556	0.000337634	0.000337087	0.151996
	Peptide	NQVSLTKMEK	Ubiquitin carboxyl-terminal hydrolase 35 isoform Iso 2	Q9P2H5-2			novo	EVSLTKIEK	0.00176263	0.00208516	0.00099056	0.000603809	0.240035	0.000139513	9.51225e-05	0.000114059	4.89909e-05	0.421686	0.000699895	0.000736645	0.0013766	0.00155219	0.0851291			0.000100797	9.81815e-05	0.000126786	7.51287e-05	0.383652
	Peptide	LLSWYDNEFGYSNR	Glyceraldehyde-3-phosphate dehydrogenase isoform Iso 1	P04406-1					2.71595e-05	2.83628e-05	1.50046e-05	2.0292e-05	0.240116	3.11525e-07	1.07915e-06	nd	nd	0.328183	5.80032e-05	4.49795e-05	2.10821e-05	2.4904e-05	0.0187023			1.00503e-06	1.77461e-06	1.55762e-07	7.63077e-07	0.136598
	Peptide	QGALELLK	Complement C3 isoform Iso 1	P01024-1			novo	QGALELIK	1.2306e-07	4.26293e-07	1.03664e-06	2.52398e-06	0.240719	7.63665e-06	6.46992e-06	7.53742e-06	3.62292e-06	0.963442	1.45109e-06	4.59801e-06	5.7985e-07	1.83068e-06	0.538646			5.79437e-06	3.23493e-06	7.58703e-06	5.12834e-06	0.278275
	Peptide	GWVTDGFSSLK	Myeloid-derived growth factor isoform Iso 1	Q969H8-1					3.09593e-05	4.60498e-05	6.97329e-05	0.000100104	0.241135	9.01592e-06	8.72392e-06	1.681e-05	1.31174e-05	0.10061	7.56595e-05	8.21906e-05	5.03461e-05	7.87335e-05	0.376321			4.83863e-06	6.73282e-06	1.29129e-05	1.15991e-05	0.0330736
	Peptide	SETSSLPQKDLK	Cilia- and flagella-associated protein 36 isoform Iso 1	Q96G28-1					0.00104468	0.000465137	0.000828847	0.000410987	0.241162	3.30594e-05	1.50083e-05	3.486e-05	1.47492e-05	0.769693	0.000521851	0.000268206	0.000936766	0.000443181	0.00543062	0.0265283		3.49523e-05	1.51905e-05	3.39597e-05	1.45813e-05	0.850488
	Peptide	LAEPSQLLK	Junction plakoglobin isoform Iso 1	P14923-1					0.000103758	7.85458e-05	0.000155632	0.000126992	0.241596	3.62177e-07	1.06114e-06	nd	nd	0.249697	0.000353893	0.000315393	0.000129695	0.000106609	0.033407			8.71395e-07	1.55029e-06	1.81088e-07	7.56802e-07	0.167391
	Peptide	EEQYNSTYR	Ig gamma-1 chain C region isoform Iso 1	P01857-1	IgG1				8.52412e-06	1.12683e-05	4.13244e-06	5.42346e-06	0.241607	0.000292165	0.000169362	0.000321148	0.000184576	0.692432	2.94594e-07	8.05243e-07	6.32828e-06	8.93453e-06	0.00317869	0.0186371		0.000386785	0.000211567	0.000306657	0.00017387	0.233636
	Peptide	APDVFPLLSGCR	Ig delta chain C region isoform Iso 1	P01880-1	IgD		novo	APDVFPIISGCR	6.00862e-06	1.177e-05	1.68734e-05	2.85067e-05	0.241619	8.94473e-05	0.000103292	0.000230786	0.000250522	0.091391	nd	nd	1.1441e-05	2.20386e-05	0.0831427			0.000103785	0.000132393	0.000160117	0.000200824	0.386262
	Peptide	FSGSLLGGGR	Immunoglobulin lambda variable 7-43 isoform Iso 1	P04211-1	LV	FR3	novo	FSGSLLGG	1.27537e-05	1.65467e-05	6.21896e-06	8.95939e-06	0.241753	7.00721e-06	1.38629e-05	7.44568e-06	8.05584e-06	0.925385	1.05543e-05	1.80751e-05	9.48631e-06	1.34341e-05	0.842561			5.95172e-06	6.09348e-06	7.22645e-06	1.10906e-05	0.659439
	Peptide	SLHDFCLVSK	Kunitz-type protease inhibitor 2 isoform Iso 1	O43291-1					6.39614e-05	3.50743e-05	9.38958e-05	7.76957e-05	0.242249	nd	nd	nd	nd	-	0.000156665	7.00553e-05	7.89286e-05	6.09032e-05	0.00157806	0.0121316		8.64081e-08	2.99326e-07	nd	nd	0.160287
	Peptide	KPPELESGGGLVGAPGGSLGR	Immunoglobulin heavy variable 3-7 isoform Iso 1	P01780-1	HV	FR1	novo	ESGGGLVQPGGSL	0.000344436	0.000135651	0.000281961	0.000118688	0.242633	3.35553e-05	1.36625e-05	3.54346e-05	1.90496e-05	0.783825	0.000257911	0.000119013	0.000313199	0.00012867	0.221729			3.62143e-05	2.16172e-05	3.44949e-05	1.62404e-05	0.790422
	Peptide	AQYEDGLAAGK	Arylacetamide deacetylase-like 2 isoform Iso 1	Q6P093-1			novo	AQFEDGLAAVK	0.000201684	0.0001902	0.000328087	0.000311228	0.242717	2.93236e-06	4.27796e-06	3.01912e-06	4.33359e-06	0.96108	0.00176797	0.00306264	0.000264885	0.000260376	0.117566			1.67262e-06	5.79413e-06	2.97574e-06	4.21145e-06	0.446094
	Peptide	LSCVASGFTFR	Immunoglobulin heavy variable 3-9 isoform Iso 1	P01782-1	HV	FR1	novo	LSCAASGFTF	3.45723e-05	1.9415e-05	2.19893e-05	3.06851e-05	0.242744	2.65653e-05	1.37849e-05	2.07476e-05	1.77494e-05	0.379563	1.76392e-05	1.82257e-05	2.82808e-05	2.5921e-05	0.212824			2.70802e-05	2.15211e-05	2.36565e-05	1.58235e-05	0.591355
	Peptide	DLGEENFK	Serum albumin isoform Iso 3	P02768-3					7.06594e-05	3.35811e-05	0.000111999	0.00011218	0.243135	0.000213601	0.000116161	0.0001853	5.54669e-05	0.45753	0.000133559	9.73574e-05	9.13291e-05	8.36885e-05	0.185282			0.000178454	3.24052e-05	0.00019945	9.01868e-05	0.316889
	Peptide	LSCEASGFTFR	Immunoglobulin heavy variable 3-7 isoform Iso 1	P01780-1	HV	FR1	novo	LSCAASGFTF	2.31484e-05	1.48006e-05	1.5316e-05	1.71199e-05	0.243314	1.65307e-05	1.0092e-05	1.5814e-05	1.52771e-05	0.893376	1.24532e-05	2.39541e-05	1.92322e-05	1.61537e-05	0.320796			1.38461e-05	9.88309e-06	1.61723e-05	1.26675e-05	0.581993
	Peptide	YTCLPGYVR	C4b-binding protein alpha chain isoform Iso 1	P04003-1			novo	YSCLPGYI	3.36166e-06	8.7701e-06	2.31247e-07	8.01063e-07	0.243456	2.34666e-05	2.01681e-05	2.34565e-05	1.24241e-05	0.998841	nd	nd	1.79645e-06	6.29671e-06	0.333463			1.54587e-05	9.92248e-06	2.34616e-05	1.63816e-05	0.130511
	Peptide	GTLVTVSSASGEVPK	Reversion-inducing cysteine-rich protein with Kazal motifs isoform Iso 1	O95980-1			novo	GTLIQVPSSAGEV	9.82516e-06	1.90583e-05	2.35855e-05	3.49163e-05	0.243552	1.7679e-05	1.55424e-05	1.45389e-05	1.48405e-05	0.617771	1.98241e-05	5.78688e-05	1.67053e-05	2.83933e-05	0.862573			7.52921e-06	5.21791e-06	1.6109e-05	1.49478e-05	0.0169265
	Peptide	GLNVALANGK	Protein FAM3C isoform Iso 1	Q92520-1					0.00101939	0.000999468	0.00057635	0.000802143	0.243834	4.87197e-07	1.30261e-06	2.16859e-07	4.00252e-07	0.50397	0.000768028	0.000807	0.000797868	0.000914705	0.924265			4.00192e-07	7.0345e-07	3.52028e-07	9.52467e-07	0.877843
	Peptide	TLLDLDNGTR	Exocyst complex component 2 isoform Iso 1	Q96KP1-1			novo	MLDLDNDTR	0.000233935	0.000188814	0.000135494	0.000213408	0.24414	nd	nd	6.45983e-07	2.20912e-06	0.322091	0.00019974	0.000178251	0.000184714	0.000203371	0.829286			6.68864e-07	2.31701e-06	3.22991e-07	1.56297e-06	0.598615
	Peptide	YQVPCQTQTYVK	Skin-specific protein 32 isoform Iso 1	Q5T750-1					4.51711e-05	3.11293e-05	6.74101e-05	5.63759e-05	0.244331	1.11244e-07	3.8536e-07	2.23033e-08	7.72608e-08	0.448437	0.000149641	7.63644e-05	5.62906e-05	4.59619e-05	0.00141406	0.01158		3.49292e-07	1.20998e-06	6.67736e-08	2.75575e-07	0.440634
	Peptide	LPPTTTCQQQKEELLPAQDLK	Complement factor B isoform Iso 1	P00751-1					0.00151354	0.00152068	0.000947559	0.000542672	0.245067	0.000202151	7.77333e-05	0.000181764	7.68777e-05	0.524977	0.000672119	0.000349284	0.00123055	0.00115342	0.0371851			0.000151067	2.91752e-05	0.000191958	7.63211e-05	0.0274356
	Peptide	LVNTGGVPR	Ubiquitin carboxyl-terminal hydrolase 37 isoform Iso 1	Q86T82-1			novo	LVVHYNTGGIPR	4.74967e-05	2.4146e-05	3.533e-05	2.57382e-05	0.245099	4.90684e-06	7.84711e-06	9.05802e-06	1.23638e-05	0.336779	5.54995e-05	5.68242e-05	4.14134e-05	2.51849e-05	0.427089			5.37796e-06	4.50907e-06	6.98243e-06	1.03467e-05	0.522197
	Peptide	QAPGQGLEWMGR	Immunoglobulin heavy variable 1-69 isoform Iso 1	P01742-1	HV		novo	QAPGQGLEWMG	0.000240273	0.000257286	0.000376062	0.000298619	0.24544	0.000104579	9.39327e-05	0.000162314	0.000175181	0.328579	0.000246666	0.000246095	0.000308167	0.000281278	0.524333			8.70884e-05	8.21586e-05	0.000133447	0.000140593	0.30053
	Peptide	LDGGTTDYAAVPK	Chondroitin sulfate N-acetylgalactosaminyltransferase 1 isoform Iso 3	Q8TDX6-3			novo	TEYAAVP	0.000146756	0.000149918	8.79109e-05	8.20235e-05	0.245632	2.5008e-05	1.59411e-05	1.99925e-05	9.14094e-06	0.354684	5.2724e-05	6.40899e-05	0.000117334	0.000121943	0.0448577			2.58534e-05	5.007e-05	2.25002e-05	1.29637e-05	0.823418
	Peptide	VTSLQDWVQK	Haptoglobin isoform Iso 1	P00738-1			novo	VTSIQDWVQK	0.000241371	0.00034333	0.000100048	0.000226123	0.246412	9.20345e-05	7.08573e-05	0.000110061	5.26436e-05	0.486724	0.000238777	0.000567384	0.000170709	0.000293325	0.70217			5.58782e-05	2.96336e-05	0.000101048	6.17368e-05	0.00549246
	Peptide	APSLLLYK	Contactin-associated protein-like 3 isoform Iso 2	Q9BZ76-2			novo	PSLLLY	8.45417e-06	1.79412e-05	1.9361e-05	2.61844e-05	0.246608	3.94962e-06	6.86575e-06	3.44789e-06	3.81946e-06	0.826964	3.65943e-06	7.11177e-06	1.39076e-05	2.2647e-05	0.051586			5.83208e-06	9.33227e-06	3.69875e-06	5.43941e-06	0.475482
	Peptide	LLLYDATGGR	Leucine-rich repeat serine/threonine-protein kinase 2 isoform Iso 1	Q5S007-1			novo	LLLYDILTTGGR	8.67769e-05	7.53946e-05	5.51309e-05	5.30769e-05	0.247137	1.4336e-05	1.37958e-05	7.28793e-06	7.3582e-06	0.13705	3.67403e-05	6.28928e-05	7.09539e-05	6.57814e-05	0.144928			1.01501e-05	1.08876e-05	1.0812e-05	1.13964e-05	0.868646
	Peptide	LYEQLSGK	Phosphatidylethanolamine-binding protein 1 isoform Iso 1	P30086-1					0.000302608	0.000185884	0.000405577	0.000235669	0.247355	3.47911e-07	8.18755e-07	nd	nd	0.155186	0.00204857	0.00162679	0.000354092	0.000214135	0.00411224	0.0222684		2.45887e-08	8.51777e-08	1.73956e-07	5.9345e-07	0.238272
	Peptide	EGQLVESGGGLVQPGR	Immunoglobulin heavy variable 3-9 isoform Iso 1	P01782-1	HV	FR1	novo	EVQLVESGGGLVQPGR	2.34731e-05	3.06907e-05	1.1695e-05	1.45408e-05	0.247407	5.26533e-06	7.99911e-06	1.87794e-06	3.0694e-06	0.192132	8.28624e-06	1.4609e-05	1.7584e-05	2.42445e-05	0.231851			2.86571e-06	3.86841e-06	3.57163e-06	6.1726e-06	0.72044
	Peptide	ALPQPQNVTSLLGCTH	Hemopexin isoform Iso 1	P02790-1					2.21981e-05	3.16759e-05	1.03943e-05	1.21299e-05	0.247767	0.00012923	2.59352e-05	0.000114901	1.63885e-05	0.119935	3.2493e-06	7.2859e-06	1.62962e-05	2.42195e-05	0.0213667			0.00013178	4.08905e-05	0.000122066	2.24434e-05	0.455361
	Peptide	NFPPSQDASGDLYTTSSQLTLPATQCLAGK	Ig alpha-1 chain C region isoform Iso 1	P01876-1	IgA				0.000249318	0.000217082	0.000652763	0.00112909	0.2479	0.000261519	0.000224587	0.000382233	0.000415619	0.385643	0.000488215	0.000988162	0.00045104	0.000821403	0.90547			0.000168937	0.000169993	0.000321876	0.000332474	0.0766364
	Peptide	LQVLVEPDHFK	Galectin-3 isoform Iso 1	P17931-1			novo	QVLVEPDHFK	0.000245207	0.000186327	0.000166182	0.000135939	0.24793	1.08639e-07	3.58228e-07	7.1251e-09	2.46821e-08	0.348272	0.000307845	0.000215463	0.000205695	0.000164533	0.122788			nd	nd	5.78821e-08	2.5368e-07	0.43809
	Peptide	TPLTATLSK	Ig alpha-1 chain C region isoform Iso 1	P01876-1	IgA		novo	TPLSATLS	0.000386168	0.000258902	0.000760255	0.00103759	0.248247	0.00196529	0.00161924	0.00198534	0.00117501	0.972618	0.00116567	0.00188098	0.000573211	0.000763843	0.313637			0.00115985	0.000739574	0.00197532	0.00138362	0.0275538
	Peptide	DSTYSLSSTLTLSK	Ig kappa chain C region isoform Iso 1	P01834-1	KC				0.00516728	0.00466705	0.00760864	0.00539997	0.248693	0.00259616	0.0018868	0.00307807	0.00279547	0.625521	0.0144509	0.00655299	0.00638796	0.00509097	0.000266257	0.00437508		0.00419728	0.0030666	0.00283711	0.00234534	0.148271
	Peptide	PNSMVVEHPEFLK	Gelsolin isoform Iso 3	P06396-3					nd	nd	5.75577e-07	1.68285e-06	0.248734	0.000220802	0.000105087	0.000173628	8.537e-05	0.240265	nd	nd	2.87789e-07	1.20035e-06	0.415408			0.000214059	8.75869e-05	0.000197215	9.66836e-05	0.614937
	Peptide	ALPAPLENGK	Protein MRVI1 isoform Iso 8	Q9Y6F6-8			novo	ALPALLENGK	0.00046156	0.000383182	0.000301335	0.000270064	0.249059	6.68637e-06	7.27945e-06	1.06793e-05	1.75104e-05	0.47722	0.000137277	0.00023995	0.000381448	0.000334367	0.0310687			6.14701e-06	8.57968e-06	8.68284e-06	1.32719e-05	0.552586
	Peptide	VLAPSSSLPTSLTLHHPR	Desmoglein-1 isoform Iso 1	Q02413-1					2.02709e-05	2.74871e-05	3.34095e-05	2.68959e-05	0.249246	nd	nd	nd	nd	-	3.56261e-05	3.26176e-05	2.68402e-05	2.74289e-05	0.40084			nd	nd	nd	nd	-
	Peptide	YSLTYLYTGLSK	Zinc-alpha-2-glycoprotein isoform Iso 1	P25311-1					1.81147e-05	2.31417e-05	3.11905e-05	3.05157e-05	0.249545	nd	nd	nd	nd	-	4.99378e-05	2.84544e-05	2.46526e-05	2.73147e-05	0.0142728	0.04986		nd	nd	nd	nd	-
	Peptide	KVAELEEEQSQGSSSYSDWVK	Microtubule-associated protein 1A isoform Iso 1	P78559-1					0.000496406	0.000546206	0.000276919	0.000339299	0.249652	0.000970946	0.000623895	0.000954129	0.00077133	0.953704	1.94981e-05	5.20531e-05	0.000386663	0.000458597	0.000719452	0.00802774		0.000738788	0.000468784	0.000962537	0.000686131	0.317767
	Peptide	TVAACNLPLVR	Protein AMBP isoform Iso 1	P02760-1					nd	nd	2.72472e-07	7.98425e-07	0.24976	1.92618e-05	9.22047e-06	1.51493e-05	6.1776e-06	0.212646	nd	nd	1.36236e-07	5.69429e-07	0.416379			1.80583e-05	9.71031e-06	1.72055e-05	7.95763e-06	0.779933
	Peptide	VQAAVGTSAAPVPSDNH	Apolipoprotein E isoform Iso 1	P02649-1					4.31539e-06	7.19386e-06	1.37271e-06	4.7552e-06	0.249786	1.06493e-05	5.10451e-06	9.31685e-06	5.32979e-06	0.538116	1.31491e-06	3.13137e-06	2.84405e-06	6.15014e-06	0.329915			4.17186e-06	4.09044e-06	9.98306e-06	5.14884e-06	0.00172846
	Peptide	EVNVSPCPTQPCQLSK	Epididymal secretory protein E1 isoform Iso 2	P61916-2					0.00363841	0.00237305	0.00555209	0.00501486	0.249884	1.71373e-06	2.26868e-06	1.85842e-06	2.25064e-06	0.876802	0.00690946	0.00413676	0.00459525	0.00395933	0.112497			5.59096e-07	8.07309e-07	1.78607e-06	2.21124e-06	0.0215809
	Protein	P01615-1	Immunoglobulin kappa variable 2D-28 isoform Iso 1	P01615-1	KV				8.43171e-06	1.69584e-05	3.71668e-05	8.05872e-05	0.250099	0.000172271	0.000110868	0.000185144	0.000207864	0.85213	1.78108e-06	6.16983e-06	2.27993e-05	5.88125e-05	0.0961416			0.000270493	0.000297425	0.000178707	0.000163053	0.335339
	Peptide	LLLQPCGSK	Corneodesmosin isoform Iso 1	Q15517-1			novo	LLFQPCG	9.41587e-05	7.81155e-05	0.000134965	9.06732e-05	0.250167	1.46756e-06	2.55157e-06	2.35542e-06	3.23343e-06	0.463145	0.000302071	0.000209699	0.000114562	8.53513e-05	0.0108206	0.0419694		2.52782e-06	4.15364e-06	1.91149e-06	2.88437e-06	0.605975
	Peptide	SSLSVPYVLVPLK	Complement C3 isoform Iso 1	P01024-1					2.41397e-06	3.66867e-06	7.40126e-06	1.38546e-05	0.250297	1.40127e-05	9.81908e-06	1.22008e-05	5.8741e-06	0.588836	8.18608e-06	2.22175e-05	4.90762e-06	1.02337e-05	0.6348			7.89107e-06	3.0237e-06	1.31068e-05	7.96681e-06	0.00799703
	Peptide	EDPQTFYYAVAVVKK	Serotransferrin isoform Iso 1	P02787-1					0.000572962	0.000181066	0.000466687	0.000253919	0.250419	0.000219221	7.86452e-05	0.000181695	6.02099e-05	0.202893	0.000393463	0.000256653	0.000519825	0.0002224	0.13597			0.000196679	6.45019e-05	0.000200458	7.11284e-05	0.87792
	Peptide	LGVEFDETTADDR	Fatty acid-binding protein, heart isoform Iso 1	P05413-1			novo	LGEEFDETTADDR	1.41238e-05	2.3958e-05	4.03925e-05	7.18652e-05	0.25044	nd	nd	nd	nd	-	0.000128094	0.000156428	2.72581e-05	5.40792e-05	0.0502861			nd	nd	nd	nd	-
	Peptide	FNWYVDGVTGMR	Ig gamma-1 chain C region isoform Iso 1	P01857-1	IgG1		novo	FNWYVDGV	1.15147e-05	8.79225e-06	7.45334e-06	8.06061e-06	0.250806	5.76224e-05	1.57377e-05	5.23946e-05	1.50025e-05	0.413849	9.16497e-07	2.75533e-06	9.484e-06	8.50579e-06	9.40663e-05	0.00260527		5.35163e-05	8.36936e-06	5.50085e-05	1.52718e-05	0.707544
	Peptide	GLLLYDASNR	Immunoglobulin kappa variable 3-11 isoform Iso 1	P04433-1	KV	FR2/CDR2	novo	LLIYDASNR	0.000388424	0.000130491	0.000322514	0.000143108	0.251026	4.29522e-05	3.03718e-05	4.02581e-05	8.9774e-06	0.772932	0.000351328	9.74135e-05	0.000355469	0.000138101	0.926702			4.24472e-05	1.42458e-05	4.16052e-05	2.19456e-05	0.9049
	Peptide	GLPAPLEKTLSK	Ig gamma-2 chain C region isoform Iso 1	P01859-1	IgG2				7.22037e-05	1.72091e-05	8.70012e-05	3.93409e-05	0.251038	1.45578e-06	2.25323e-06	3.57757e-07	8.32157e-07	0.135702	7.78305e-05	2.63171e-05	7.96024e-05	3.06426e-05	0.865259			3.5134e-07	8.29437e-07	9.0677e-07	1.75324e-06	0.205788
	Peptide	LVDTLPQKPR	Uteroglobin isoform Iso 1	P11684-1					0.000289689	0.000211625	0.00044171	0.000393481	0.251113	nd	nd	nd	nd	-	0.000948343	0.000756012	0.0003657	0.000318584	0.023815			nd	nd	nd	nd	-
	Peptide	LLLSDANSR	E3 ubiquitin-protein ligase SHPRH isoform Iso 2	Q149N8-2			novo	LSDANSR	2.12845e-05	2.1256e-05	5.43117e-05	9.25848e-05	0.251363	8.37922e-07	1.23303e-06	1.25977e-05	2.8658e-05	0.183174	1.39383e-05	2.36175e-05	3.77981e-05	6.78253e-05	0.132036			2.81584e-06	3.98549e-06	6.71781e-06	2.07266e-05	0.381578
	Peptide	KVLLDGVQNPR	Complement C3 isoform Iso 1	P01024-1					6.19803e-07	1.13512e-06	3.18533e-06	7.27237e-06	0.251438	3.45352e-06	3.42228e-06	2.19579e-06	1.57021e-06	0.264819	4.63566e-06	1.0145e-05	1.90257e-06	5.25616e-06	0.395631			2.23782e-06	1.53547e-06	2.82465e-06	2.68202e-06	0.488931
	Peptide	DVGSYQEKVDVVLGPLQLQTPPR	Deleted in malignant brain tumors 1 protein isoform Iso 9	Q9UGM3-9					0.000102234	9.1571e-05	0.000169897	0.000174768	0.251548	nd	nd	nd	nd	-	3.46541e-05	4.13115e-05	0.000136066	0.000140757	0.00279048	0.0172568		nd	nd	nd	nd	-
	Peptide	LLYQVSGGR	Uronyl 2-sulfotransferase isoform Iso 1	Q9Y2C2-1			novo	LLYQLSGG	7.57553e-05	6.17389e-05	0.000149736	0.000204501	0.251685	1.43452e-05	1.55208e-05	1.5727e-05	1.25642e-05	0.812773	4.99828e-05	4.75613e-05	0.000112746	0.000152486	0.0748115			1.82886e-05	2.12902e-05	1.50361e-05	1.38278e-05	0.583383
	Peptide	VPTANVSVVDLTCR	Glyceraldehyde-3-phosphate dehydrogenase isoform Iso 1	P04406-1					6.5355e-05	4.79923e-05	9.32259e-05	6.6542e-05	0.251856	2.49027e-06	4.89104e-06	6.45747e-06	8.82784e-06	0.18707	0.000156507	8.07753e-05	7.92905e-05	5.84967e-05	0.00238293	0.0160039		2.19855e-06	3.60123e-06	4.47387e-06	7.26761e-06	0.217662
	Peptide	LLLYGLSSR	Glutamine--tRNA ligase isoform Iso 2	P47897-2			novo	LLYGLASR	4.43336e-05	6.92267e-05	9.21759e-05	0.000122814	0.252339	1.95355e-05	3.17561e-05	1.88459e-05	2.38146e-05	0.952555	3.10126e-05	4.78406e-05	6.82548e-05	0.000100513	0.141354			1.26692e-05	1.07501e-05	1.91907e-05	2.74529e-05	0.316086
	Peptide	SGGLPALVR	Junction plakoglobin isoform Iso 1	P14923-1					3.5252e-05	2.77167e-05	5.17599e-05	3.99975e-05	0.252501	1.42853e-06	1.75472e-06	1.90729e-06	2.33573e-06	0.575993	0.000124128	9.78711e-05	4.35059e-05	3.46932e-05	0.0165823			1.06505e-06	1.77822e-06	1.66791e-06	2.03509e-06	0.389385
	Peptide	SSDYFGNGR	Alpha-amylase 1 isoform Iso 1	P04745-1					9.45567e-05	0.000107414	0.000329727	0.000668338	0.25284	nd	nd	nd	nd	-	0.000183755	0.000218372	0.000212142	0.000483294	0.809879			nd	nd	nd	nd	-
	Peptide	VAKENNVDAVHPGYGFLSER	Pyruvate carboxylase, mitochondrial isoform Iso 1	P11498-1					3.90725e-05	3.06457e-05	2.66748e-05	2.00678e-05	0.253576	7.09161e-06	4.0771e-06	5.48713e-06	3.55543e-06	0.315373	1.79798e-05	2.76147e-05	3.28736e-05	2.61125e-05	0.122629			6.40482e-06	3.32665e-06	6.28937e-06	3.8298e-06	0.929712
	Peptide	KALSVDSTK	Endothelin-1 receptor isoform Iso 3	P25101-3			novo	ALSVDSSTK	8.0642e-05	0.000181948	1.68858e-05	2.57437e-05	0.253697	1.19414e-05	1.86163e-05	5.54604e-06	6.17619e-06	0.278508	5.37237e-06	8.97727e-06	4.87639e-05	0.000131187	0.120167			1.03812e-05	1.05472e-05	8.74373e-06	1.39521e-05	0.7228
	Peptide	QVELVESGGGLVQPGGSLK	Immunoglobulin heavy variable 3-48 isoform Iso 1	P01763-1	HV	FR1	novo	EVQLVESGGGLVQPGGSLR	2.7706e-05	1.72872e-05	2.04873e-05	1.25568e-05	0.254377	2.09631e-05	1.41961e-05	1.97234e-05	1.21321e-05	0.820243	3.2195e-05	1.62277e-05	2.40967e-05	1.52292e-05	0.150175			2.02692e-05	9.69541e-06	2.03433e-05	1.29297e-05	0.98614
	Peptide	KGDSGFQMNQLR	Serotransferrin isoform Iso 1	P02787-1			novo	DSGFQMNQLR	0.000131741	0.000120668	8.51957e-05	6.43689e-05	0.25485	2.45945e-06	2.98212e-06	1.86904e-06	4.10397e-06	0.69072	2.70231e-05	2.98851e-05	0.000108468	9.75222e-05	0.000740984	0.00808425		2.69161e-06	3.41002e-06	2.16424e-06	3.52126e-06	0.671403
	Peptide	QVQVEGLSGNLK	G-protein coupled receptor-associated sorting protein 2 isoform Iso 1	Q96D09-1					5.30811e-05	4.25339e-05	3.51177e-05	3.22093e-05	0.255973	8.46628e-06	1.00631e-05	6.37551e-06	5.68439e-06	0.537334	2.423e-05	2.96384e-05	4.40994e-05	3.80208e-05	0.122929			5.38998e-06	4.10723e-06	7.4209e-06	8.06384e-06	0.323839
	Peptide	LPVEEAYKR	Desmoplakin isoform DPI	P15924-1					3.52193e-05	2.7794e-05	5.52225e-05	5.20109e-05	0.256362	2.20522e-07	7.63911e-07	2.93588e-07	7.85229e-07	0.819418	0.000165661	0.00014998	4.52209e-05	4.20428e-05	0.0184631			4.624e-07	9.70915e-07	2.57055e-07	7.58535e-07	0.49049
	Peptide	CPAPELLGGPSVFLFPPKPK	Ig gamma-3 chain C region isoform Iso 1	P01860-1	IgG3				0.000684036	0.000489787	0.000499243	0.000237865	0.257014	0.0088505	0.00732104	0.0100518	0.00584549	0.661247	0.000512656	0.000297819	0.000591639	0.0003882	0.540641			0.00966225	0.00499684	0.00945114	0.00650785	0.922091
	Peptide	FSGSGSGTDFTLGK	Immunoglobulin kappa variable 4-1 isoform Iso 1	P06312-1	KV	FR3	novo	FSGSGSGTDFTL	0.000868219	0.000564389	0.000651893	0.00031145	0.257485	7.56372e-05	2.79181e-05	7.57621e-05	4.16722e-05	0.993191	0.000556083	0.000282905	0.000760056	0.000459284	0.169069			9.76642e-05	4.33913e-05	7.56997e-05	3.46887e-05	0.108811
	Peptide	VAAEDWK	Ig alpha-2 chain C region isoform Iso 1	P01877-1	IgA				8.76142e-05	7.75476e-05	0.000301275	0.000616082	0.257606	0.000557999	0.000504629	0.000945366	0.000689207	0.130473	0.000258049	0.00039329	0.000194444	0.000443071	0.676606			0.000573139	0.000340302	0.000751683	0.000622985	0.274412
	Protein	P10909-1	Clusterin isoform Iso 1	P10909-1					1.05868e-05	3.66737e-05	9.01837e-05	0.000228732	0.257797	5.19922e-05	4.22935e-05	5.93114e-05	4.16117e-05	0.673291	7.36469e-06	2.09765e-05	5.03853e-05	0.000165281	0.221311			4.18042e-05	3.83367e-05	5.56518e-05	4.12018e-05	0.337937
	Peptide	YAASSYLSLTPEQWK	Ig lambda-7 chain C region isoform Iso 1	A0M8Q6-1	LC				0.0178909	0.00489969	0.0200125	0.00400218	0.257805	0.014978	0.00481719	0.0187123	0.00396499	0.0500535	0.0176805	0.00306654	0.0189517	0.00450736	0.386323			0.0181003	0.0039189	0.0168451	0.00471749	0.433076
	Peptide	FSGSGSGTDFTLELSR	Immunoglobulin kappa variable 4-1 isoform Iso 1	P06312-1	KV	FR3	novo	FSGSGSGTDFTL	5.52011e-05	3.26641e-05	7.12959e-05	3.51718e-05	0.257869	4.50891e-05	2.21151e-05	4.49901e-05	2.04458e-05	0.991017	8.82317e-05	4.97209e-05	6.32485e-05	3.41978e-05	0.085425			5.23805e-05	1.84355e-05	4.50396e-05	2.08288e-05	0.308559
	Peptide	LALDFQR	Galectin-3 isoform Iso 1	P17931-1			novo	ALDFQR	0.000421089	0.000330789	0.000294892	0.000179843	0.25806	2.2057e-07	3.56039e-07	1.70278e-06	5.46092e-06	0.368099	0.000538547	0.000329396	0.00035799	0.000268245	0.0866519			9.79404e-08	2.30172e-07	9.61676e-07	3.85957e-06	0.285783
	Peptide	LGPAPLENGK	Putative glutathione-specific gamma-glutamylcyclotransferase 2 isoform Iso 1	Q8WUX2-1			novo	LGPAPLED	0.000533754	0.000592336	0.000308371	0.000318519	0.25813	1.64095e-06	3.65265e-06	6.80233e-06	1.65555e-05	0.312258	6.8532e-05	9.29514e-05	0.000421062	0.000479142	0.00178373	0.013135		2.74881e-06	4.23587e-06	4.22164e-06	1.20172e-05	0.594768
	Peptide	TPECPSHTQPLGVYLLTPAVQDLWLR	Ig delta chain C region isoform Iso 1	P01880-1	IgD				nd	nd	1.17886e-06	3.51973e-06	0.258394	6.93488e-05	6.35088e-05	0.000199423	0.000257574	0.114481	nd	nd	5.89428e-07	2.50748e-06	0.424494			9.03084e-05	0.000131896	0.000134386	0.000195122	0.486385
	Peptide	FSTVAGESGSADTVRDPR	Catalase isoform Iso 1	P04040-1					2.05957e-05	1.61726e-05	4.44714e-05	6.78861e-05	0.258445	8.14653e-07	1.40696e-06	5.47448e-07	9.9843e-07	0.59698	0.000214177	0.000174751	3.25335e-05	4.97783e-05	0.00419798	0.0224292		2.03771e-06	4.6533e-06	6.81051e-07	1.20088e-06	0.340485
	Peptide	EELLPAQDLK	Complement factor B isoform Iso 1	P00751-1			novo	EELLPAQDIK	0.000411868	0.000436271	0.000257202	0.000122733	0.258738	0.000390284	0.000116639	0.00040782	0.000152145	0.754332	0.000192535	0.000117649	0.000334535	0.000323223	0.0646261			0.000339844	6.39939e-05	0.000399052	0.000132882	0.0800758
	Glycan	A2G_IgG1	Fc-glycan from IgG1		IgG1				0.0175286	0.0150689	0.0121101	0.00518368	0.259093	0.0147958	0.0125224	0.0103027	0.00585013	0.277158	0.0158403	0.00854325	0.0148194	0.0113626	0.785642			0.00922848	0.0060905	0.0125493	0.0098301	0.293121
	Peptide	DPDQTDGLGLSYLSSHLANVER	Gelsolin isoform Iso 2	P06396-2					1.87642e-06	5.61325e-06	nd	nd	0.259283	0.000370681	5.63901e-05	0.000338532	6.70716e-05	0.217025	nd	nd	9.3821e-07	3.99848e-06	0.425326			0.000462596	0.00015231	0.000354606	6.27848e-05	0.0348389
	Peptide	WQSGLSLNNVFKMSSVQKMMQAGK	Fidgetin-like protein 1 isoform Iso 1	Q6PIW4-1					1.76508e-06	4.94668e-06	2.60678e-05	7.06396e-05	0.259286	0.000262619	9.65423e-05	0.000214746	7.28138e-05	0.184071	nd	nd	1.39164e-05	5.052e-05	0.350174			0.000232304	7.68446e-05	0.000238683	8.7127e-05	0.83109
	Peptide	QLTHPDTVCLAK	Putative ATP-dependent RNA helicase TDRD9 isoform Iso 2	Q8NDG6-2			novo	QLTLVPLPTHPHPDLVCLA	0.000118399	0.000102808	7.77564e-05	6.49248e-05	0.25933	3.34318e-05	1.64569e-05	3.31378e-05	1.42523e-05	0.96311	4.0142e-05	5.38522e-05	9.80776e-05	8.66133e-05	0.0420004			4.08816e-05	1.97953e-05	3.32848e-05	1.50565e-05	0.207896
	Peptide	EVDAMTLDLCEPNNK	WW domain-containing oxidoreductase isoform Iso 2	Q9NZC7-2			novo	VEAMTLDL	6.7636e-05	2.71431e-05	5.19265e-05	3.83751e-05	0.259382	0.000174559	8.23571e-05	0.000188751	4.70124e-05	0.609335	3.15586e-05	3.18381e-05	5.97813e-05	3.3482e-05	0.0209191			0.000199726	5.28827e-05	0.000181655	6.59808e-05	0.415803
	Peptide	VTLTCQASGADLK	V-set and immunoglobulin domain-containing protein 10 isoform Iso 2	Q8N0Z9-2	Ig		novo	VTLTCQVSGA	2.2536e-05	1.4592e-05	3.21921e-05	2.4959e-05	0.259692	6.71274e-06	6.8255e-06	1.36468e-05	3.13632e-05	0.46861	2.41785e-05	3.2132e-05	2.73641e-05	2.05935e-05	0.719895			7.70832e-06	7.14834e-06	1.01798e-05	2.24781e-05	0.626753
	Protein	P0C0L5-1	Complement C4-B isoform Iso 1	P0C0L5-1					4.19078e-05	6.71133e-05	8.1201e-05	9.66641e-05	0.259809	0.00959098	0.00375136	0.00757356	0.00217419	0.121261	8.31292e-05	6.43696e-05	6.15544e-05	8.382e-05	0.439772			0.00719946	0.00383134	0.00858227	0.00317064	0.257821
	Peptide	LSCAASGFSFSR	Immunoglobulin heavy variable 3-7 isoform Iso 1	P01780-1	HV	FR1	novo	LSCAASGFTFS	3.19139e-05	1.80493e-05	4.59588e-05	3.7518e-05	0.259864	1.39577e-05	1.38951e-05	1.39814e-05	1.29509e-05	0.996598	2.62448e-05	3.24531e-05	3.89364e-05	2.96726e-05	0.248902			1.59673e-05	1.1729e-05	1.39695e-05	1.31361e-05	0.659139
	Peptide	GALPAPLENK	DNA-binding protein RFX7 isoform Iso 2	Q2KHR2-2			novo	AVPAPLDNK	0.00040227	0.000521413	0.000207721	0.00024656	0.260071	1.08276e-06	2.16787e-06	1.10634e-06	2.37394e-06	0.97996	2.86867e-05	4.53781e-05	0.000304995	0.000411064	0.00335991	0.0190967		4.22079e-07	1.20181e-06	1.09455e-06	2.2233e-06	0.247368
	Peptide	QAPGKGPEWVGR	Immunoglobulin heavy variable 3-48 isoform Iso 1	P01763-1	HV		novo	QAPGKGLEWV	2.99952e-06	4.59965e-06	5.67467e-06	6.56806e-06	0.2602	7.30187e-07	1.09422e-06	9.72807e-07	1.76715e-06	0.689852	8.43828e-06	1.49018e-05	4.3371e-06	5.71116e-06	0.374705			4.633e-06	7.54055e-06	8.51497e-07	1.44274e-06	0.112136
	Peptide	SGNTATLTLTR	Immunoglobulin lambda variable 3-1 isoform Iso 1	P01715-1	LV		novo	SGNTATLTISR	1.8441e-05	2.77716e-05	8.3997e-06	1.03725e-05	0.260222	3.12678e-05	5.48347e-05	1.75771e-05	1.90096e-05	0.427906	3.81725e-06	5.99405e-06	1.34204e-05	2.11335e-05	0.0477278			1.70805e-05	1.48862e-05	2.44224e-05	4.07404e-05	0.438589
	Peptide	FSGSVSGTDFTLK	Immunoglobulin kappa variable 2D-28 isoform Iso 1	P01615-1	KV	FR3	novo	FSGSGSGTDFTLK	1.83378e-05	1.9068e-05	3.14842e-05	3.44904e-05	0.260265	2.51673e-06	6.21262e-06	1.14534e-05	3.96757e-05	0.456279	2.1427e-05	1.62137e-05	2.4911e-05	2.80697e-05	0.694308			3.70541e-07	1.28359e-06	6.98506e-06	2.81452e-05	0.262293
	Peptide	ALSVTATVGETK	Microtubule-associated serine/threonine-protein kinase 4 isoform Iso 5	O15021-1					7.95992e-05	0.00017606	1.80253e-05	4.0506e-05	0.260313	4.18521e-05	6.45058e-05	2.2792e-05	2.00387e-05	0.346029	nd	nd	4.88122e-05	0.000128835	0.201359			1.37792e-05	1.20555e-05	3.2322e-05	4.77164e-05	0.0837124
	Peptide	SSEDPNEDLVER	Immunoglobulin J chain isoform Iso 1	P01591-1	Ig				1.93855e-05	2.39813e-05	6.99707e-05	0.000146169	0.260499	7.07517e-06	9.22245e-06	3.6895e-06	5.84241e-06	0.294336	0.000253277	0.000463971	4.46781e-05	0.000105645	0.151015			7.24076e-06	1.08306e-05	5.38234e-06	7.74551e-06	0.557011
	Peptide	KDSGFQMNQLR	Serotransferrin isoform Iso 1	P02787-1					0.00150578	0.000684555	0.00123339	0.000446719	0.260748	0.000630597	0.000312699	0.000519966	0.000337555	0.413863	0.000993811	0.000553844	0.00136959	0.000582165	0.0723749			0.000567911	0.000282377	0.000575281	0.000323191	0.946877
	Peptide	NQVSLTCLVKN	Ig gamma-3 chain C region isoform Iso 1	P01860-1	IgG3		novo	NQVSLTCLVKG	0.000180856	0.000197158	0.000109648	7.37396e-05	0.260786	2.95171e-07	6.95942e-07	1.09332e-07	3.78739e-07	0.425209	6.22723e-05	6.66269e-05	0.000145252	0.000150046	0.0281188			1.2347e-07	4.27714e-07	2.02252e-07	5.56103e-07	0.669822
	Peptide	LTSDDTAVYYCAR	Immunoglobulin heavy variable 1-2 isoform Iso 1	P23083-1	HV	FR3	novo	LRSDDTAVYYCAR	6.85108e-05	5.96094e-05	4.67098e-05	2.50787e-05	0.261391	2.96874e-05	2.11522e-05	1.86501e-05	1.44495e-05	0.149755	3.74574e-05	4.76463e-05	5.76103e-05	4.60889e-05	0.229651			1.35551e-05	1.25645e-05	2.41688e-05	1.85907e-05	0.0842445
	Peptide	ADAAPDEKVLDSGFR	Polymeric immunoglobulin receptor isoform Iso 1	P01833-1					6.02607e-05	8.26498e-05	0.000102477	9.62941e-05	0.261515	1.59707e-06	5.53242e-06	nd	nd	0.328183	0.00012003	9.99555e-05	8.1369e-05	9.03694e-05	0.250721			nd	nd	7.98535e-07	3.91201e-06	0.487479
	Peptide	LGKPAPDFK	Peroxiredoxin-2 isoform Iso 1	P32119-1					2.5217e-05	1.9485e-05	4.20468e-05	4.59892e-05	0.261542	2.29363e-07	4.78591e-07	nd	nd	0.111071	4.22922e-05	3.49971e-05	3.36319e-05	3.55948e-05	0.493698			3.00508e-07	7.25242e-07	1.14681e-07	3.51097e-07	0.415522
	Peptide	STLTLDGGVLVHVQK	Fatty acid-binding protein, adipocyte isoform Iso 1	P15090-1					0.000422149	0.000324416	0.000701488	0.000763298	0.261718	8.81329e-08	3.05301e-07	nd	nd	0.328183	0.00100094	0.00068228	0.000561818	0.000591047	0.0539089			nd	nd	4.40664e-08	2.15881e-07	0.487479
	Peptide	YGQTLRPLCLPCTEGTTR	Complement factor B isoform Iso 1	P00751-1					0.00156493	0.00168633	0.000965711	0.000542563	0.261921	0.000632923	0.000188103	0.000581573	0.000232017	0.557559	0.00052795	0.000318332	0.00126532	0.00126273	0.0117291	0.0439291		0.000501329	7.33088e-05	0.000607248	0.00020822	0.0328886
	Peptide	GSCDTPPPCPR	Liprin-alpha-3 isoform Iso 2	O75145-2			novo	DTPPPTPR	0.000691224	0.000858456	0.000356439	0.000528608	0.262351	0.00152874	0.00162487	0.00162223	0.0013696	0.880265	8.80007e-05	0.00019869	0.000523831	0.000717865	0.00966019	0.0390235		0.001073	0.000656723	0.00157549	0.00147041	0.166092
	Protein	P04196-1	Histidine-rich glycoprotein isoform Iso 1	P04196-1					nd	nd	1.40952e-06	4.2459e-06	0.262497	0.000653532	0.000210781	0.000651103	0.000238579	0.97915	nd	nd	7.04761e-07	3.02328e-06	0.428323			0.000656903	0.000221048	0.000652318	0.000220165	0.953435
	Peptide	VQWKVDNALQSGNSQESVTEQDSKDSTYSLSSTLTLSK	Ig kappa chain C region isoform Iso 1	P01834-1	KC				0.000250277	0.000168673	0.000181026	0.00012298	0.262808	3.46263e-05	2.40073e-05	3.19829e-05	2.11519e-05	0.777408	0.000203333	0.000237724	0.000215652	0.000148631	0.849549			2.78367e-05	2.39743e-05	3.33046e-05	2.21685e-05	0.501578
	Peptide	GGTLVTVSSASTK	Coatomer subunit beta isoform Iso 1	P53618-1			novo	GTLVTLSSAPT	0.00090802	0.000420427	0.000712093	0.000415735	0.263343	5.97144e-05	2.63177e-05	5.50367e-05	1.88769e-05	0.621819	0.000424293	0.00014719	0.000810057	0.000420965	0.000331841	0.00499526		6.94174e-05	3.99577e-05	5.73755e-05	2.25252e-05	0.347964
	Peptide	KPVEGGEYAGGCHLAR	Serotransferrin isoform Iso 1	P02787-1			novo	KPVEEYANCHLAR	0.00041336	0.000391482	0.000247875	0.000310528	0.263606	1.96207e-05	2.18678e-05	3.99628e-05	3.72375e-05	0.116954	4.02217e-05	7.93689e-05	0.000330617	0.000355751	0.00071497	0.00802056		2.90546e-05	4.36476e-05	2.97917e-05	3.162e-05	0.954099
	Peptide	VQLDNLPSEK	Serine/threonine-protein kinase SIK3 isoform Iso 2	Q9Y2K2-2			novo	VQLDNLP	9.33246e-05	8.70105e-05	0.000131348	7.49779e-05	0.263798	1.07407e-05	6.6543e-06	1.4181e-05	9.60913e-06	0.318991	0.000386636	0.000212534	0.000112336	8.17718e-05	0.000893166	0.00884595		1.22811e-05	1.01956e-05	1.24608e-05	8.27195e-06	0.954982
	Peptide	ALEWLAGR	26S proteasome non-ATPase regulatory subunit 1 isoform Iso 2	Q99460-2			novo	LEWLASR	3.62268e-05	5.57722e-05	7.81298e-05	0.000112293	0.263845	2.64437e-06	4.55076e-06	2.63394e-06	3.36057e-06	0.994961	8.3114e-06	1.11561e-05	5.71783e-05	8.93107e-05	0.0142431	0.0497381		1.56684e-05	3.49785e-05	2.63915e-06	3.91226e-06	0.22442
	Protein	P04792-1	Heat shock protein beta-1 isoform Iso 1	P04792-1					0.0002453	0.000169236	0.000338788	0.000226138	0.26388	2.38433e-05	3.14395e-05	2.88722e-05	1.65757e-05	0.630419	0.000486535	0.000179553	0.000292044	0.000201085	0.00775674	0.0336623		2.58233e-05	1.60675e-05	2.63577e-05	2.4713e-05	0.946316
	Peptide	TPLGDTTHTCPR	Ig gamma-3 chain C region isoform Iso 1	P01860-1	IgG3				0.000456634	0.000360253	0.000313176	0.00024139	0.264116	0.00227566	0.00146103	0.00172454	0.00090446	0.278546	0.000285528	0.00022938	0.000384905	0.000308717	0.331766			0.00199209	0.0012072	0.0020001	0.00122122	0.98525
	Peptide	SELMLSGR	Protein arginine N-methyltransferase 5 isoform Iso 4	O14744-4			novo	SDLLLSGR	0.00637054	0.0056053	0.00407717	0.0040832	0.264275	4.11331e-05	3.66202e-05	5.06659e-05	3.60429e-05	0.52707	0.00191979	0.00173572	0.00522386	0.00493685	0.00614265	0.0287626		5.6266e-05	6.02374e-05	4.58995e-05	3.58661e-05	0.590778
	Peptide	GALQMTQSPSSLSASVGDR	Immunoglobulin kappa variable 1-16 isoform Iso 1	P04430-1	KV		novo	IQMTQSPSSLSASVGDR	0.000189354	5.7976e-05	0.00038059	0.000562167	0.265381	0.000297854	0.000102657	0.000716074	0.00108883	0.211679	0.000283368	0.000154516	0.000284972	0.000402856	0.986428			0.000703148	0.000561364	0.000506964	0.000785922	0.446822
	Peptide	TPEGSPVHGSGPSKDSFGELSR	Adenomatous polyposis coli protein 2 isoform Iso 1	O95996-1					0.00129532	0.00117777	0.000825429	0.00080256	0.26569	3.15553e-05	2.4516e-05	2.36e-05	1.30282e-05	0.335015	0.000263535	0.000337074	0.00106037	0.00101443	0.00149594	0.0119277		2.37579e-05	1.49831e-05	2.75777e-05	1.96249e-05	0.557832
	Peptide	VEDLESGVK	Plexin-A4 isoform Iso 4	Q9HCM2-4			novo	DLESGVK	7.01944e-05	5.83943e-05	0.00012004	0.000137427	0.265792	4.15104e-07	7.91394e-07	1.26248e-06	2.63773e-06	0.305915	0.000180988	5.72184e-05	9.51172e-05	0.000106355	0.00343226	0.0198049		2.95062e-07	6.90978e-07	8.38791e-07	1.95305e-06	0.231542
	Peptide	LVEVGGDVQLDSVR	Galectin-7 isoform Iso 1	P47929-1					4.08516e-05	3.66466e-05	6.39692e-05	5.98341e-05	0.266002	nd	nd	nd	nd	-	0.000113848	5.10376e-05	5.24104e-05	4.99393e-05	0.00149483	0.0118494		8.74317e-07	3.02872e-06	nd	nd	0.160287
	Peptide	CSSNLVLTGSSER	Complement C2 isoform Iso 1	P06681-1					nd	nd	3.03642e-05	9.21879e-05	0.266146	0.000219343	4.57923e-05	0.000215871	4.89644e-05	0.859269	2.33794e-05	8.09885e-05	1.51821e-05	6.5613e-05	0.745844			0.000163069	3.37151e-05	0.000217607	4.63968e-05	0.000969469
	Peptide	LEVLEEELR	Desmoplakin isoform DPI	P15924-1					0.000387085	0.000213776	0.000291445	0.000197115	0.266807	9.58906e-06	8.29097e-06	1.3013e-05	1.08957e-05	0.395684	0.000382015	0.000197542	0.000339265	0.000206943	0.557186			6.78045e-06	6.96987e-06	1.1301e-05	9.62869e-06	0.157966
	Peptide	QGQNVLGLQMGSNKGASQAGMTGYGMPR	Transgelin-3 isoform Iso 1	Q9UI15-1					0.00093713	0.000643161	0.00135415	0.0010935	0.267066	6.74067e-06	8.74598e-06	8.12981e-06	1.29785e-05	0.761372	0.00188048	0.00200376	0.00114564	0.000902816	0.247209			6.68175e-06	9.92189e-06	7.43524e-06	1.08464e-05	0.841206
	Peptide	TKDEHAQSNELVVNDSGSDNVK	Ankyrin-3 isoform Iso 1	Q12955-3					0.000484955	0.000553039	0.000276299	0.000312401	0.267378	0.00108446	0.000582757	0.00131806	0.000758054	0.406496	2.08951e-05	3.93208e-05	0.000380627	0.000452007	0.000745308	0.00809132		0.00105177	0.000578849	0.00120126	0.000671927	0.51543
	Peptide	DLELEVVLFHPNYNLNGK	Complement factor B isoform Iso 1	P00751-1					2.18296e-05	4.81865e-05	4.98991e-06	1.46378e-05	0.267547	0.000152255	6.60399e-05	0.000147497	0.000110774	0.899459	nd	nd	1.34097e-05	3.5874e-05	0.207316			0.000121867	5.32331e-05	0.000149876	8.92212e-05	0.325343
	Peptide	AEDTAVYYCMK	Immunoglobulin heavy variable 3-23 isoform Iso 1	P01764-1	HV		novo	AEDTAVYYCAK	7.07388e-05	2.81946e-05	5.37088e-05	4.3541e-05	0.267655	4.08023e-06	6.83926e-06	3.238e-06	8.35495e-06	0.789515	4.36125e-05	3.15584e-05	6.22238e-05	3.69126e-05	0.144782			2.7061e-06	4.02343e-06	3.65911e-06	7.47937e-06	0.622555
	Peptide	FDEFFSEGCAPGSKK	Serotransferrin isoform Iso 1	P02787-1					0.00570259	0.00198985	0.00465738	0.00248934	0.268127	0.000991573	0.000464386	0.000753803	0.000160497	0.116508	0.0038408	0.00219584	0.00517998	0.00226768	0.100673			0.000820768	0.000128963	0.000872688	0.000360842	0.533764
	Peptide	GLEWVANLKQDGSEK	Immunoglobulin heavy variable 3-7 isoform Iso 1	P01780-1	HV				1.93328e-05	2.02411e-05	1.17015e-05	1.14837e-05	0.268204	1.01214e-05	9.31468e-06	5.76041e-06	7.75987e-06	0.22584	1.03731e-05	1.35079e-05	1.55171e-05	1.65592e-05	0.358706			1.22615e-05	7.1619e-06	7.94091e-06	8.67499e-06	0.14613
	Peptide	QQDVLGFLEANK	SH3 domain-binding glutamic acid-rich-like protein isoform Iso 1	O75368-1					6.75113e-05	6.69735e-05	0.00011043	0.000113032	0.269981	nd	nd	5.55709e-07	1.82986e-06	0.304213	0.000225443	8.48761e-05	8.89708e-05	9.3467e-05	0.000156278	0.00341038		nd	nd	2.77854e-07	1.2969e-06	0.466318
	Peptide	ASDTALYYCAR	Immunoglobulin heavy variable 4-34 isoform Iso 1	P06331-1	HV	FR3	novo	AADTAVYYCAR	0.00022495	0.000158618	0.000167793	6.93499e-05	0.270597	0.000114245	7.4301e-05	8.66337e-05	2.2958e-05	0.240386	0.000180706	0.000103138	0.000196372	0.000123229	0.707517			9.21321e-05	4.11587e-05	0.000100439	5.55991e-05	0.650319
	Peptide	GVAGGSVAVLCPYNR	Polymeric immunoglobulin receptor isoform Iso 1	P01833-1					0.000654315	0.000830003	0.00130245	0.00178207	0.270692	nd	nd	nd	nd	-	0.00148824	0.00138135	0.000978382	0.00139925	0.308023			nd	nd	nd	nd	-
	Peptide	GDYDAFFEAR	SH3 domain-binding glutamic acid-rich-like protein isoform Iso 1	O75368-1					0.000146006	0.000118552	0.000232136	0.00023332	0.270718	nd	nd	nd	nd	-	0.000434561	0.000169729	0.000189071	0.00018626	0.000518877	0.00679775		nd	nd	nd	nd	-
	Peptide	KPYNFLK	Complement component C8 alpha chain isoform Iso 1	P07357-1					1.50098e-07	5.19954e-07	4.98801e-06	1.44644e-05	0.27137	0.000180936	6.0974e-05	0.000207179	6.76981e-05	0.329229	nd	nd	2.56905e-06	1.031e-05	0.397496			0.000147219	3.24267e-05	0.000194058	6.44177e-05	0.00646811
	Peptide	DDAHGFLK	Serotransferrin isoform Iso 1	P02787-1			novo	DSAHGFLK	2.1925e-05	2.72844e-05	1.2156e-05	1.15373e-05	0.271434	1.90582e-05	1.34228e-05	1.38598e-05	1.24468e-05	0.33594	2.64451e-06	5.52128e-06	1.70405e-05	2.10854e-05	0.00393549	0.021275		1.77947e-05	2.18527e-05	1.6459e-05	1.29349e-05	0.847768
	Peptide	LLLYGVSRN	BRCA1-associated RING domain protein 1 isoform beta	Q99728-3			novo	LLLSYGASRN	8.49241e-05	8.0871e-05	0.000143871	0.000160267	0.271818	1.18008e-05	9.09005e-06	2.39641e-05	2.44001e-05	0.127928	5.59105e-05	5.10454e-05	0.000114397	0.000127745	0.0593769			2.11263e-05	1.95139e-05	1.78825e-05	1.90487e-05	0.635811
	Peptide	SDNCEDTPEAGYFAVAVVK	Serotransferrin isoform Iso 1	P02787-1					1.37276e-05	2.24337e-05	5.60729e-06	1.03919e-05	0.272492	8.76706e-05	1.95453e-05	8.27139e-05	1.91476e-05	0.536765	5.86907e-06	9.71055e-06	9.66743e-06	1.75939e-05	0.410329			8.62669e-05	3.39732e-05	8.51923e-05	1.90908e-05	0.920279
	Protein	O75368-1	SH3 domain-binding glutamic acid-rich-like protein isoform Iso 1	O75368-1					0.000905528	0.000799909	0.00157249	0.00186432	0.272714	nd	nd	4.27839e-06	1.40432e-05	0.302708	0.0031455	0.000813237	0.00123901	0.00144373	0.000165988	0.00341038		nd	nd	2.1392e-06	9.95457e-06	0.464974
	Protein	P26927-1	Hepatocyte growth factor-like protein isoform Iso 1	P26927-1					0.000131946	0.000266814	0.000424995	0.000846088	0.272889	0.00117127	0.000290214	0.00100866	0.00027261	0.171155	0.00023714	0.000258082	0.000278471	0.000631522	0.783046			0.000905539	0.000518539	0.00108997	0.000287613	0.26998
	Peptide	NQGACGSCWTFSTTGALESALALATGK	Pro-cathepsin H isoform Iso 1	P09668-1					0.000114227	7.71374e-05	0.000155557	0.000101445	0.273365	nd	nd	nd	nd	-	0.000206834	0.000139092	0.000134892	9.06264e-05	0.0698266			nd	nd	nd	nd	-
	Peptide	QVELVESGGGFVQPGGSLR	Immunoglobulin heavy variable 3-9 isoform Iso 1	P01782-1	HV	FR1	novo	EVQLVESGGGLVQPGRSLR	1.23921e-05	1.74174e-05	6.43589e-06	4.6551e-06	0.273771	7.0803e-06	9.88364e-06	3.95131e-06	7.29484e-06	0.387118	7.58989e-06	1.83354e-05	9.41401e-06	1.28338e-05	0.73021			1.14269e-05	2.14615e-05	5.5158e-06	8.64431e-06	0.375767
	Peptide	STDAYELK	Serpin B3 isoform Iso 1	P29508-1					0.00021602	0.000209488	0.000454277	0.000691694	0.274053	1.71944e-07	5.95631e-07	4.50163e-06	1.13772e-05	0.214637	0.000211298	0.000184461	0.000335149	0.000514409	0.300717			6.13337e-06	1.0246e-05	2.33678e-06	8.18327e-06	0.23609
	Peptide	PNNPDWGTFEEVSGNVSPGTR	Fibrinogen alpha chain isoform Iso 2	P02671-2					4.17647e-05	8.55356e-05	0.000197277	0.000461986	0.274358	1.74155e-05	8.31567e-06	1.66019e-05	6.75585e-06	0.794963	0.00125421	0.00337674	0.000119521	0.00033449	0.269907			1.51573e-05	8.73562e-06	1.70087e-05	7.42113e-06	0.510324
	Peptide	LLFYWATSR	D(4) dopamine receptor isoform Iso 1	P21917-1			novo	LLLYWATFR	0.000108579	7.46705e-05	7.53667e-05	7.07372e-05	0.275391	4.20428e-05	2.27185e-05	4.7101e-05	4.13799e-05	0.71405	6.1927e-05	7.38572e-05	9.1973e-05	7.31265e-05	0.254783			4.07369e-05	3.53245e-05	4.45719e-05	3.27481e-05	0.748829
	Peptide	DLLYLGK	Trafficking protein particle complex subunit 12 isoform Iso 1	Q8WVT3-1			novo	LLYLGK	0.000202959	0.000249623	0.000116214	8.76592e-05	0.275562	0.000319451	0.00011687	0.000343183	0.000152638	0.673075	5.93637e-05	4.09215e-05	0.000159587	0.000188253	0.0190845			0.000276765	9.74024e-05	0.000331317	0.000133499	0.218184
	Peptide	FLCTGGVSPYADPNTCR	Complement factor B isoform Iso 1	P00751-1					0.000594412	0.000622809	0.000379799	0.000198841	0.275671	0.000485545	0.000184554	0.000480055	0.00017966	0.941802	0.000284747	0.000151472	0.000487105	0.000465229	0.0621225			0.000406663	6.13704e-05	0.0004828	0.000178142	0.0690622
	Peptide	GGDVAFVK	Serotransferrin isoform Iso 1	P02787-1					0.000278129	0.000198046	0.00020251	0.000125597	0.276042	0.000243735	0.000206417	0.000281672	0.000151236	0.612676	0.000182179	0.000188865	0.00024032	0.000166717	0.351797			0.000334208	0.000154774	0.000262704	0.000178023	0.244712
	Peptide	STSNTLWMKFVSDGTVNKAGFAANFFK	Tolloid-like protein 1 isoform Iso 1	O43897-1					7.40072e-05	7.96888e-05	3.82151e-05	7.74256e-05	0.276498	0.000230261	0.000253101	0.000600324	0.000912354	0.199386	5.63007e-06	1.88761e-05	5.61111e-05	7.89831e-05	0.00613161	0.0286102		0.000251357	0.000213451	0.000415292	0.000681515	0.289733
	Peptide	LECVSAETTED	Serotransferrin isoform Iso 1	P02787-1			novo	ECVSAETTED	2.48496e-05	1.9674e-05	3.82361e-05	3.66059e-05	0.276527	1.01592e-05	6.91825e-06	8.73909e-06	6.53993e-06	0.6105	0.000117207	0.000114667	3.15429e-05	2.95421e-05	0.0260305			9.08194e-06	5.46972e-06	9.44914e-06	6.62361e-06	0.869492
	Peptide	LQSLGTENTEENRR	Fructose-bisphosphate aldolase A isoform Iso 1	P04075-1					1.45259e-06	3.17595e-06	5.39003e-06	1.1585e-05	0.277246	7.47064e-06	5.38631e-06	7.21221e-06	4.35927e-06	0.898377	2.66092e-05	6.77167e-05	3.42131e-06	8.5473e-06	0.261937			1.24097e-05	1.03765e-05	7.34143e-06	4.79389e-06	0.131053
	Protein	P06312-1	Immunoglobulin kappa variable 4-1 isoform Iso 1	P06312-1	KV				0.00280674	0.000908812	0.00227539	0.00138092	0.277537	0.00180677	0.000484907	0.00145316	0.000384251	0.0603613	0.00136422	0.000623949	0.00254106	0.00117502	0.000406085	0.00581822		0.00144653	0.000405959	0.00162997	0.000464424	0.253178
	Peptide	VTLTCQASQDLSNYLNWYQQKPGK	Immunoglobulin kappa variable 1D-33 isoform Iso 1	P01593-1	KV	FR1/CDR1/FR2			1.54064e-05	2.28238e-05	6.5737e-06	1.53579e-05	0.278047	9.93427e-06	7.3384e-06	1.24999e-05	1.58101e-05	0.617296	nd	nd	1.099e-05	1.95524e-05	0.0616067			1.29019e-05	1.37225e-05	1.12171e-05	1.21251e-05	0.709038
	Protein	P10643-1	Complement component C7 isoform Iso 1	P10643-1					nd	nd	2.98718e-05	9.30421e-05	0.27807	7.60055e-05	4.23682e-05	6.18679e-05	2.25758e-05	0.32215	nd	nd	1.49359e-05	6.61287e-05	0.442698			7.07506e-05	3.73444e-05	6.89367e-05	3.39765e-05	0.884662
	Peptide	GTMATTVGGLPCQAWSHK	Hepatocyte growth factor-like protein isoform Iso 1	P26927-1					1.04773e-06	2.73589e-06	1.35923e-07	4.70851e-07	0.278072	3.23372e-05	2.1963e-05	2.48229e-05	1.55709e-05	0.344126	1.66132e-06	5.75498e-06	5.91826e-07	1.97553e-06	0.543001			1.85835e-05	1.21506e-05	2.858e-05	1.90102e-05	0.107338
	Peptide	NTMVPVPDSDGSFFLYSK	Ig gamma-1 chain C region isoform Iso 1	P01857-1	IgG1		novo	KTTPPVLDSDGSFFLYSK	0.00141966	0.00132935	0.000932738	0.000733092	0.278517	0.000180172	0.000136301	0.00017318	0.000129224	0.89856	0.00062051	0.000412966	0.0011762	0.00107891	0.0335653			0.000181363	0.000143466	0.000176676	0.000129939	0.922038
	Peptide	VLGAFSDGLAHLDNLK	Hemoglobin subunit delta isoform Iso 1	P02042-1					4.71078e-06	9.6751e-06	1.26661e-06	4.38767e-06	0.278678	0.000387203	0.00131193	2.23765e-06	3.3388e-06	0.331236	4.75555e-06	1.58746e-05	2.98869e-06	7.55451e-06	0.720437			0.000532658	0.00162941	0.00019472	0.000928347	0.515494
	Peptide	DKAQNLYQELLTQEGQASFQGLK	Apolipoprotein B-100 isoform Iso 1	P04114-1					nd	nd	8.51357e-07	2.65624e-06	0.278864	3.02139e-05	2.20797e-05	1.94181e-05	1.39814e-05	0.166485	nd	nd	4.25679e-07	1.88773e-06	0.443424			1.1335e-05	1.73731e-05	2.4816e-05	1.88958e-05	0.0460806
	Peptide	ASLLESGVPSR	Immunoglobulin kappa variable 1-5 isoform Iso 1	P01602-1	KV	CDR2/FR3	novo	ASSLESGVPSR	0.000100114	4.86493e-05	0.000138895	0.000109465	0.279503	2.38502e-05	1.27422e-05	2.79045e-05	1.4546e-05	0.475325	0.00021902	8.64311e-05	0.000119504	8.5177e-05	0.00234551	0.0157208		3.29944e-05	1.51452e-05	2.58773e-05	1.35327e-05	0.161771
	Peptide	VSTAFVYTK	Apolipoprotein B-100 isoform Iso 1	P04114-1					nd	nd	9.13494e-05	0.000285402	0.279505	0.000105072	4.95779e-05	8.05156e-05	4.15091e-05	0.201857	0.000186135	0.000365204	4.56747e-05	0.000202813	0.234634			6.33518e-05	5.24889e-05	9.27939e-05	4.64425e-05	0.0949534
	Protein	P00748-1	Coagulation factor XII isoform Iso 1	P00748-1					0.000234804	0.00038269	0.000105885	0.000100328	0.280163	0.00253853	0.000708325	0.00247724	0.000690605	0.83203	6.7049e-05	7.62297e-05	0.000170345	0.00028141	0.103872			0.0023439	0.000927618	0.00250788	0.000684861	0.551861
	Peptide	THEDLYLLPLPNCDR	Insulin-like growth factor-binding protein 4 isoform Iso 1	P22692-1					nd	nd	2.79351e-06	8.74398e-06	0.280377	1.52735e-05	2.99551e-06	1.57704e-05	4.72672e-06	0.761267	nd	nd	1.39675e-06	6.21307e-06	0.444806			1.30227e-05	3.13776e-06	1.55219e-05	3.87829e-06	0.0614835
	Peptide	EKGELQNLLQK	Plasma kallikrein isoform Iso 1	P03952-1			novo	EKGEIQNILQK	0.000123761	0.000206504	5.45726e-05	4.93319e-05	0.280571	0.000639137	0.00012911	0.000617393	0.000112722	0.664599	8.24038e-06	1.40084e-05	8.91669e-05	0.000151022	0.0156665			0.00057849	0.000112369	0.000628265	0.000119049	0.236903
	Peptide	QVELLESGGGLVQPGGSLR	Immunoglobulin heavy variable 3-11 isoform Iso 1	P01762-1	HV	FR1	novo	QVQLVESGGGLVKPGGSLR	0.000666205	0.000643291	0.000420334	0.000423298	0.280659	0.000682402	0.000792173	0.000517549	0.000461988	0.539867	0.000418856	0.000588795	0.00054327	0.000547157	0.534651			0.00102431	0.000829005	0.000599976	0.00063976	0.0985167
	Peptide	KPPEVQSNGVVQPGGSLR	Immunoglobulin heavy variable 3-48 isoform Iso 1	P01763-1	HV	FR1	novo	EVQLVESGGGLVQPGGSLR	0.000732194	0.000248433	0.00125786	0.00159005	0.280814	0.000165848	7.35191e-05	0.00026007	0.000295166	0.303765	0.00118911	0.000516618	0.000995029	0.00114489	0.488678			0.000249808	0.000233464	0.000212959	0.000215798	0.64123
	Peptide	VDNALQSGNSQESVTEQDSKDSTYSLSSTLTLSKADYEK	Ig kappa chain C region isoform Iso 1	P01834-1	KC				0.00010642	4.1037e-05	8.30934e-05	6.0484e-05	0.280861	3.22791e-07	1.11818e-06	4.69651e-07	1.23829e-06	0.763293	6.29877e-05	5.08638e-05	9.47569e-05	5.19325e-05	0.0905898			5.2554e-07	1.82052e-06	3.96221e-07	1.15627e-06	0.796311
	Peptide	PKDTLMLSR	Ig gamma-3 chain C region isoform Iso 1	P01860-1	IgG3		novo	PKDTLMISR	1.51731e-07	4.13006e-07	1.56104e-08	5.4076e-08	0.280909	6.2375e-06	3.50094e-06	3.92941e-06	2.5814e-06	0.0795828	nd	nd	8.36705e-08	2.96329e-07	0.338406			4.22024e-06	2.67232e-06	5.08345e-06	3.23087e-06	0.43067
	Peptide	SSGQWQTPGATR	Complement C2 isoform Iso 1	P06681-1					4.48077e-06	8.13276e-06	1.64426e-06	3.31411e-06	0.281325	0.000467881	0.000115972	0.000470908	9.73991e-05	0.945412	1.31159e-06	3.25427e-06	3.06252e-06	6.24378e-06	0.27658			0.000343712	7.62708e-05	0.000469394	0.000104747	0.000789774
	Peptide	ALAGCDFLTLSPK	Transaldolase isoform Iso 1	P37837-1					6.63133e-06	1.02524e-05	1.31205e-05	1.75893e-05	0.281469	nd	nd	nd	nd	-	5.13155e-05	2.10665e-05	9.8759e-06	1.44645e-05	5.30356e-08	0.000122382	0.000127702	nd	nd	nd	nd	-
	Peptide	GSGTASVVCLLDNFYPR	Ig kappa chain C region isoform Iso 1	P01834-1	KC		novo	SGTASVVCLLNNFYPR	0.000696124	0.000382276	0.000524736	0.000379032	0.282006	1.59642e-05	8.68081e-06	2.40591e-05	2.61797e-05	0.327322	0.000252662	8.65958e-05	0.00061043	0.000382443	0.000163744	0.00341038		2.04096e-05	1.40924e-05	2.00117e-05	1.95172e-05	0.950351
	Peptide	LHWESASLLR	Complement C3 isoform Iso 1	P01024-1			novo	HWESASLLR	9.38057e-05	6.95777e-05	6.48923e-05	5.84407e-05	0.28225	9.5825e-05	3.95905e-05	0.000113384	3.22229e-05	0.246112	1.37566e-05	2.07364e-05	7.9349e-05	6.45506e-05	8.30206e-05	0.00248961		7.3174e-05	2.46748e-05	0.000104605	3.64232e-05	0.0110693
	Peptide	ASTLESGVPSR	Immunoglobulin kappa variable 1-5 isoform Iso 1	P01602-1	KV		novo	ASSLQSGVPSR	0.00028573	0.000148652	0.000347843	0.000127183	0.283294	0.00024317	8.84296e-05	0.000254399	8.52331e-05	0.75445	0.00034278	0.000152507	0.000316787	0.000138964	0.611693			0.000239691	6.91148e-05	0.000248784	8.51305e-05	0.750703
	Peptide	WDLQHPHQHPFEPGK	Hepatocyte growth factor-like protein isoform Iso 1	P26927-1					2.38038e-05	4.67259e-05	7.95397e-05	0.000165928	0.283377	7.68148e-05	3.06313e-05	7.3454e-05	2.76833e-05	0.780598	4.21e-05	5.42618e-05	5.16718e-05	0.000122565	0.747733			5.36186e-05	3.26017e-05	7.51344e-05	2.86044e-05	0.0500787
	Peptide	LLLSGTSAR	Epidermal growth factor receptor substrate 15 isoform Iso 1	P42566-1			novo	LLISGTSA	0.000501546	0.000451757	0.000342262	0.000205645	0.283378	8.5318e-05	4.4663e-05	7.06479e-05	2.51643e-05	0.332314	0.000236065	0.000191644	0.000421904	0.000352775	0.0485818			0.000125369	0.000122751	7.7983e-05	3.62356e-05	0.215097
	Peptide	CLVNLIEK	Complement factor B isoform Iso 2	P00751-2					0.000161322	0.000158471	0.000105264	7.40101e-05	0.283716	0.000205614	5.97512e-05	0.000199889	8.51614e-05	0.850566	6.06681e-05	3.83781e-05	0.000133293	0.000124298	0.0135079	0.0483225		0.000173788	4.26086e-05	0.000202751	7.20042e-05	0.209129
	Peptide	NLNEKDYELLCLDGTR	Serotransferrin isoform Iso 1	P02787-1					0.0145439	0.0060373	0.0118415	0.00602298	0.284201	0.0199473	0.00523879	0.019619	0.00661003	0.893961	0.0083933	0.00368223	0.0131927	0.00605696	0.0169196			0.0182277	0.00352178	0.0197831	0.00583527	0.403493
	Peptide	QLQVSWLR	Ig mu chain C region isoform Iso 1	P01871-1	IgM		novo	QIQVSWLR	1.53433e-06	4.84232e-06	nd	nd	0.284235	3.78208e-05	4.39157e-05	2.0591e-05	2.2706e-05	0.24436	nd	nd	7.67164e-07	3.43924e-06	0.448323			6.57239e-05	0.000104187	2.92059e-05	3.53042e-05	0.260061
	Peptide	GCLVNLLEK	Complement factor B isoform Iso 2	P00751-2			novo	CLVNLIEK	6.01492e-05	9.78251e-05	2.68485e-05	3.41305e-05	0.284775	1.18589e-05	5.86947e-06	1.34491e-05	6.06621e-06	0.520772	2.85615e-07	9.89398e-07	4.34988e-05	7.36427e-05	0.00856629	0.0364232		1.00091e-05	5.29378e-06	1.2654e-05	5.89369e-06	0.198658
	Peptide	YLATLTVR	Interleukin-6 receptor subunit beta isoform Iso 1	P40189-1					4.54271e-05	5.47154e-05	2.57362e-05	2.85387e-05	0.284804	1.71116e-05	2.83603e-05	5.62215e-06	5.05042e-06	0.192896	2.83487e-05	2.80817e-05	3.55816e-05	4.38461e-05	0.607336			7.03248e-06	6.03241e-06	1.13669e-05	2.07679e-05	0.35191
	Peptide	LGPNYLHLPVNCPYR	Catalase isoform Iso 1	P04040-1					9.10303e-06	1.13225e-05	1.84275e-05	2.68577e-05	0.285468	1.88852e-06	3.33105e-06	8.77248e-08	2.74644e-07	0.0884901	5.28734e-05	5.43235e-05	1.37652e-05	2.07119e-05	0.032121			2.95119e-06	8.59765e-06	9.88124e-07	2.48772e-06	0.453489
	Peptide	GQPREPQVYTLPPSR	Ig gamma-3 chain C region isoform Iso 1	P01860-1	IgG3				0.000170656	9.67864e-05	0.000131068	7.95312e-05	0.285472	4.51201e-05	3.6596e-05	2.31928e-05	2.11538e-05	0.0860815	0.00015161	0.000164564	0.000150862	8.89613e-05	0.98847			1.86004e-05	1.50098e-05	3.41565e-05	3.13043e-05	0.0518805
	Peptide	TAKAKVQQTPDGSQQSPDGTQLPSGHPLPATSQGTASK	5-aminolevulinate synthase, nonspecific, mitochondrial isoform Iso 1	P13196-1					0.000146574	0.000309353	4.41968e-05	7.26998e-05	0.285899	0.00249949	0.00190824	0.00261834	0.00219027	0.888589	nd	nd	9.53855e-05	0.000225901	0.155651			0.0031167	0.00183505	0.00255892	0.00200986	0.425289
	Peptide	YSPSFQGR	GTPase ERas isoform Iso 1	Q7Z444-1			novo	SPSFQG	5.67866e-05	3.31199e-05	0.000203681	0.000453104	0.286303	4.14091e-05	5.66137e-05	3.10852e-05	1.6048e-05	0.554017	4.2122e-05	3.54782e-05	0.000130234	0.00032302	0.199081			3.16885e-05	2.45479e-05	3.62471e-05	4.10348e-05	0.726256
	Peptide	SEYPSLK	Epididymal secretory protein E1 isoform Iso 1	P61916-1					0.00155947	0.00118701	0.00234526	0.00219211	0.286675	1.20854e-06	1.39894e-06	1.55216e-06	2.01509e-06	0.632295	0.00323915	0.00178586	0.00195236	0.00177007	0.0481136			3.0475e-07	7.60969e-07	1.38035e-06	1.70552e-06	0.0133059
	Peptide	WGAGGTLVAVSSASTK	Cip1-interacting zinc finger protein isoform Iso 5	Q9ULV3-5			novo	WGAGGSLKVTILQSSDS	1.13222e-05	2.76079e-05	2.29308e-06	4.74992e-06	0.286696	2.27878e-05	4.11046e-05	1.65452e-05	1.79625e-05	0.636688	1.78473e-06	4.16925e-06	6.80763e-06	1.99145e-05	0.246506			1.29974e-05	1.38274e-05	1.96665e-05	3.11856e-05	0.381045
	Peptide	TEGDGVYTLNDKK	Haptoglobin isoform Iso 1	P00738-1					1.40896e-06	2.57904e-06	4.5479e-06	9.43085e-06	0.286786	1.10785e-05	9.82517e-06	1.88947e-05	1.43146e-05	0.133149	6.57303e-06	2.20624e-05	2.97843e-06	6.94899e-06	0.591723			7.28666e-06	6.37156e-06	1.49866e-05	1.26532e-05	0.0206115
	Peptide	LVESGGGLVQPGGSLR	Immunoglobulin heavy variable 3-11 isoform Iso 1	P01762-1	HV	FR1	novo	LVESGGGLVKPGGSLR	0.000480924	0.000135407	0.000411193	0.000175311	0.287307	0.000217211	6.39924e-05	0.000253261	8.2362e-05	0.24392	0.000986115	0.00117621	0.000446059	0.000157278	0.141129			0.000350724	0.000316215	0.000235236	7.44433e-05	0.236611
	Peptide	EANVACLDLGFQQGADTQR	Complement factor I isoform Iso 1	P05156-1					2.45625e-05	2.59874e-05	1.43586e-05	1.93779e-05	0.287334	0.000203569	3.2825e-05	0.000199427	3.04895e-05	0.751759	1.1946e-05	1.31642e-05	1.94606e-05	2.30161e-05	0.303823			0.00017808	3.65881e-05	0.000201498	3.10546e-05	0.0523736
	Peptide	TVTLNCPFGK	Polymeric immunoglobulin receptor isoform Iso 1	P01833-1			novo	TVTINCPF	5.0973e-05	5.80475e-05	0.000107466	0.000166956	0.287404	nd	nd	nd	nd	-	8.90322e-05	0.000126578	7.92194e-05	0.000125599	0.826861			nd	nd	nd	nd	-
	Peptide	KEAELTLNELV	Ig alpha-2 chain C region isoform Iso 1	P01877-1	IgA		novo	ELALNELV	2.28551e-05	2.865e-05	5.06542e-05	8.21763e-05	0.287636	nd	nd	nd	nd	-	7.8331e-05	4.59961e-05	3.67546e-05	6.18372e-05	0.0475171			nd	nd	nd	nd	-
	Peptide	NPDNDPQGPWCYTTDPEKR	Plasminogen isoform Iso 1	P00747-1					2.03124e-05	2.70571e-05	1.09725e-05	1.13162e-05	0.287642	0.000400153	0.000196786	0.000411881	0.000111351	0.85904	3.19533e-06	7.88347e-06	1.56425e-05	2.08358e-05	0.0145835			0.000397837	0.000164503	0.000406017	0.000156481	0.885255
	Peptide	CDYWLR	Neutrophil gelatinase-associated lipocalin isoform Iso 1	P80188-1			novo	CDYWIR	0.000104854	0.000113165	0.000156538	0.000119134	0.287679	nd	nd	nd	nd	-	8.88819e-05	0.000111059	0.000130696	0.00011666	0.310509			nd	nd	nd	nd	-
	Peptide	AVRTAPSVF	Probable G-protein coupled receptor 158 isoform Iso 1	Q5T848-1			novo	AVRTVPSAF	9.55573e-05	3.7148e-05	0.000119922	6.79739e-05	0.287689	1.77855e-05	1.12039e-05	1.65401e-05	5.58224e-06	0.734804	9.09622e-05	5.57087e-05	0.00010774	5.49966e-05	0.396229			1.64882e-05	3.51112e-06	1.71628e-05	8.67999e-06	0.743114
	Peptide	WCALSHHER	Serotransferrin isoform Iso 1	P02787-1					0.000656709	0.000655075	0.000424973	0.000324406	0.288296	0.00370885	0.00303668	0.00503905	0.00229256	0.238724	0.000273267	0.000284736	0.000540841	0.000519205	0.054207			0.00447928	0.00204025	0.00437395	0.00271763	0.906533
	Peptide	LKCDEWSVNSVGKLECVSAETTEDCLAK	Serotransferrin isoform Iso 1	P02787-1					0.00296904	0.00129537	0.00235066	0.00148398	0.288596	1.93211e-05	2.57667e-05	7.91163e-06	6.94123e-06	0.16317	0.00159036	0.00127621	0.00265985	0.00139839	0.0328846			1.73011e-05	1.1304e-05	1.36164e-05	1.93528e-05	0.54782
	Peptide	FLNDYGTHYLTSGSMGGLYEYLLVLDK	Complement component C8 alpha chain isoform Iso 1	P07357-1					1.74932e-06	6.05983e-06	8.69158e-06	2.08682e-05	0.288728	5.81219e-05	2.51244e-05	5.19013e-05	1.97677e-05	0.507291	nd	nd	5.22045e-06	1.54405e-05	0.253048			4.14276e-05	1.97414e-05	5.50116e-05	2.23356e-05	0.0832674
	Peptide	LADFELPTLLVPEQTLELPSLK	Apolipoprotein B-100 isoform Iso 1	P04114-1					3.23381e-07	1.12022e-06	3.1383e-06	8.70429e-06	0.289477	7.2244e-05	3.64332e-05	6.58208e-05	4.49898e-05	0.704409	nd	nd	1.73084e-06	6.23719e-06	0.346663			3.89737e-05	3.31055e-05	6.90324e-05	4.017e-05	0.0320463
	Peptide	FSGSGSGTDFTLLVTR	Immunoglobulin kappa variable 4-1 isoform Iso 1	P06312-1	KV	FR3	novo	FSGSGSGTDFTL	5.41291e-05	2.89726e-05	4.22627e-05	2.44507e-05	0.289977	4.0642e-05	3.93135e-05	2.80365e-05	1.19678e-05	0.307281	4.68466e-05	2.76903e-05	4.81959e-05	2.69093e-05	0.889105			3.74341e-05	2.18002e-05	3.43393e-05	2.91398e-05	0.747629
	Peptide	LLLYSTTSR	Probable RNA-binding protein 46 isoform Iso 2	Q8TBY0-2			novo	LYSTTS	0.000113008	0.000254745	3.01396e-05	4.82943e-05	0.290307	9.97324e-06	7.69364e-06	5.20838e-06	6.55454e-06	0.11668	1.03405e-05	1.79476e-05	7.15737e-05	0.000184238	0.119895			7.45183e-06	9.73441e-06	7.59081e-06	7.40129e-06	0.962179
	Peptide	GMYLGYEYVTALR	Serotransferrin isoform Iso 1	P02787-1			novo	MYLGYEYVTAIR	0.000544532	0.000182704	0.000424095	0.000339334	0.290734	0.00103393	0.000234682	0.000952582	0.000235717	0.405993	0.000289183	0.000169618	0.000484313	0.000273531	0.0307085			0.00103248	0.000272675	0.000993258	0.000233753	0.656181
	Protein	P00738-1	Haptoglobin isoform Iso 1	P00738-1					0.00115641	0.00140456	0.000645152	0.000839097	0.290769	0.000685035	0.00075938	0.000581969	0.000352462	0.675623	0.00247033	0.0031211	0.000900779	0.00116122	0.116737			0.000310688	0.000163628	0.000633502	0.000581359	0.0171296
	Peptide	KTTGTALDWMDMR	Synaptotagmin-like protein 2 isoform Iso 8	Q9HCH5-11			novo	KSYGTEVDWMD	1.36062e-05	3.0929e-05	3.38718e-06	8.67557e-06	0.290872	0.00179248	0.000678506	0.00193763	0.000382563	0.525262	5.6772e-06	1.14319e-05	8.49667e-06	2.28198e-05	0.624556			0.00179618	0.000595251	0.00186505	0.000543754	0.730501
	Peptide	LLLYSNNQRPSGVPDR	Immunoglobulin lambda variable 1-44 isoform Iso 1	P01699-1	LV	FR2/CDR2/FR3			0.000481288	0.000174425	0.000402768	0.000181285	0.291318	0.000209878	8.09687e-05	0.000221746	0.000121869	0.781343	0.000290392	0.000158991	0.000442028	0.00017854	0.0179542			0.000179091	7.06299e-05	0.000215812	0.000101368	0.26961
	Peptide	EDKPDMAELEKGFDK	Thymosin beta-4 isoform Iso 1	P62328-1			novo	DKPDMAEIEKFDK	0.000554293	0.000651037	0.00159736	0.0032095	0.291684	nd	nd	nd	nd	-	0.00149704	0.000985659	0.00107583	0.00232659	0.452088			nd	nd	nd	nd	-
	Peptide	MYLGYEYVTALR	Serotransferrin isoform Iso 1	P02787-1			novo	MYLGYEYVTAIR	0.00718095	0.00242481	0.00622202	0.00189102	0.291728	0.0105874	0.00319035	0.0100392	0.00365449	0.699213	0.00749544	0.00437681	0.00670149	0.00218224	0.563008			0.0101044	0.00261226	0.0103133	0.00336654	0.85197
	Peptide	LLLFGASSR	HEPACAM family member 2 isoform Iso 1	A8MVW5-1			novo	LLLFGACS	0.000428219	0.000237144	0.000571968	0.000395299	0.291738	8.77321e-05	6.20686e-05	0.000136079	0.000112674	0.206411	0.000219184	0.000126516	0.000500093	0.000327139	0.000809448	0.0086605		8.29818e-05	3.31761e-05	0.000111905	9.23255e-05	0.180789
	Peptide	EDCKYLVVEK	Beta-microseminoprotein isoform PSP94	P08118-1					9.45372e-05	7.75208e-05	0.000167711	0.000218029	0.292164	nd	nd	5.68607e-07	1.60853e-06	0.2337	8.67487e-05	0.000126699	0.000131124	0.000164334	0.418256			nd	nd	2.84303e-07	1.14969e-06	0.401053
	Peptide	KPPEVESGGGLVQPGR	Immunoglobulin heavy variable 3-9 isoform Iso 1	P01782-1	HV	FR1	novo	VESGGGLVQPGR	0.000212755	0.000128106	0.000162278	9.99944e-05	0.293599	6.19672e-05	3.20502e-05	4.38877e-05	3.45526e-05	0.197499	0.000319556	0.000245007	0.000187516	0.000115307	0.0990733			5.64845e-05	2.63324e-05	5.29275e-05	3.38753e-05	0.75239
	Peptide	LLLFWASTR	Immunoglobulin kappa variable 4-1 isoform Iso 1	P06312-1	KV		novo	LLIYWASTR	3.99111e-06	6.16062e-06	1.73893e-06	3.83344e-06	0.293924	1.26668e-05	1.39751e-05	2.311e-05	2.74678e-05	0.257286	nd	nd	2.86502e-06	5.1481e-06	0.0640917			1.613e-05	1.50545e-05	1.78884e-05	2.19703e-05	0.805071
	Peptide	GFSGSLLGGGK	Immunoglobulin lambda variable 7-43 isoform Iso 1	P04211-1	LV	FR3	novo	FSGSLLGG	7.01968e-05	8.2347e-05	0.000133786	0.000185188	0.294041	2.97576e-06	3.26547e-06	7.28796e-06	1.06029e-05	0.201049	0.000315871	0.000277819	0.000101991	0.000143874	0.0252316			5.86588e-06	4.81984e-06	5.13186e-06	7.9823e-06	0.772207
	Peptide	DQYELLCLDNTR	Serotransferrin isoform Iso 1	P02787-1			novo	DQYELLCRENTR	0.000396333	0.000178346	0.000329929	0.000118369	0.294184	0.0010036	0.00015715	0.000983853	0.0001993	0.789993	0.000300244	0.000165109	0.000363131	0.000151867	0.262995			0.00106172	0.000193721	0.000993729	0.000175812	0.297592
	Peptide	WYVDGVEVHNAGK	Ig gamma-3 chain C region isoform Iso 1	P01860-1	IgG3		novo	WYVDGVEVHNA	1.56408e-05	2.30547e-05	7.54386e-06	1.18028e-05	0.294504	2.06282e-05	2.94244e-05	3.72017e-05	4.88457e-05	0.324968	2.07971e-06	7.20433e-06	1.15923e-05	1.83829e-05	0.0336411			1.26861e-05	2.11609e-05	2.8915e-05	4.03338e-05	0.122716
	Peptide	YSAELHVAHWNSAK	Carbonic anhydrase 1 isoform Iso 1	P00915-1					2.21814e-05	6.96771e-05	4.82872e-08	1.67272e-07	0.294665	1.50927e-05	2.59498e-05	6.62917e-06	9.41789e-06	0.306389	nd	nd	1.11148e-05	4.94946e-05	0.445293			3.50583e-05	7.87923e-05	1.08609e-05	1.95745e-05	0.315927
	Peptide	ETDTAVYYCSR	Immunoglobulin heavy variable 4-34 isoform Iso 1	P06331-1	HV		novo	DTAVYYCAR	5.1667e-05	3.50514e-05	3.87986e-05	2.23035e-05	0.29491	2.31008e-05	2.3e-05	1.83456e-05	1.08771e-05	0.526713	3.09623e-05	2.71668e-05	4.52328e-05	2.94737e-05	0.169375			1.73463e-05	1.50678e-05	2.07232e-05	1.77618e-05	0.576508
	Peptide	SGTSASLALR	Very long-chain acyl-CoA synthetase isoform Iso 2	O14975-2			novo	GTSLSLALR	0.000110699	0.000196225	4.76935e-05	3.33608e-05	0.295014	2.20342e-05	1.36025e-05	2.18447e-05	1.27589e-05	0.97223	2.76849e-05	2.40595e-05	7.91964e-05	0.000141361	0.0946756			1.93605e-05	6.97067e-06	2.19395e-05	1.28979e-05	0.441851
	Peptide	WELCDLPR	Interferon regulatory factor 2-binding protein 2 isoform Iso 1	Q7Z5L9-1			novo	LCDLPR	1.74952e-05	3.80813e-05	4.83855e-06	1.30331e-05	0.295029	0.000388462	0.000196459	0.000384452	0.000112248	0.951601	3.96165e-06	1.17156e-05	1.11669e-05	2.85761e-05	0.292949			0.000396374	0.000152934	0.000386457	0.00015649	0.857777
	Peptide	LMLYDVSK	Immunoglobulin lambda variable 2-11 isoform Iso 1	P01706-1	LV		novo	LMIYDVSK	2.17382e-05	2.59823e-05	1.25341e-05	1.44605e-05	0.295228	2.31193e-05	2.42731e-05	1.32676e-05	7.33311e-06	0.201355	1.39301e-05	2.09163e-05	1.71362e-05	2.10943e-05	0.669142			1.61291e-05	8.63075e-06	1.81935e-05	1.82434e-05	0.647921
	Peptide	KDMQEPPAGKEVK	Elongation of very long chain fatty acids protein 2 isoform Iso 1	Q9NXB9-1					0.00159479	0.000528744	0.00131412	0.000737819	0.295735	0.000423294	7.77354e-05	0.000392402	9.84106e-05	0.402674	0.00076728	0.000436442	0.00145445	0.000643903	0.00213909	0.0146899		0.000425063	0.000104964	0.000407848	8.8152e-05	0.607508
	Peptide	ADLTGLSPSPNLYLSK	Serpin B12 isoform Iso 1	Q96P63-1					3.11007e-05	2.99208e-05	4.51425e-05	3.41945e-05	0.29598	1.56869e-06	3.85739e-06	2.76105e-06	5.60615e-06	0.550084	0.000104119	4.73754e-05	3.81216e-05	3.22307e-05	2.06465e-05	0.00124919	0.0485016	1.25654e-06	2.11028e-06	2.16487e-06	4.74535e-06	0.432859
	Peptide	QVELLESGGGLLQPGGSLR	Immunoglobulin heavy variable 3-11 isoform Iso 1	P01762-1	HV	FR1	novo	QVQLVESGGGLVKPGGSLR	0.000103047	0.000260477	2.04325e-05	1.54695e-05	0.296016	1.97994e-05	2.14773e-05	9.5952e-06	1.12659e-05	0.163606	2.3322e-05	3.32679e-05	6.17397e-05	0.000185322	0.334074			4.10659e-05	0.000108743	1.46973e-05	1.75634e-05	0.421273
	Peptide	HDELTYF	Cystatin-B isoform Iso 1	P04080-1					4.5974e-05	4.03148e-05	7.83923e-05	9.55871e-05	0.296357	nd	nd	nd	nd	-	0.00016233	9.00079e-05	6.21831e-05	7.36294e-05	0.00108282	0.00995403		nd	nd	nd	nd	-
	Protein	P01860-1	Ig gamma-3 chain C region isoform Iso 1	P01860-1	IgG3				0.00844732	0.00413209	0.00682998	0.0032191	0.296389	0.0307405	0.0246363	0.0275783	0.0181225	0.723633	0.00867719	0.0039028	0.00763865	0.00371541	0.442118			0.0238077	0.0135127	0.0291594	0.0212123	0.43271
	Peptide	NVCLLK	Plasma kallikrein isoform Iso 1	P03952-1					5.82423e-06	1.06133e-05	1.16454e-05	1.55897e-05	0.296558	0.000245648	0.000179059	0.000289224	0.000168457	0.545511	1.98795e-05	3.34434e-05	8.73482e-06	1.33771e-05	0.2871			0.000202328	9.215e-05	0.000267436	0.000171468	0.147895
	Peptide	CSYTEDAQCLDGTLEVPK	Beta-2-glycoprotein 1 isoform Iso 1	P02749-1			novo	CSYTEDAQCIDGTIEVPK	2.04621e-06	7.08828e-06	6.32808e-06	1.19251e-05	0.296568	0.00227748	0.000448448	0.00245414	0.000295072	0.266548	5.05616e-06	9.89043e-06	4.18714e-06	9.84e-06	0.804569			0.00206896	0.000354959	0.00236581	0.000382051	0.031175
	Peptide	VWVYPPEK	Hemopexin isoform Iso 1	P02790-1					1.03035e-05	1.44361e-05	4.90883e-06	9.87756e-06	0.296942	0.00117609	0.000918719	0.00130113	0.000851819	0.732847	3.65432e-06	7.77377e-06	7.60616e-06	1.24066e-05	0.321959			0.0010211	0.00105394	0.00123861	0.000868778	0.513955
	Peptide	ADVLTTGAGNPVGDK	Catalase isoform Iso 1	P04040-1					5.4586e-06	8.30267e-06	1.20318e-05	1.93783e-05	0.29727	3.554e-06	2.57141e-06	2.12286e-06	2.3707e-06	0.17035	7.20345e-05	5.98211e-05	8.74522e-06	1.49611e-05	0.00373236	0.020526		4.33297e-06	6.8274e-06	2.83843e-06	2.52677e-06	0.476694
	Peptide	VSWYQQPPGTAPK	Immunoglobulin lambda variable 1-51 isoform Iso 1	P01701-1	LV	CDR1/FR2	novo	VSWYQQLPGTAPK	0.000127503	9.55961e-05	8.76785e-05	8.69467e-05	0.297278	2.05399e-05	3.48715e-05	2.08731e-05	4.05213e-05	0.982969	0.000108436	6.58648e-05	0.000107591	9.1651e-05	0.977526			2.02019e-05	1.51305e-05	2.07065e-05	3.69716e-05	0.954198
	Peptide	LAGPAPLEGK	Membrane-associated guanylate kinase, WW and PDZ domain-containing protein 1 isoform Iso 5	Q96QZ7-5			novo	LDGPAALDGK	0.00232116	0.0018985	0.00158593	0.00145094	0.29803	1.98367e-05	1.09532e-05	2.12778e-05	9.1476e-06	0.72979	0.000341554	0.000326695	0.00195354	0.0016946	0.000124775	0.00303187		2.23276e-05	2.03901e-05	2.05573e-05	9.89646e-06	0.780307
	Peptide	LVESGGGVVQPGGSLR	Immunoglobulin heavy variable 3-11 isoform Iso 1	P01762-1	HV	FR1	novo	LVESGGGLVKPGGSLR	6.18454e-05	4.12458e-05	8.67493e-05	6.97278e-05	0.298479	2.92764e-05	2.10414e-05	7.40028e-05	0.000112909	0.202731	8.01943e-05	8.42944e-05	7.42973e-05	5.74518e-05	0.805807			5.01618e-05	3.96238e-05	5.16396e-05	8.26479e-05	0.942626
	Peptide	ALQATVGNSYK	Lysosome-associated membrane glycoprotein 1 isoform Iso 1	P11279-1					4.21515e-05	3.39138e-05	6.01448e-05	4.7805e-05	0.299121	nd	nd	2.37223e-07	8.21765e-07	0.328183	0.000142838	8.3405e-05	5.11482e-05	4.15633e-05	0.00300859	0.0181275		nd	nd	1.18612e-07	5.81076e-07	0.487479
	Peptide	TPEVTCVVVDVSHEDPEVQFNWYVDGVEVHNAK	Ig gamma-2 chain C region isoform Iso 1	P01859-1	IgG2				0.000314779	0.000407266	0.00117989	0.00272807	0.299538	0.000364069	0.000557185	0.000428254	0.000437205	0.756527	0.000410244	0.000599733	0.000747332	0.00195805	0.445003			0.000732142	0.000768778	0.000396161	0.000490889	0.119588
	Peptide	AQAAAPASVPAQAPK	60S ribosomal protein L29 isoform Iso 1	P47914-1					2.40036e-05	4.35021e-05	5.36934e-05	8.55901e-05	0.299652	nd	nd	nd	nd	-	9.69794e-05	0.000147317	3.88485e-05	6.81073e-05	0.215757			nd	nd	nd	nd	-
	Peptide	GSDPVTLFLR	V-set and immunoglobulin domain-containing protein 4 isoform Iso 1	Q9Y279-1	Ig				3.34159e-05	4.53225e-05	7.24002e-05	0.000117014	0.299754	5.23611e-06	3.78297e-06	1.30187e-05	2.4033e-05	0.290356	0.000121242	8.69036e-05	5.29081e-05	8.90358e-05	0.0356712			4.64433e-06	4.563e-06	9.1274e-06	1.72882e-05	0.243736
	Protein	Q01469-1	Fatty acid-binding protein, epidermal isoform Iso 1	Q01469-1					9.506e-05	7.9342e-05	0.000136812	0.000110872	0.300264	nd	nd	nd	nd	-	0.000301853	0.000141391	0.000115936	9.6667e-05	4.86243e-05	0.00192784		1.8808e-07	6.51529e-07	nd	nd	0.160287
	Peptide	FLSLGEACK	Complement C3 isoform Iso 1	P01024-1			novo	FISLGEACK	nd	nd	2.02168e-06	6.60255e-06	0.300334	0.000748662	0.000408252	0.000551173	0.000286629	0.184056	2.98183e-06	7.3286e-06	1.01084e-06	4.68139e-06	0.332838			0.000417815	0.000190479	0.000649918	0.000359414	0.0161771
	Peptide	KDTYSYLNK	Epididymal secretory protein E1 isoform Iso 1	P61916-1					0.000372529	0.00027604	0.000543182	0.000484192	0.30035	3.12302e-07	1.08185e-06	nd	nd	0.328183	0.000601699	0.000331681	0.000457856	0.000395176	0.286605			nd	nd	1.56151e-07	7.6498e-07	0.487479
	Peptide	GHSTLFENLANK	Serotransferrin isoform Iso 1	P02787-1			novo	HSTIFENLANK	0.00135173	0.000793473	0.00100087	0.000827267	0.300503	0.00112348	0.000207263	0.0011309	0.000264786	0.939768	0.000425994	0.00029057	0.0011763	0.000812733	0.000317713	0.00499526		0.0011662	0.000294558	0.00112719	0.000232575	0.667108
	Peptide	KGQVLTVLHQDWLNGK	Ig gamma-3 chain C region isoform Iso 1	P01860-1	IgG3		novo	VLTVLHQDWLNGK	3.81128e-05	2.72272e-05	6.01227e-05	6.56457e-05	0.300669	0.000203874	0.000156365	0.000178472	0.000208346	0.738723	0.000186324	0.0001849	4.91178e-05	5.04174e-05	0.0269607			0.000205938	0.000177632	0.000191173	0.000180616	0.817583
	Protein	Q96AP7-1	Endothelial cell-selective adhesion molecule isoform Iso 1	Q96AP7-1					0.000123094	0.000167862	0.000193583	0.000158534	0.301732	3.22791e-06	1.11818e-05	1.12633e-05	3.90171e-05	0.505074	0.000568158	0.00023678	0.000158338	0.000163684	6.64128e-07	0.00027883	0.00159794	nd	nd	7.24558e-06	2.83675e-05	0.385913
	Peptide	LGGSAVLSLEGKPL	Cofilin-1 isoform Iso 1	P23528-1			novo	LGGSAVISLEGKPL	2.29724e-05	3.19601e-05	4.49719e-05	6.39432e-05	0.302048	9.10622e-07	2.25706e-06	5.5653e-07	1.40433e-06	0.64902	5.99832e-05	4.44946e-05	3.39721e-05	5.06977e-05	0.140716			1.3089e-06	2.51499e-06	7.33576e-07	1.84725e-06	0.44091
	Peptide	YLCGAHSDGQLQEGSPLQAWQLFVNEESTLPR	Polymeric immunoglobulin receptor isoform Iso 1	P01833-1					0.000710288	0.000874962	0.0011524	0.00115532	0.302081	nd	nd	nd	nd	-	0.0013883	0.00100816	0.000931345	0.00102737	0.214247			nd	nd	nd	nd	-
	Peptide	VLLYWATSR	D(4) dopamine receptor isoform Iso 1	P21917-1			novo	LLYWATFR	0.00031556	0.000136937	0.000247755	0.000175106	0.30214	6.00061e-05	3.38595e-05	8.05091e-05	3.66864e-05	0.16886	0.000112021	7.06521e-05	0.000281658	0.000157582	8.75878e-05	0.00256686		7.21733e-05	3.69419e-05	7.02576e-05	3.60785e-05	0.882418
	Peptide	ASYLDCLRK	Centromere protein F isoform Iso 1	P49454-1			novo	LDCLRK	0.000175364	0.000491314	2.1807e-05	2.61069e-05	0.302635	0.000134471	3.51469e-05	0.000129577	3.04407e-05	0.718868	0.000174866	0.000396712	9.85853e-05	0.000349177	0.558607			0.000138109	2.35835e-05	0.000132024	3.22524e-05	0.566416
	Peptide	GPSVFPLAPCSR	Ig gamma-3 chain C region isoform Iso 1	P01860-1	IgG3				0.0607723	0.0216598	0.052214	0.0178913	0.302741	0.0269051	0.00985008	0.0301544	0.0179904	0.588675	0.0529788	0.0197929	0.0564931	0.0199141	0.620211			0.0292145	0.009329	0.0285298	0.014281	0.881443
	Peptide	QVEVVESGGGLVQPGGSLR	Immunoglobulin heavy variable 3-11 isoform Iso 1	P01762-1	HV	FR1	novo	QVQLVESGGGLVKPGGSLR	0.00016465	9.03137e-05	0.000220434	0.000159297	0.302748	0.000112432	0.000104578	0.000147329	7.7203e-05	0.362472	0.000354632	0.000205803	0.000192542	0.000129803	0.00660119	0.0299294		0.000141037	7.48271e-05	0.000129881	9.16452e-05	0.717723
	Peptide	WYVGDVGEVHNAK	Ig gamma-3 chain C region isoform Iso 1	P01860-1	IgG3		novo	WYVDGVEVHNAK	4.52818e-05	6.87564e-05	2.17024e-05	3.42053e-05	0.30316	0.000391678	0.000235369	0.000450482	0.000225596	0.538519	5.66044e-06	1.18068e-05	3.34921e-05	5.4457e-05	0.0238824			0.000370466	0.000146785	0.00042108	0.000227459	0.489435
	Peptide	DSVTGTLPK	Plasma kallikrein isoform Iso 1	P03952-1					9.5102e-07	3.12731e-06	nd	nd	0.303573	0.000753	0.000175081	0.000720148	0.000121297	0.598486	3.50111e-06	1.21282e-05	4.7551e-07	2.21661e-06	0.409117			0.000661357	0.000168805	0.000736574	0.000148251	0.179421
	Peptide	ALVLLAK	Protein deglycase DJ-1 isoform Iso 1	Q99497-1					0.000316499	0.000186403	0.000455094	0.000411845	0.304672	8.85221e-07	1.64645e-06	1.11783e-07	2.25051e-07	0.134189	0.00112309	0.000583348	0.000385796	0.000320546	0.00106122	0.00992349		1.37073e-06	3.27658e-06	4.98502e-07	1.21521e-06	0.389203
	Peptide	KGQVLTVVHQDWLNGK	Ig gamma-2 chain C region isoform Iso 1	P01859-1	IgG2		novo	VLTVVHQDWLNGK	2.13226e-05	2.92462e-05	1.12172e-05	1.54286e-05	0.304843	3.68354e-05	3.46403e-05	3.37645e-05	3.4452e-05	0.829637	1.49072e-06	3.48349e-06	1.62699e-05	2.34427e-05	0.00572425	0.0279132		3.5203e-05	3.17275e-05	3.52999e-05	3.38233e-05	0.993453
	Peptide	LLLYSSASR	Agrin isoform Iso 6	O00468-6			novo	LLLFSSAYSR	0.000730196	0.000454152	0.000547384	0.000397225	0.3053	0.00015343	6.10675e-05	0.000216565	0.000160803	0.224114	0.000382254	0.000269517	0.00063879	0.000427581	0.0671209			0.000170314	0.000112886	0.000184997	0.000123248	0.731393
	Peptide	VPVDTQPPSVSGAPGQR	Immunoglobulin lambda variable 1-40 isoform Iso 1	P01703-1	LV		novo	SVLTQPPSVSGAPGQR	0.00214856	0.000962984	0.001792	0.000676408	0.305301	0.000915666	0.000299986	0.000843682	0.000194637	0.492906	0.00195851	0.000733693	0.00197028	0.000833962	0.967164			0.000810317	0.000224185	0.000879674	0.000250019	0.423151
	Peptide	ASTLETGVPSR	Immunoglobulin kappa variable 1D-33 isoform Iso 1	P01593-1	KV		novo	ASNLETGVPSR	5.45063e-05	4.53005e-05	9.94526e-05	0.000138949	0.305658	4.61312e-05	5.73004e-05	3.48183e-05	3.19528e-05	0.556387	2.8146e-05	2.11173e-05	7.69794e-05	0.000103645	0.035294			2.96822e-05	1.67089e-05	4.04747e-05	4.57381e-05	0.312081
	Peptide	FSVLGSGLGGR	Zinc finger protein 358 isoform Iso 1	Q9NW07-1			novo	SVLGSGLG	9.58508e-05	0.000184283	3.79013e-05	3.42814e-05	0.30568	3.02356e-05	4.14035e-05	2.6182e-05	2.12459e-05	0.766636	8.68832e-06	2.51843e-05	6.68761e-05	0.000132966	0.0483816			1.23494e-05	1.24454e-05	2.82088e-05	3.22494e-05	0.0421656
	Peptide	LKQLGALQ	Glutaredoxin-1 isoform Iso 1	P35754-1					2.4865e-05	1.94291e-05	3.44e-05	2.47905e-05	0.305715	1.0662e-07	3.69342e-07	2.96819e-08	6.93576e-08	0.491996	4.56085e-05	2.48494e-05	2.96325e-05	2.232e-05	0.059417			nd	nd	6.81509e-08	2.62843e-07	0.378845
	Peptide	KDEFQLFSSPHGK	Serotransferrin isoform Iso 1	P02787-1			novo	KDKSKEFQLFSSPHGK	9.04115e-06	1.48154e-05	4.05472e-06	6.83621e-06	0.305998	1.6149e-05	9.06068e-06	1.10328e-05	8.19183e-06	0.160902	4.55916e-07	1.57934e-06	6.54793e-06	1.15678e-05	0.0180449			1.59374e-05	2.24951e-05	1.35909e-05	8.84228e-06	0.733417
	Peptide	GSPALNVAVHVFR	Transthyretin isoform Iso 1	P02766-1					5.76776e-06	7.29967e-06	3.05712e-06	5.21632e-06	0.30665	5.82137e-06	5.09979e-06	5.17822e-06	2.83219e-06	0.706182	1.37845e-06	3.67823e-06	4.41244e-06	6.35724e-06	0.136816			5.00918e-06	3.08357e-06	5.49979e-06	4.04755e-06	0.714574
	Peptide	EVQLVESGGGLLQPGR	Immunoglobulin heavy variable 3-9 isoform Iso 1	P01782-1	HV	FR1	novo	EVQLVESGGGLVQPGR	4.47836e-05	5.56271e-05	2.5982e-05	2.67705e-05	0.307244	1.57434e-05	1.42634e-05	1.89992e-05	2.58484e-05	0.706105	1.09374e-05	1.23105e-05	3.53828e-05	4.37594e-05	0.0165251			8.29682e-06	1.10587e-05	1.73713e-05	2.04844e-05	0.0936996
	Peptide	YVYWYQQK	Immunoglobulin lambda variable 1-47 isoform Iso 1	P01700-1	LV	CDR1/FR2	novo	YVYWYQQ	1.07829e-07	3.73532e-07	3.94318e-07	8.62266e-07	0.307642	1.71798e-05	7.27544e-06	1.57827e-05	6.34884e-06	0.62119	nd	nd	2.51074e-07	6.6613e-07	0.203645			1.09494e-05	5.07546e-06	1.64813e-05	6.71581e-06	0.0169791
	Peptide	RHPYFYAPELLFFAK	Serum albumin isoform Iso 1	P02768-1					1.31418e-05	3.5934e-05	1.97914e-06	4.36447e-06	0.307652	0.000908099	0.000268945	0.000674931	0.000289988	0.0532943	3.25237e-06	8.6725e-06	7.56046e-06	2.56743e-05	0.463772			0.000795194	0.000301595	0.000791515	0.00029832	0.972478
	Peptide	VYKPSAGNNSLYR	Beta-2-glycoprotein 1 isoform Iso 1	P02749-1					5.74414e-07	1.31851e-06	2.44701e-06	5.94798e-06	0.307812	3.84234e-06	3.43638e-06	3.06839e-06	2.09178e-06	0.512062	2.99323e-06	9.21346e-06	1.51071e-06	4.32046e-06	0.60536			1.11155e-05	2.50328e-05	3.45537e-06	2.81008e-06	0.313029
	Peptide	GAGPREPQVY	Ig gamma-2 chain C region isoform Iso 1	P01859-1	IgG2		novo	PREPQVY	5.58033e-05	3.61636e-05	9.28097e-05	0.000115323	0.307941	1.16051e-06	2.81985e-06	1.7866e-06	2.25001e-06	0.553852	9.01248e-05	5.39956e-05	7.43065e-05	8.56933e-05	0.564444			1.41161e-07	4.88994e-07	1.47356e-06	2.51523e-06	0.0188797
	Peptide	WDRELLSER	Hemopexin isoform Iso 1	P02790-1					1.92692e-07	6.67506e-07	1.56458e-06	4.408e-06	0.308298	3.31192e-05	1.47711e-05	2.76365e-05	5.94844e-06	0.252164	nd	nd	8.78637e-07	3.16179e-06	0.345997			3.65528e-05	1.03839e-05	3.03778e-05	1.13628e-05	0.123418
	Peptide	EPKPQESGPR	Dihydroorotate dehydrogenase (quinone), mitochondrial isoform Iso 1	Q02127-1			novo	PKPQEGNPR	0.000813882	0.000473171	0.000633392	0.00036828	0.308388	0.000130777	7.41206e-05	0.000126969	5.03184e-05	0.884278	0.000510329	0.000251086	0.000723637	0.000424786	0.119193			0.000123221	3.80815e-05	0.000128873	6.19855e-05	0.774625
	Peptide	AGSVFLQMNSLR	Dynein assembly factor 1, axonemal isoform Iso 1	Q8NEP3-1			novo	FLQMNLLR	6.29751e-05	6.50991e-05	0.000143026	0.000252952	0.30854	1.50981e-05	1.04709e-05	2.11152e-05	1.23277e-05	0.210895	5.21541e-05	7.41421e-05	0.000103001	0.000185202	0.250206			1.63811e-05	9.43138e-06	1.81066e-05	1.16001e-05	0.658493
	Protein	P01042-1	Kininogen-1 isoform HMW	P01042-1					nd	nd	8.85818e-06	2.94499e-05	0.308745	4.42171e-05	5.60843e-05	2.0931e-05	1.03071e-05	0.183152	nd	nd	4.42909e-06	2.08629e-05	0.470353			2.82712e-05	1.58471e-05	3.25741e-05	4.11899e-05	0.656017
	Peptide	LSPEDYTLK	Cathepsin D isoform Iso 1	P07339-1					3.48616e-05	4.99368e-05	6.18389e-05	7.45478e-05	0.308951	nd	nd	nd	nd	-	0.000101586	5.79644e-05	4.83503e-05	6.35638e-05	0.020235			nd	nd	nd	nd	-
	Peptide	GNFVSPVK	Pro-cathepsin H isoform Iso 1	P09668-1					0.000450854	0.00037825	0.000649586	0.000544255	0.310232	nd	nd	nd	nd	-	0.000881105	0.000585293	0.00055022	0.000469464	0.075162			nd	nd	nd	nd	-
	Peptide	VEDTALYYCVR	Putative V-set and immunoglobulin domain-containing-like protein IGHV1OR21-1 isoform Iso 1	A6NJS3-1	HV	FR3	novo	EDTAMYYCVR	2.02675e-05	2.26132e-05	3.28131e-05	3.52292e-05	0.31048	8.40918e-06	1.24716e-05	1.47002e-05	1.05821e-05	0.196371	6.2709e-06	1.2575e-05	2.65403e-05	2.96511e-05	0.00702816	0.03122		1.3359e-05	1.73767e-05	1.15547e-05	1.17588e-05	0.714375
	Peptide	SRVTLSVDTSK	Immunoglobulin heavy variable 4-59 isoform Iso 1	P01825-1	HV				1.1215e-05	7.93538e-06	8.35447e-06	5.31129e-06	0.310671	3.90098e-06	2.63719e-06	2.80725e-06	1.88557e-06	0.25504	6.33164e-06	9.15018e-06	9.78471e-06	6.76331e-06	0.208483			3.11835e-06	1.59615e-06	3.35412e-06	2.31056e-06	0.75346
	Peptide	TFVPGCQPGEFTLGNLK	Neutrophil gelatinase-associated lipocalin isoform Iso 1	P80188-1					0.000672397	0.000531568	0.00103406	0.0010724	0.310694	1.79406e-06	2.99559e-06	4.05339e-06	4.34135e-06	0.152039	0.000978135	0.000850962	0.000853227	0.000848105	0.679943			4.07027e-06	7.10231e-06	2.92372e-06	3.82587e-06	0.609272
	Peptide	LLDNWDSVTSTFSK	Apolipoprotein A-I isoform Iso 1	P02647-1					nd	nd	4.58932e-05	0.000153371	0.311199	0.000126118	8.05891e-05	8.53223e-05	4.92389e-05	0.148762	nd	nd	2.29466e-05	0.000108625	0.472532			6.67182e-05	3.45811e-05	0.00010572	6.85551e-05	0.029741
	Peptide	DAQYAPGYDKVK	Complement factor B isoform Iso 1	P00751-1					9.58583e-05	7.94665e-05	6.80787e-05	4.80471e-05	0.31133	nd	nd	1.87525e-08	6.49607e-08	0.328183	3.24696e-05	3.01366e-05	8.19685e-05	6.57691e-05	0.00394047	0.0219505		3.28491e-08	1.13793e-07	9.37627e-09	4.59341e-08	0.504242
	Peptide	YWEEQYNSTYR	Ig gamma-1 chain C region isoform Iso 1	P01857-1	IgG1		novo	EEQYNSTYR	3.82727e-06	6.20065e-06	1.00957e-05	1.96756e-05	0.311467	5.05414e-05	4.01439e-05	0.000140797	0.000221642	0.190943	1.3037e-05	2.06474e-05	6.96148e-06	1.46215e-05	0.313852			0.000156763	0.000215889	9.56692e-05	0.000162452	0.347711
	Peptide	FSGSNSGNTATLTLAR	Immunoglobulin lambda variable 3-21 isoform Iso 1	P80748-1	LV	FR3	novo	FSGSNSGNTATLTISR	3.23166e-05	2.98122e-05	2.20024e-05	1.73735e-05	0.311695	9.86545e-06	1.63782e-05	1.44288e-05	1.13528e-05	0.436103	2.7261e-05	4.66447e-05	2.71595e-05	2.44371e-05	0.994456			8.47783e-06	1.58987e-05	1.21471e-05	1.39773e-05	0.482817
	Peptide	VGVNGFGR	Glyceraldehyde-3-phosphate dehydrogenase isoform Iso 1	P04406-1					8.19543e-05	7.16339e-05	0.000117062	9.3278e-05	0.312339	6.17643e-07	2.13958e-06	2.23083e-07	6.17119e-07	0.550089	0.000307386	0.000169898	9.95081e-05	8.32883e-05	0.00135629	0.0111049		7.03658e-07	1.4601e-06	4.20363e-07	1.5531e-06	0.602371
	Peptide	PWGQGTLVTVSSASTK	Coatomer subunit beta isoform Iso 1	P53618-1			novo	GTLVTLSSAPT	0.000138327	6.01991e-05	0.0001062	8.92608e-05	0.312511	1.88219e-05	1.22717e-05	1.45158e-05	4.84787e-06	0.276795	6.11565e-05	3.71356e-05	0.000122264	7.62429e-05	0.00271975	0.0172534		1.51564e-05	4.36929e-06	1.66689e-05	9.38622e-06	0.514128
	Peptide	ASGYTFRT	O-phosphoseryl-tRNA(Sec) selenium transferase isoform Iso 3	Q9HD40-3			novo	SGYTFR	5.84314e-05	0.000137177	1.5344e-05	3.62171e-05	0.312658	2.22351e-05	1.26965e-05	2.29078e-05	1.18498e-05	0.894474	3.0203e-05	6.51948e-05	3.68877e-05	0.000100555	0.836003			5.14231e-05	7.49294e-05	2.25715e-05	1.20155e-05	0.21126
	Glycan	FA2G1S_IgG2/3	Fc-glycan from IgG2 (or 3)		IgG2 (or 3)				0.0467444	0.00959936	0.0517406	0.0137453	0.313139	0.0426738	0.0101001	0.0502581	0.0094388	0.0705475	0.0524018	0.00922274	0.0492425	0.0118719	0.42575			0.0461931	0.0137343	0.046466	0.0103152	0.947035
	Peptide	LLLFDVTK	Ras-related protein Rab-39B isoform Iso 1	Q96DA2-1			novo	LLLFDIT	1.22194e-05	2.45192e-05	4.39588e-06	8.26958e-06	0.313369	7.58268e-06	9.96327e-06	3.92655e-05	0.000100117	0.298215	nd	nd	8.30763e-06	1.83358e-05	0.128467			7.165e-06	7.68553e-06	2.34241e-05	7.14365e-05	0.281227
	Protein	P01624-1	Immunoglobulin kappa variable 3-15 isoform Iso 1	P01624-1	KV				0.00325206	0.00139914	0.00274665	0.000960698	0.313484	0.000779318	0.000291378	0.000795129	0.000207973	0.879792	0.00293784	0.00187778	0.00299936	0.00120178	0.905528			0.000976913	0.000442137	0.000787224	0.000247702	0.187901
	Peptide	NGGGGGLGSNSLR	Formimidoyltransferase-cyclodeaminase isoform A	O95954-1			novo	GLGSKSLR	0.000158679	0.000142451	0.000236002	0.000217168	0.313597	8.06685e-07	1.96832e-06	5.16545e-06	1.14389e-05	0.218443	0.000439298	0.00033261	0.000197341	0.000183903	0.0336424			2.08472e-06	3.04035e-06	2.98607e-06	8.32998e-06	0.64079
	Peptide	EATSTTLR	Cytochrome P450 2C18 isoform Iso 2	P33260-2			novo	ETTSTTLR	0.000536949	0.000443085	0.000745648	0.00054341	0.3137	1.99735e-05	2.19445e-05	1.89174e-05	1.47675e-05	0.891247	0.00121949	0.000678006	0.000641298	0.000496472	0.00630626	0.0292177		1.43442e-05	1.04649e-05	1.94455e-05	1.83003e-05	0.378967
	Protein	P01782-1	Immunoglobulin heavy variable 3-9 isoform Iso 1	P01782-1	HV				0.00265364	0.000931954	0.0021954	0.00122738	0.31418	0.000734443	0.000374259	0.00056419	0.000250186	0.203683	0.00221829	0.00111464	0.00242452	0.00109117	0.59897			0.000649921	0.000303908	0.000649317	0.000323245	0.995731
	Protein	P08118-1	Beta-microseminoprotein isoform PSP94	P08118-1					0.00105227	0.000988252	0.00183167	0.00239459	0.314201	nd	nd	2.71138e-06	6.97915e-06	0.192076	0.00138633	0.0012114	0.00144197	0.00183519	0.924999			nd	nd	1.35569e-06	5.02127e-06	0.35971
	Peptide	LLLYEVTK	Ras and EF-hand domain-containing protein isoform Iso 1	Q8IZ41-1			novo	LLLYDVT	0.000684198	0.000462393	0.000526904	0.000257223	0.314301	0.000119731	4.88072e-05	0.000152901	5.58147e-05	0.13548	0.000338669	0.000145346	0.000605551	0.000374637	0.00439958	0.023043		0.000134475	8.87737e-05	0.000136316	5.4002e-05	0.948249
	Peptide	LHWESASLL	Complement C3 isoform Iso 1	P01024-1			novo	HWESASLL	0.000141557	0.000116863	9.90816e-05	8.23852e-05	0.314632	9.11768e-05	3.86029e-05	9.92475e-05	2.38155e-05	0.543969	3.28416e-05	3.7687e-05	0.000120319	0.000101234	0.000703384	0.00802056		7.27684e-05	3.67619e-05	9.52121e-05	3.16378e-05	0.0657179
	Peptide	AWAVAR	Interferon regulatory factor 7 isoform A	Q92985-1					9.94778e-05	0.000114932	0.000508759	0.00134166	0.314653	0.000329854	0.000315577	0.000674127	0.000506092	0.0580428	0.000120725	0.000130902	0.000304118	0.000954415	0.364364			0.000583849	0.000284544	0.00050199	0.000448381	0.569149
	Peptide	QAPGQGLEWLGR	Immunoglobulin heavy variable 1-46 isoform Iso 1	P01743-1	HV		novo	QAPGQGLEWMG	0.0001323	8.84103e-05	0.000102417	4.83471e-05	0.315438	8.9041e-05	6.7755e-05	0.000152506	0.00016383	0.234436	6.75007e-05	6.84349e-05	0.000117359	7.13382e-05	0.0532258			0.000122284	7.79964e-05	0.000120774	0.000126819	0.970161
	Protein	P02787-1	Serotransferrin isoform Iso 1	P02787-1					0.0709909	0.039371	0.0576759	0.0209877	0.315886	0.167244	0.0394701	0.153893	0.0360268	0.39612	0.0713043	0.0286188	0.0643334	0.0315952	0.52454			0.166481	0.0488548	0.160568	0.0375809	0.689938
	Peptide	YGLSWVR	TBC1 domain family member 5 isoform Iso 1	Q92609-1			novo	YGLRWVR	6.82455e-05	0.000138571	2.56922e-05	2.49269e-05	0.316241	3.55037e-05	5.69652e-05	1.57655e-05	9.68776e-06	0.2603	8.04938e-06	1.9942e-05	4.69689e-05	9.97653e-05	0.0771487			1.46801e-05	1.46535e-05	2.56346e-05	4.12128e-05	0.25332
	Protein	P02768-1	Serum albumin isoform Iso 1	P02768-1					0.0017292	0.00113085	0.00459558	0.00940242	0.316284	0.0119978	0.00661832	0.0103608	0.00465673	0.490797	0.00536619	0.00412642	0.00316239	0.00671087	0.306022			0.00998688	0.002714	0.0111793	0.00565854	0.398898
	Peptide	YLGEEYVK	Serotransferrin isoform Iso 1	P02787-1					0.0141694	0.00559868	0.0120048	0.00470979	0.316559	0.0157661	0.0035487	0.0151547	0.00286235	0.64677	0.00887606	0.00511933	0.0130871	0.00517902	0.0271898			0.0160748	0.00235082	0.0154604	0.00316841	0.556898
	Peptide	AVANFFSGSCAPCADGTDFPQLCQLCPGCGCSTLNQYFGYSGAFK	Serotransferrin isoform Iso 1	P02787-1					0.00131945	0.000480066	0.001091	0.000605875	0.317067	0.00199771	0.00104687	0.00204497	0.000990499	0.910578	0.000934025	0.000745697	0.00120522	0.000547174	0.223329			0.00258242	0.00210047	0.00202134	0.000996964	0.395653
	Peptide	DTSTSTVYMELSSLR	Immunoglobulin heavy variable 1-46 isoform Iso 1	P01743-1	HV				2.45482e-05	2.02116e-05	1.64204e-05	1.87066e-05	0.31772	1.94793e-05	1.72714e-05	1.49283e-05	1.34828e-05	0.479408	9.05874e-06	2.14111e-05	2.04843e-05	1.94928e-05	0.117719			1.43441e-05	1.74665e-05	1.72038e-05	1.533e-05	0.617592
	Peptide	KCLVNLIEK	Complement factor B isoform Iso 2	P00751-2					0.000112792	0.000180781	5.50858e-05	6.75153e-05	0.317813	9.63197e-05	4.6034e-05	9.14444e-05	4.07231e-05	0.786049	4.48164e-06	1.35496e-05	8.39387e-05	0.000136671	0.00948978	0.0388723		7.55716e-05	1.57134e-05	9.3882e-05	4.25774e-05	0.0709143
	Peptide	YYADSVNAR	Immunoglobulin heavy variable 3-23 isoform Iso 1	P01764-1	HV	CDR2	novo	YYADSVKGR	3.05615e-05	2.15677e-05	2.01475e-05	2.79709e-05	0.31818	3.19183e-05	3.8503e-05	2.9949e-05	2.75017e-05	0.886673	7.72724e-06	1.35148e-05	2.53545e-05	2.49988e-05	0.00965143	0.0389644		2.94958e-05	1.94997e-05	3.09336e-05	3.27377e-05	0.889756
	Peptide	VEDTALYFCAR	Immunoglobulin heavy variable 3-9 isoform Iso 1	P01782-1	HV	FR3	novo	EDTALYYCAK	1.04557e-05	1.33247e-05	3.79827e-05	9.04526e-05	0.318439	8.24142e-06	1.06336e-05	1.03769e-05	1.69847e-05	0.715539	6.17466e-06	1.02193e-05	2.42192e-05	6.47731e-05	0.194772			1.02899e-05	1.86079e-05	9.30916e-06	1.3901e-05	0.859744
	Peptide	ELGLCPDDAAVLPLKNNR	Prolactin-inducible protein isoform Iso 1	P12273-1					2.20546e-05	2.14413e-05	3.3636e-05	3.29402e-05	0.318466	nd	nd	nd	nd	-	5.67918e-05	2.92292e-05	2.78453e-05	2.78173e-05	0.0065814	0.029823		nd	nd	nd	nd	-
	Protein	P22532-1	Small proline-rich protein 2D isoform Iso 1	P22532-1					0.000403959	0.000330168	0.00060752	0.000606932	0.31854	5.61155e-06	1.09789e-05	9.57117e-06	1.49183e-05	0.466814	0.0013316	0.000543246	0.00050574	0.000489	5.54296e-05	0.00199932		5.41277e-06	9.02636e-06	7.59136e-06	1.29684e-05	0.606057
	Peptide	QVELVESGGGLLQPNSLK	Immunoglobulin heavy variable 3-33 isoform Iso 1	P01772-1	HV	FR1	novo	QVQLVESGGGVVQPGRSLR	1.66819e-05	1.44019e-05	1.11083e-05	1.23131e-05	0.319298	1.30946e-05	1.69964e-05	7.16594e-06	4.84489e-06	0.266461	9.32082e-06	1.32552e-05	1.38951e-05	1.34094e-05	0.339666			9.537e-06	9.13841e-06	1.01303e-05	1.25919e-05	0.885712
	Protein	P48960-1	CD97 antigen isoform Iso 1	P48960-1					0.000322668	0.000454903	0.000580879	0.000751175	0.319488	nd	nd	nd	nd	-	0.00114274	0.000904335	0.000451773	0.000621472	0.0108588	0.0422902		nd	nd	nd	nd	-
	Peptide	NQVSLTMVSCK	Tetratricopeptide repeat protein 7A isoform Iso 3	Q9ULT0-4			novo	QVALSMVAC	0.000309022	0.000314944	0.000203331	0.000167935	0.319546	nd	nd	1.43151e-06	4.95888e-06	0.328183	0.00010039	0.000134165	0.000256177	0.000252667	0.0212807			4.28294e-07	1.48365e-06	7.15753e-07	3.50646e-06	0.73253
	Peptide	QVELVESGGGLVQPGESLR	Immunoglobulin heavy variable 3-9 isoform Iso 1	P01782-1	HV	FR1	novo	EVQLVESGGGLVQPGRSLR	0.000118316	5.97824e-05	0.000157217	0.000116916	0.319693	4.23331e-05	1.84046e-05	8.20068e-05	0.000119247	0.277817	0.000207238	0.000176337	0.000137767	9.29602e-05	0.22156			6.94821e-05	3.51098e-05	6.21699e-05	8.58688e-05	0.720283
	Peptide	ACEPGVDYVYK	Complement C3 isoform Iso 1	P01024-1					nd	nd	5.17227e-06	1.75991e-05	0.319707	2.04343e-05	1.986e-05	1.90875e-05	1.18061e-05	0.841819	4.84428e-06	1.67811e-05	2.58614e-06	1.24543e-05	0.651166			1.14252e-05	6.76291e-06	1.97609e-05	1.59928e-05	0.0354862
	Peptide	KTCSVSEWLL	Beta-microseminoprotein isoform PSP94	P08118-1			novo	CSVGEWL	0.00158446	0.00102199	0.00252047	0.00296832	0.319734	nd	nd	9.55651e-07	2.72193e-06	0.236788	0.00203836	0.00249522	0.00205247	0.00222306	0.986348			3.07053e-08	1.06366e-07	4.77826e-07	1.94464e-06	0.272872
	Peptide	ADSSPVKAGVETTTPSKQSNNK	Ig lambda-2 chain C regions isoform Iso 1	P0CG05-1	LC				9.81872e-06	8.63342e-06	6.62439e-06	6.60557e-06	0.319775	7.32866e-07	1.58186e-06	8.3994e-07	1.27857e-06	0.85697	3.62245e-06	5.32286e-06	8.22156e-06	7.6927e-06	0.0723481			4.00765e-07	8.79673e-07	7.86403e-07	1.40768e-06	0.393211
	Peptide	GDVAFVGK	Serotransferrin isoform Iso 1	P02787-1					0.000294576	0.000139584	0.000240552	0.000120017	0.320388	0.000254184	0.000175637	0.000314515	0.000120256	0.336864	0.00020584	0.000114427	0.000267564	0.000130263	0.172765			0.000311917	9.97337e-05	0.000284349	0.000150397	0.570439
	Peptide	KSGAELTPLL	E3 ubiquitin-protein ligase MGRN1 isoform Iso 3	O60291-3			novo	SAAELTPL	9.42441e-05	6.11414e-05	7.28569e-05	3.98716e-05	0.321142	nd	nd	nd	nd	-	2.80434e-05	2.73667e-05	8.35505e-05	5.16479e-05	0.000176506	0.00353376		nd	nd	nd	nd	-
	Peptide	KVDVLTVVHQDWLDGGK	Ig gamma-2 chain C region isoform Iso 1	P01859-1	IgG2		novo	VSVLTVVHQDWLNG	0.000489856	0.000611997	0.000277715	0.000387146	0.321238	1.31362e-05	1.28842e-05	1.14176e-05	2.04612e-05	0.807799	4.44382e-05	5.64137e-05	0.000383786	0.000512397	0.00377395	0.020745		1.40258e-05	1.48192e-05	1.22769e-05	1.67449e-05	0.761217
	Peptide	YAASSYGYMTPEQWK	Ig lambda-2 chain C regions isoform Iso 1	P0CG05-1	LC		novo	YAASSYLSLTPEQWK	0.000857901	0.000224674	0.000738524	0.000340385	0.321636	0.000878681	0.000234369	0.000919472	0.00023941	0.677292	0.0006891	0.000298383	0.000798212	0.000288568	0.297648			0.000912406	0.000340163	0.000899076	0.000232631	0.890618
	Peptide	LVLEYVDR	Complement factor I isoform Iso 1	P05156-1			novo	LVMEYVD	1.04531e-05	1.46989e-05	5.36651e-06	9.27887e-06	0.321752	0.000348802	7.3359e-05	0.000344084	4.63319e-05	0.852302	1.98e-07	6.85892e-07	7.90981e-06	1.22987e-05	0.00546775	0.0265487		0.00029077	6.02827e-05	0.000346443	6.0052e-05	0.0130815
	Peptide	MYATLYELK	Neutrophil gelatinase-associated lipocalin isoform Iso 1	P80188-1			novo	MYATIYELK	0.000104508	9.71948e-05	0.000162417	0.000172411	0.321817	nd	nd	2.58916e-08	8.96911e-08	0.328183	0.000148374	0.000137151	0.000133462	0.000140034	0.763592			nd	nd	1.29458e-08	6.34212e-08	0.487479
	Peptide	FEVQVTVPK	Alpha-2-macroglobulin isoform Iso 1	P01023-1			novo	FDMQVTVPR	1.46598e-06	3.44412e-06	8.01676e-06	2.16771e-05	0.322348	1.12726e-05	1.26902e-05	3.55487e-06	2.1801e-06	0.0607	nd	nd	4.74137e-06	1.55435e-05	0.301579			7.40581e-06	4.24121e-06	7.41374e-06	9.73812e-06	0.997308
	Peptide	EPKPVQSGAELR	Serine/threonine-protein kinase 26 isoform Iso 1	Q9P289-1			novo	DPKKVQNGAE	6.8066e-05	4.39787e-05	0.000105013	0.00011685	0.322623	7.89921e-06	6.89321e-06	9.91829e-06	5.08859e-06	0.423063	6.59734e-05	5.31253e-05	8.65397e-05	8.83812e-05	0.46502			1.26005e-05	7.89237e-06	8.90875e-06	6.01437e-06	0.12728
	Peptide	VSLSVETSK	Tetratricopeptide repeat protein 9C isoform Iso 2	Q8N5M4-2			novo	VGLSVETSK	1.97602e-05	2.36528e-05	3.29879e-05	3.86495e-05	0.322897	9.34887e-06	4.02782e-06	1.6222e-05	2.55747e-05	0.376581	2.55913e-05	3.58348e-05	2.6374e-05	3.20566e-05	0.94742			1.32045e-05	7.38749e-06	1.27854e-05	1.82454e-05	0.922805
	Peptide	LYTLVLTDPDAPSRK	Phosphatidylethanolamine-binding protein 1 isoform Iso 1	P30086-1					2.71938e-05	4.69489e-05	1.27263e-05	1.3091e-05	0.323015	nd	nd	nd	nd	-	0.000121568	0.000128511	1.99601e-05	3.45072e-05	0.0198904			nd	nd	nd	nd	-
	Protein	P55056-1	Apolipoprotein C-IV isoform Iso 1	P55056-1					nd	nd	0.00469907	0.0161089	0.32324	6.78418e-05	4.3546e-05	7.57153e-05	6.33233e-05	0.72604	nd	nd	0.00234953	0.0113959	0.483151			2.85961e-05	2.8418e-05	7.17785e-05	5.32994e-05	0.00324189
	Peptide	LLQPGGSLR	Immunoglobulin heavy variable 3-48 isoform Iso 1	P01763-1	HV		novo	LIQPGGSLR	2.13747e-05	3.14733e-05	1.15538e-05	1.05859e-05	0.323646	9.31204e-06	1.45652e-05	6.80076e-06	5.53234e-06	0.58536	5.07497e-06	8.72856e-06	1.64643e-05	2.35055e-05	0.0434782			9.28713e-06	7.5543e-06	8.0564e-06	1.0851e-05	0.727432
	Peptide	LYGLVQGTQVYVFLTK	Hemopexin isoform Iso 1	P02790-1			novo	LYLVQGTQVYVFLTK	8.66137e-06	1.39313e-05	4.02311e-06	7.47199e-06	0.32383	0.000111977	5.26531e-05	0.000113722	3.02209e-05	0.921599	1.03455e-05	1.73528e-05	6.34224e-06	1.11864e-05	0.407249			0.000115775	2.00865e-05	0.00011285	4.1994e-05	0.779108
	Peptide	GDDTVCLAK	Calcium-activated potassium channel subunit alpha-1 isoform Iso 5	Q12791-5			novo	GDDAICLA	7.01202e-05	3.68532e-05	5.53962e-05	3.4587e-05	0.32386	0.000196074	0.00012216	0.000214583	6.84743e-05	0.651542	3.9096e-05	3.94751e-05	6.27582e-05	3.57524e-05	0.0793107			0.000215224	7.18129e-05	0.000205329	9.73086e-05	0.757342
	Peptide	CDEGWSVGGSVGK	Serotransferrin isoform Iso 1	P02787-1					1.45285e-05	3.81754e-05	2.85368e-06	9.88544e-06	0.324581	2.04726e-05	1.23182e-05	2.93892e-05	1.02734e-05	0.0671648	nd	nd	8.6911e-06	2.79158e-05	0.291872			2.51216e-05	1.44722e-05	2.49309e-05	1.19912e-05	0.966756
	Peptide	WSGPLSLQEVDEQPQHPLHVTYAGAAVDELGK	Phosphatidylethanolamine-binding protein 1 isoform Iso 1	P30086-1					0.000313912	0.000376465	0.000190094	0.000191803	0.324811	nd	nd	nd	nd	-	0.00113556	0.00220544	0.000252003	0.000298958	0.194064			nd	nd	nd	nd	-
	Peptide	GADVWFK	Protein S100-A8 isoform Iso 1	P05109-1					5.76521e-05	4.2669e-05	8.50747e-05	8.3377e-05	0.325206	0.00014158	0.000129604	7.46649e-05	9.19906e-05	0.158834	6.71372e-05	6.32921e-05	7.13634e-05	6.62695e-05	0.855887			0.000121978	0.000108361	0.000108123	0.000115103	0.730794
	Peptide	LDIDSPPITAR	Pyruvate kinase PKM isoform M2	P14618-1					1.68652e-05	1.70105e-05	2.60161e-05	2.65182e-05	0.325272	1.9224e-06	3.37266e-06	7.16079e-07	1.80997e-06	0.286758	4.9161e-05	2.54282e-05	2.14406e-05	2.22835e-05	0.00194515	0.0137475		6.09551e-06	1.0402e-05	1.31924e-06	2.71782e-06	0.144289
	Peptide	LSCAASGFTFSSH	Immunoglobulin heavy variable 3-7 isoform Iso 1	P01780-1	HV	FR1	novo	LSCAASGFTFSS	1.20193e-06	4.14007e-06	nd	nd	0.325502	7.5021e-06	6.90078e-06	7.7255e-06	3.61553e-06	0.922061	nd	nd	6.00964e-07	2.9282e-06	0.485134			1.41426e-05	1.85752e-05	7.6138e-06	5.38888e-06	0.256154
	Peptide	ATTVTGTPCQDWAAQEPHR	Plasminogen isoform Iso 1	P00747-1					0.000102911	7.80017e-05	7.51845e-05	5.51885e-05	0.325727	0.000564788	0.000240921	0.000563315	0.000168287	0.986298	2.10733e-05	2.75865e-05	8.90479e-05	6.75803e-05	0.000155201	0.00341038		0.000587439	0.000183362	0.000564052	0.000203236	0.739136
	Glycan	FA2G1S1_IgG1	Fc-glycan from IgG1		IgG1				0.0218734	0.0109044	0.0184066	0.00455187	0.325892	0.0303287	0.0200673	0.0230643	0.00940933	0.273337	0.0154738	0.00281236	0.02014	0.00836139	0.0192213			0.0233281	0.00673587	0.0266965	0.0157704	0.376832
	Peptide	KVDVLTVVHQDWLNGK	Ig gamma-2 chain C region isoform Iso 1	P01859-1	IgG2		novo	VSVLTVVHQDWLNGK	0.00236566	0.00177025	0.00174117	0.00122648	0.326062	0.00187261	0.000979668	0.00201427	0.000904442	0.716361	0.000925998	0.00058616	0.00205342	0.00152313	0.00317701	0.018625		0.00197381	0.00108976	0.00194344	0.000924916	0.930744
	Peptide	WLMVSSEWLL	RNA polymerase II subunit A C-terminal domain phosphatase isoform Iso 4	Q9Y5B0-4			novo	LMVSSE	0.000277542	0.000259032	0.000691958	0.00137709	0.326179	8.35586e-07	2.89456e-06	1.04049e-06	2.46963e-06	0.853724	0.000289893	0.000373031	0.00048475	0.000991893	0.401723			nd	nd	9.38038e-07	2.63344e-06	0.229014
	Peptide	LGLLYEVTK	A disintegrin and metalloproteinase with thrombospondin motifs 10 isoform Iso 1	Q9H324-1			novo	LGLMFEVT	6.74417e-05	8.512e-05	3.96496e-05	4.24084e-05	0.3263	nd	nd	6.45658e-07	1.44144e-06	0.135011	9.37337e-06	9.20482e-06	5.35456e-05	6.72818e-05	0.00416145	0.0224141		1.16535e-06	2.7257e-06	3.22829e-07	1.04998e-06	0.320881
	Peptide	GDSGGPLLVHK	Complement factor B isoform Iso 1	P00751-1					5.80307e-05	0.000114075	2.37405e-05	2.08742e-05	0.326353	0.000172246	0.00010583	0.000272924	0.000206006	0.151086	1.79007e-05	2.55418e-05	4.08856e-05	8.209e-05	0.218858			0.00019861	8.44887e-05	0.000222585	0.000168218	0.572937
	Peptide	NKVLTQSSSGPSQLEVPV	General transcription factor II-I isoform Iso 2	P78347-2			novo	QESAEPSQLEVP	0.00190739	0.00113896	0.00151797	0.000714243	0.326569	0.000197929	6.72983e-05	0.000226279	7.36285e-05	0.33557	0.00115647	0.000458766	0.00171268	0.000950763	0.0237515			0.000212075	0.000135979	0.000212104	7.04873e-05	0.999469
	Peptide	LTWLTVSTVFQR	5-hydroxytryptamine receptor 2B isoform Iso 1	P41595-1					1.27505e-05	1.18234e-05	0.000100026	0.000294328	0.326691	nd	nd	nd	nd	-	7.87335e-05	0.000118428	5.63883e-05	0.000208531	0.733715			nd	nd	nd	nd	-
	Peptide	CQSWSSMTPHR	Apolipoprotein(a) isoform Iso 1	P08519-1					1.22605e-06	3.95352e-06	5.37129e-08	1.86067e-07	0.326796	3.00226e-05	3.44148e-05	2.4619e-05	2.07691e-05	0.64602	3.26682e-07	8.48575e-07	6.39883e-07	2.80187e-06	0.618353			2.30736e-05	2.00674e-05	2.73208e-05	2.79349e-05	0.642591
	Peptide	SLSLSVAR	Myelin regulatory factor isoform Iso 2	Q9Y2G1-2					0.0122046	0.00677625	0.0170271	0.0150343	0.326812	0.000528744	0.000254129	0.000593719	0.000303509	0.575391	0.0290834	0.0116815	0.0146159	0.0116674	0.00129979	0.0108317		0.000554311	0.000206299	0.000561231	0.000275761	0.93935
	Peptide	TYSYLNKLPVK	Epididymal secretory protein E1 isoform Iso 2	P61916-2					0.000390053	0.000247543	0.000517021	0.000362099	0.326886	2.44636e-07	8.47443e-07	4.5932e-07	1.29878e-06	0.63628	0.000553116	0.000325127	0.000453537	0.000310193	0.377687			5.37149e-07	1.49816e-06	3.51978e-07	1.07807e-06	0.672878
	Peptide	ALPAPIEKTISK	Ig gamma-3 chain C region isoform Iso 1	P01860-1	IgG3				0.000130268	0.000133364	8.01964e-05	0.000110364	0.327234	9.33005e-05	5.40019e-05	7.33597e-05	4.03875e-05	0.316797	1.85398e-05	2.79625e-05	0.000105232	0.000122416	0.00267619	0.0169037		8.42378e-05	5.09348e-05	8.33301e-05	4.77342e-05	0.958344
	Peptide	VLQATVVAVGSGSK	10 kDa heat shock protein, mitochondrial isoform Iso 1	P61604-1					3.44567e-05	5.61716e-05	9.57944e-05	0.000201102	0.327841	nd	nd	nd	nd	-	6.64725e-05	5.53656e-05	6.51255e-05	0.000147758	0.968764			nd	nd	nd	nd	-
	Peptide	LGPAPLENK	Putative glutathione-specific gamma-glutamylcyclotransferase 2 isoform Iso 1	Q8WUX2-1			novo	LGPAPLED	0.00250371	0.00224068	0.001698	0.00166148	0.327918	7.47247e-06	8.20531e-06	4.63393e-06	8.01094e-06	0.400429	0.000594974	0.000298314	0.00210086	0.0019725	0.00118523	0.0104892		8.48937e-06	1.06583e-05	6.0532e-06	8.0619e-06	0.448409
	Peptide	AGVETTPTSKADQELK	Oncoprotein-induced transcript 3 protein isoform Iso 1	Q8WWZ8-1			novo	VESCFATPTSKIDEVLK	0.000562654	0.000964576	0.000228832	0.000637075	0.328011	8.31487e-07	1.49064e-06	1.46964e-06	1.16497e-06	0.25512	0.000195794	0.000327016	0.000395743	0.000817408	0.304531			6.91074e-07	1.10588e-06	1.15056e-06	1.34834e-06	0.315233
	Peptide	LFFESVYGQCK	Fetuin-B isoform Iso 1	Q9UGM5-1			novo	FFESVYGQCK	nd	nd	8.20276e-07	2.84152e-06	0.328183	8.96074e-05	1.82581e-05	7.72238e-05	9.70531e-06	0.053748	nd	nd	4.10138e-07	2.00926e-06	0.487479			7.16078e-05	2.22396e-05	8.34156e-05	1.56361e-05	0.072813
	Peptide	NVVVACENGLPVHLDQSLFR	Angiogenin isoform Iso 1	P03950-1					7.04921e-07	2.44192e-06	nd	nd	0.328183	2.17316e-05	1.5075e-05	1.17038e-05	9.07883e-06	0.0610744	nd	nd	3.5246e-07	1.7267e-06	0.487479			1.04966e-05	9.5423e-06	1.67177e-05	1.32038e-05	0.156408
	Peptide	NLETSSAFQSSSQK	Zinc finger protein 281 isoform Iso 2	Q9Y2X9-2					1.73054e-07	5.99475e-07	nd	nd	0.328183	1.18988e-05	7.09002e-06	1.76412e-05	7.55026e-06	0.0678401	nd	nd	8.65268e-08	4.23893e-07	0.487479			1.31837e-05	8.00835e-06	1.477e-05	7.73999e-06	0.570297
	Peptide	LTHLPGALLDK	Platelet glycoprotein V isoform Iso 1	P40197-1					2.26676e-06	7.8523e-06	nd	nd	0.328183	3.00759e-05	1.27938e-05	3.95086e-05	1.12176e-05	0.0678646	nd	nd	1.13338e-06	5.55241e-06	0.487479			3.31015e-05	1.283e-05	3.47922e-05	1.27152e-05	0.709988
	Peptide	KDGGVWVYPPEK	Hemopexin isoform Iso 1	P02790-1			novo	VWVYPPEK	nd	nd	5.64729e-06	1.95628e-05	0.328183	3.09476e-05	2.40135e-05	1.52325e-05	1.64577e-05	0.0748545	nd	nd	2.82364e-06	1.3833e-05	0.487479			3.62543e-05	1.93008e-05	2.309e-05	2.16738e-05	0.0842633
	Peptide	VKVEPLYELVTATDFAYSSTVR	Complement component C8 beta chain isoform Iso 1	P07358-1					nd	nd	2.23779e-07	7.75193e-07	0.328183	0.000277961	0.000107962	0.000361565	0.000112287	0.076418	7.03929e-07	2.43848e-06	1.11889e-07	5.48144e-07	0.423011			0.000232458	9.769e-05	0.000319763	0.000115879	0.0318589
	Peptide	SCALSNLACLR	Coagulation factor XI isoform Iso 1	P03951-1					nd	nd	1.7292e-06	5.99013e-06	0.328183	0.000166446	3.82583e-05	0.000143647	1.86961e-05	0.0821918	nd	nd	8.64601e-07	4.23566e-06	0.487479			0.000124298	2.91167e-05	0.000155046	3.1667e-05	0.00800086
	Peptide	YCQVVCTYHPR	Coagulation factor XI isoform Iso 1	P03951-1					nd	nd	3.1942e-07	1.1065e-06	0.328183	9.80759e-05	2.67947e-05	8.07453e-05	2.10296e-05	0.091868	nd	nd	1.5971e-07	7.82416e-07	0.487479			6.48951e-05	3.80525e-05	8.94106e-05	2.51641e-05	0.0267559
	Peptide	KAPDPPAFANPSALLSR	E3 ubiquitin-protein ligase TRIM71 isoform Iso 1	Q2Q1W2-1			novo	APGGPAASPSALLLR	2.2314e-07	7.7298e-07	nd	nd	0.328183	2.91477e-05	7.57071e-06	2.48002e-05	4.58251e-06	0.102884	nd	nd	1.1157e-07	5.46579e-07	0.487479			2.06114e-05	8.44203e-06	2.6974e-05	6.51043e-06	0.0173197
	Peptide	VQPYLDDFQK	Apolipoprotein A-I isoform Iso 1	P02647-1					nd	nd	2.64925e-07	9.17726e-07	0.328183	7.2808e-05	3.77537e-05	5.22909e-05	1.99346e-05	0.114623	5.47738e-05	0.000170718	1.32462e-07	6.4893e-07	0.291193			3.79387e-05	1.27605e-05	6.25495e-05	3.13298e-05	0.00211186
	Peptide	ERPGVYTNVVEYVDWLLEK	Coagulation factor XI isoform Iso 1	P03951-1					8.91478e-07	3.08817e-06	nd	nd	0.328183	0.00010139	3.5344e-05	8.2682e-05	1.76164e-05	0.12012	nd	nd	4.45739e-07	2.18367e-06	0.487479			6.79927e-05	2.4065e-05	9.20359e-05	2.89338e-05	0.0183766
	Peptide	DKATFTCFVVGSDLK	Ig delta chain C region isoform Iso 1	P01880-1	IgD				5.14096e-07	1.78088e-06	nd	nd	0.328183	8.37547e-06	1.35369e-05	2.48523e-05	3.28477e-05	0.129511	nd	nd	2.57048e-07	1.25927e-06	0.487479			8.80009e-06	1.43127e-05	1.66139e-05	2.5971e-05	0.253213
	Peptide	QALEEFQK	Complement component C8 beta chain isoform Iso 1	P07358-1					3.02959e-07	1.04948e-06	nd	nd	0.328183	0.000239437	7.43276e-05	0.000280257	5.11933e-05	0.131436	1.10634e-06	3.83249e-06	1.51479e-07	7.42094e-07	0.410084			0.000212115	5.92482e-05	0.000259847	6.58049e-05	0.0416104
	Peptide	TATSEYQTFFNPR	Prothrombin isoform Iso 1	P00734-1					nd	nd	9.05896e-08	3.13812e-07	0.328183	6.00397e-05	3.04753e-05	4.28872e-05	2.35517e-05	0.137163	nd	nd	4.52948e-08	2.21898e-07	0.487479			5.8122e-05	2.69183e-05	5.14634e-05	2.80395e-05	0.500889
	Peptide	MADEAGSEADHEGTHSTK	Fibrinogen alpha chain isoform Iso 2	P02671-2					1.00635e-07	3.48609e-07	nd	nd	0.328183	0.000159288	0.000127239	0.000253638	0.000199998	0.181811	nd	nd	5.03173e-08	2.46503e-07	0.487479			0.000234864	0.000138225	0.000206463	0.000170866	0.621098
	Peptide	LLEDGSLYTTHDLLLSSER	Desmocollin-1 isoform 1A	Q08554-1					6.44387e-07	2.23222e-06	nd	nd	0.328183	5.70125e-06	2.27111e-06	4.26656e-06	2.85577e-06	0.186956	2.78518e-06	9.64813e-06	3.22194e-07	1.57842e-06	0.397996			4.03591e-06	2.564e-06	4.98391e-06	2.62759e-06	0.311
	Peptide	PSKEMQVTLSQQLGLELNTVSNFFMNARR	Lysyl oxidase homolog 3 isoform Iso 1	P58215-1					3.84614e-06	1.33234e-05	nd	nd	0.328183	0.000272965	0.000330114	0.000134643	0.000113615	0.192172	nd	nd	1.92307e-06	9.42108e-06	0.487479			0.000113788	0.00012989	0.000203804	0.000251562	0.165973
	Peptide	LEQGENVFLQATDK	Complement C1q subcomponent subunit B isoform Iso 1	P02746-1					4.30385e-06	1.4909e-05	nd	nd	0.328183	5.9986e-05	2.53575e-05	4.75457e-05	2.05967e-05	0.200687	nd	nd	2.15193e-06	1.05422e-05	0.487479			4.34095e-05	1.40836e-05	5.37659e-05	2.34688e-05	0.170093
	Peptide	GLVEECCFR	Insulin-like growth factor II isoform Iso 1	P01344-1			novo	GIVDECCFR	nd	nd	1.64693e-06	5.70512e-06	0.328183	6.23111e-05	1.53638e-05	5.58748e-05	7.07782e-06	0.206671	nd	nd	8.23464e-07	4.03413e-06	0.487479			5.85659e-05	1.20469e-05	5.9093e-05	1.21514e-05	0.902818
	Peptide	TCLMNNGVGYR	Hepatocyte growth factor-like protein isoform Iso 1	P26927-1			novo	TCIMNNGVGYR	nd	nd	1.0535e-06	3.64942e-06	0.328183	1.33106e-05	9.0585e-06	8.96509e-06	7.44486e-06	0.212558	nd	nd	5.26748e-07	2.58053e-06	0.487479			7.9554e-06	6.34305e-06	1.11378e-05	8.40705e-06	0.2565
	Peptide	CEGFVCAQTGR	Complement component C8 beta chain isoform Iso 1	P07358-1					7.61215e-06	2.63693e-05	nd	nd	0.328183	0.00016642	4.34635e-05	0.000186546	3.34077e-05	0.216741	nd	nd	3.80607e-06	1.86459e-05	0.487479			0.000138301	4.0416e-05	0.000176483	3.92799e-05	0.0101191
	Peptide	SPLNDFQVLR	Hepatocyte growth factor-like protein isoform Iso 1	P26927-1					4.81553e-07	1.66815e-06	nd	nd	0.328183	0.000117177	2.95811e-05	0.000102232	2.84868e-05	0.220653	nd	nd	2.40777e-07	1.17956e-06	0.487479			9.03149e-05	4.64341e-05	0.000109704	2.94087e-05	0.13495
	Peptide	HPDYSVVLLLR	Serum albumin isoform Iso 1	P02768-1					nd	nd	1.01467e-06	3.51493e-06	0.328183	0.000178853	0.000109852	0.000134333	5.18884e-05	0.222817	5.40088e-06	1.84364e-05	5.07337e-07	2.48543e-06	0.379308			0.000139085	4.62092e-05	0.000156593	8.70411e-05	0.436168
	Peptide	LSCCQFAETVR	Complement C4-B isoform Iso 1	P0C0L5-1			novo	LSCCQFAESLR	nd	nd	5.65117e-06	1.95762e-05	0.328183	0.000114757	4.49714e-05	9.64046e-05	2.3954e-05	0.229277	nd	nd	2.82559e-06	1.38425e-05	0.487479			7.87696e-05	3.63277e-05	0.000105581	3.64628e-05	0.0449165
	Peptide	QYAYWYQQKPGQAPVLVLYK	Immunoglobulin lambda variable 3-25 isoform Iso 1	P01717-1	LV	CDR1/FR2/CDR2			1.4197e-07	4.91799e-07	nd	nd	0.328183	3.05501e-05	2.82745e-05	1.94764e-05	1.24973e-05	0.233527	nd	nd	7.09851e-08	3.47755e-07	0.487479			2.51488e-05	1.43869e-05	2.50132e-05	2.2114e-05	0.984776
	Peptide	NQGNTWLTAFVLK	Alpha-2-macroglobulin isoform Iso 1	P01023-1					nd	nd	6.31105e-07	2.18621e-06	0.328183	1.04837e-05	1.4351e-05	4.82619e-06	6.64362e-06	0.233671	nd	nd	3.15553e-07	1.54589e-06	0.487479			1.00173e-05	5.37354e-06	7.65494e-06	1.13118e-05	0.401689
	Peptide	GKEESLDGSDLYAELR	Platelet basic protein isoform Iso 1	P02775-1			novo	GKEESLDSDLYAELR	1.98967e-07	6.89243e-07	nd	nd	0.328183	2.77805e-05	4.87714e-05	9.8073e-06	1.74432e-05	0.249622	nd	nd	9.94836e-08	4.87368e-07	0.487479			2.22224e-05	3.65708e-05	1.87939e-05	3.69784e-05	0.793999
	Protein	P17936-2	Insulin-like growth factor-binding protein 3 isoform Iso 2	P17936-2					nd	nd	2.0864e-06	7.22751e-06	0.328183	0.000356947	0.000124053	0.000310555	5.16432e-05	0.250635	nd	nd	1.0432e-06	5.11062e-06	0.487479			0.000339064	0.00012093	0.000333751	9.59008e-05	0.886676
	Peptide	YNLLPEKEEFPFALGVQTLPQTCDEPK	Alpha-2-macroglobulin isoform Iso 1	P01023-1					nd	nd	2.57035e-06	8.90395e-06	0.328183	1.68479e-05	2.10423e-05	8.95063e-06	1.16113e-05	0.267244	4.59213e-07	1.59076e-06	1.28517e-06	6.29605e-06	0.549865			1.44614e-05	7.7681e-06	1.28992e-05	1.7103e-05	0.708901
	Peptide	VLFYVDSEK	Complement component C7 isoform Iso 1	P10643-1					nd	nd	5.61531e-08	1.9452e-07	0.328183	1.05138e-05	4.9797e-06	8.43392e-06	3.91728e-06	0.267689	nd	nd	2.80765e-08	1.37546e-07	0.487479			9.69593e-06	5.20445e-06	9.47388e-06	4.50856e-06	0.895479
	Peptide	VVSGFSLK	Coagulation factor XI isoform Iso 1	P03951-1					3.50858e-08	1.21541e-07	nd	nd	0.328183	0.000134399	3.92534e-05	0.000119273	2.43912e-05	0.269097	8.81105e-06	3.02087e-05	1.75429e-08	8.59424e-08	0.334943			0.0001077	3.10204e-05	0.000126836	3.28806e-05	0.102873
	Peptide	THLAPYSDELR	Apolipoprotein A-I isoform Iso 1	P02647-1					nd	nd	4.27205e-08	1.47988e-07	0.328183	6.97296e-05	2.9137e-05	5.82879e-05	2.23327e-05	0.291991	nd	nd	2.13602e-08	1.04643e-07	0.487479			4.46668e-05	1.13571e-05	6.40088e-05	2.60521e-05	0.00393741
	Peptide	LNHGLLYDEEK	Complement factor H-related protein 1 isoform Iso 1	Q03591-1					nd	nd	1.67948e-07	5.8179e-07	0.328183	6.02217e-05	3.60982e-05	7.46482e-05	2.92557e-05	0.293787	nd	nd	8.39742e-08	4.11388e-07	0.487479			6.7179e-05	3.22975e-05	6.74349e-05	3.29674e-05	0.982493
	Protein	P27918-1	Properdin isoform Iso 1	P27918-1					3.21713e-05	0.000111445	nd	nd	0.328183	0.00105333	0.000417031	0.000870685	0.000422103	0.297855	7.40092e-06	2.56375e-05	1.60857e-05	7.88033e-05	0.627261			0.000987631	0.000525699	0.000962007	0.000420822	0.87504
	Peptide	LCLDGPDAPR	Nuclear RNA export factor 3 isoform Iso 1	Q9H4D5-1					1.73388e-06	6.00634e-06	nd	nd	0.328183	1.70491e-05	1.2957e-05	2.27234e-05	1.35206e-05	0.305283	nd	nd	8.6694e-07	4.24712e-06	0.487479			1.95167e-05	1.5721e-05	1.98862e-05	1.32711e-05	0.94138
	Peptide	HPDEAAFFDTASTGK	Fibrinogen alpha chain isoform Iso 2	P02671-2					nd	nd	1.52814e-06	5.29362e-06	0.328183	2.08726e-05	5.90091e-06	2.51166e-05	1.27166e-05	0.31037	nd	nd	7.64069e-07	3.74316e-06	0.487479			2.10186e-05	5.35691e-06	2.29946e-05	9.93439e-06	0.443853
	Peptide	LPLVTNEECQK	Coagulation factor XI isoform Iso 1	P03951-1			novo	PLVTNEECQK	nd	nd	1.36063e-06	4.71335e-06	0.328183	9.5192e-05	3.84938e-05	7.89708e-05	3.92611e-05	0.3179	nd	nd	6.80313e-07	3.33284e-06	0.487479			5.45676e-05	3.31065e-05	8.70814e-05	3.89169e-05	0.0184099
	Peptide	LLGNVLVCVLAHHFGK	Hemoglobin subunit beta isoform Iso 1	P68871-1					8.03163e-08	2.78224e-07	nd	nd	0.328183	0.000290689	0.000973686	4.04179e-06	4.10598e-06	0.329727	2.5411e-07	8.80263e-07	4.01581e-08	1.96734e-07	0.422466			0.000422985	0.00133143	0.000147365	0.000689104	0.511624
	Peptide	LELELRPTGELEQYSVSATYELQR	Apolipoprotein B-100 isoform Iso 1	P04114-1					3.77698e-06	1.30839e-05	nd	nd	0.328183	0.000149329	7.27073e-05	0.000118879	7.78824e-05	0.332934	2.49511e-06	8.6433e-06	1.88849e-06	9.25168e-06	0.850912			8.08501e-05	7.06189e-05	0.000134104	7.53067e-05	0.0491417
	Peptide	WFYLASAFR	Alpha-1-acid glycoprotein 1 isoform Iso 1	P02763-1			novo	WFYIASAFR	nd	nd	2.52079e-08	8.73226e-08	0.328183	2.03538e-05	2.26187e-05	1.34747e-05	9.33644e-06	0.345943	nd	nd	1.26039e-08	6.17464e-08	0.487479			1.1875e-05	1.00445e-05	1.69142e-05	1.72834e-05	0.358756
	Peptide	SVSLPSLDPASAK	Apolipoprotein B-100 isoform Iso 1	P04114-1					6.31156e-08	2.18639e-07	nd	nd	0.328183	0.00016474	0.000112639	0.000122277	0.000106705	0.353396	nd	nd	3.15578e-08	1.54601e-07	0.487479			9.67775e-05	9.4681e-05	0.000143509	0.00010947	0.216305
	Peptide	RPCLHVPACKDPEEEEL	Properdin isoform Iso 1	P27918-1					1.21961e-05	4.22485e-05	nd	nd	0.328183	0.000141008	4.85844e-05	0.000120537	6.08277e-05	0.372205	nd	nd	6.09805e-06	2.98742e-05	0.487479			0.000124503	4.82323e-05	0.000130772	5.48435e-05	0.739015
	Peptide	EQPPSLTR	Coagulation factor XII isoform Iso 1	P00748-1					4.5596e-07	1.57949e-06	nd	nd	0.328183	0.000196465	7.7062e-05	0.000222701	6.5446e-05	0.378428	nd	nd	2.2798e-07	1.11687e-06	0.487479			0.000200821	4.34251e-05	0.000209583	7.11914e-05	0.698985
	Peptide	QGQHFCGGSLVK	Hepatocyte growth factor-like protein isoform Iso 1	P26927-1					nd	nd	1.08889e-06	3.77204e-06	0.328183	6.57841e-05	1.79359e-05	5.94744e-05	1.78933e-05	0.397592	nd	nd	5.44447e-07	2.66723e-06	0.487479			5.08282e-05	2.72207e-05	6.26292e-05	1.78148e-05	0.126655
	Peptide	ASQGLSSWLAWYQQKPGK	Immunoglobulin kappa variable 1D-12 isoform Iso 1	P01611-1	KV	FR1/CDR1/FR2			3.1315e-06	1.08478e-05	nd	nd	0.328183	5.43817e-05	4.29691e-05	4.22766e-05	2.33331e-05	0.400354	nd	nd	1.56575e-06	7.67058e-06	0.487479			4.43907e-05	2.17056e-05	4.83292e-05	3.4375e-05	0.72027
	Peptide	LCTHHPGCLFFTFFSQEWPK	Coagulation factor XI isoform Iso 1	P03951-1					nd	nd	6.52895e-06	2.26169e-05	0.328183	9.06741e-05	5.27323e-05	7.53807e-05	4.15923e-05	0.438636	nd	nd	3.26447e-06	1.59926e-05	0.487479			6.6768e-05	3.66767e-05	8.30274e-05	4.70985e-05	0.303283
	Peptide	HYQLNQQWER	Fibronectin isoform Iso 1	P02751-1					5.82304e-07	2.01716e-06	nd	nd	0.328183	1.36846e-05	1.13192e-05	1.70583e-05	9.79406e-06	0.443253	nd	nd	2.91152e-07	1.42635e-06	0.487479			7.56182e-06	4.80126e-06	1.53715e-05	1.04939e-05	0.00429807
	Peptide	GYQDFAAMADVVCYTQK	Complement factor I isoform Iso 1	P05156-1			novo	GYQDFADVVCYTQK	nd	nd	1.56598e-07	5.42472e-07	0.328183	0.000187096	4.44627e-05	0.000202669	5.4684e-05	0.452137	nd	nd	7.82992e-08	3.83586e-07	0.487479			0.000164398	6.32172e-05	0.000194882	4.93855e-05	0.121224
	Peptide	MRDVVLFEK	Plasminogen isoform Iso 1	P00747-1					2.05927e-08	7.13353e-08	nd	nd	0.328183	8.06167e-05	5.68885e-05	6.68235e-05	2.89607e-05	0.464799	nd	nd	1.02964e-08	5.04416e-08	0.487479			6.97279e-05	3.12256e-05	7.37201e-05	4.47052e-05	0.783819
	Peptide	MADEAGSEADHEGTHSTKR	Fibrinogen alpha chain isoform Iso 2	P02671-2					nd	nd	6.10809e-08	2.1159e-07	0.328183	5.44059e-05	3.52966e-05	6.74558e-05	4.97344e-05	0.466382	nd	nd	3.05404e-08	1.49617e-07	0.487479			6.92215e-05	4.70692e-05	6.09308e-05	4.26995e-05	0.598867
	Peptide	TGFYLDGADSAK	Beta-2-glycoprotein 1 isoform Iso 1	P02749-1			novo	TGFYLNGADSAK	nd	nd	2.90055e-06	1.00478e-05	0.328183	5.50777e-05	1.12319e-05	5.09901e-05	1.56979e-05	0.470946	nd	nd	1.45028e-06	7.10487e-06	0.487479			4.67022e-05	7.63027e-06	5.30339e-05	1.35111e-05	0.142547
	Peptide	VANYFDWLSYHVGR	Complement factor I isoform Iso 1	P05156-1					nd	nd	1.1752e-06	4.07102e-06	0.328183	0.000162196	4.2107e-05	0.000172405	2.51577e-05	0.478474	nd	nd	5.87602e-07	2.87865e-06	0.487479			0.000146301	2.6908e-05	0.0001673	3.43198e-05	0.0730584
	Peptide	DSQEEEKTEALTSAK	Gelsolin isoform Iso 2	P06396-2					nd	nd	4.1208e-06	1.42749e-05	0.328183	0.000968631	0.000237825	0.000903608	0.000206159	0.481731	nd	nd	2.0604e-06	1.00938e-05	0.487479			0.00118475	0.00036078	0.00093612	0.000220183	0.044332
	Peptide	FRETLEDTR	Apolipoprotein B-100 isoform Iso 1	P04114-1					nd	nd	1.01357e-07	3.5111e-07	0.328183	4.99321e-05	2.53794e-05	4.23222e-05	2.79847e-05	0.49262	nd	nd	5.06784e-08	2.48272e-07	0.487479			2.83195e-05	2.74746e-05	4.61271e-05	2.64142e-05	0.0684098
	Peptide	SCDLALLETYCATPAK	Insulin-like growth factor II isoform Iso 1	P01344-1					nd	nd	3.87231e-06	1.34141e-05	0.328183	4.66508e-05	1.15348e-05	4.42004e-05	3.60427e-06	0.49468	nd	nd	1.93615e-06	9.48518e-06	0.487479			4.40778e-05	7.36738e-06	4.54256e-05	8.45061e-06	0.641565
	Protein	P24592-1	Insulin-like growth factor-binding protein 6 isoform Iso 1	P24592-1					4.13567e-08	1.43264e-07	nd	nd	0.328183	0.000163191	4.42686e-05	0.00015074	4.69228e-05	0.510703	nd	nd	2.06784e-08	1.01303e-07	0.487479			0.000174143	5.84379e-05	0.000156966	4.50633e-05	0.336021
	Peptide	FVTWLEGVMR	Plasminogen isoform Iso 1	P00747-1			novo	FVTWIEGVMR	nd	nd	1.76016e-07	6.09736e-07	0.328183	0.000138499	9.59445e-05	0.000118086	4.39605e-05	0.512732	nd	nd	8.80079e-08	4.31149e-07	0.487479			0.000113571	5.64386e-05	0.000128292	7.3726e-05	0.547961
	Peptide	ALAQCAPPPAVCAELVR	Insulin-like growth factor-binding protein 3 isoform Iso 2	P17936-2					nd	nd	1.21427e-06	4.20637e-06	0.328183	4.5394e-05	2.32126e-05	4.0491e-05	1.10241e-05	0.518216	nd	nd	6.07137e-07	2.97435e-06	0.487479			3.87466e-05	1.58521e-05	4.29425e-05	1.79469e-05	0.497289
	Protein	P00488-1	Coagulation factor XIII A chain isoform Iso 1	P00488-1					1.2154e-05	4.21026e-05	nd	nd	0.328183	0.000547264	0.000470165	0.000659132	0.000360045	0.519643	nd	nd	6.07699e-06	2.97711e-05	0.487479			0.00081015	0.00062983	0.000603198	0.000413503	0.244238
	Peptide	HCYSLQHCPLK	Properdin isoform Iso 1	P27918-1			novo	HCYSIQHCPLK	nd	nd	4.29093e-07	1.48642e-06	0.328183	9.69502e-05	3.99221e-05	8.64421e-05	3.92671e-05	0.522389	nd	nd	2.14546e-07	1.05106e-06	0.487479			9.55927e-05	3.98226e-05	9.16962e-05	3.90958e-05	0.781018
	Peptide	VPSYTLLLPSLELPVLHVPR	Apolipoprotein B-100 isoform Iso 1	P04114-1					nd	nd	4.18039e-06	1.44813e-05	0.328183	0.000133807	7.84313e-05	0.000114895	6.47407e-05	0.526127	2.24301e-06	7.77002e-06	2.0902e-06	1.02398e-05	0.96402			6.93942e-05	6.3601e-05	0.000124351	7.0992e-05	0.0301364
	Peptide	ADSVVDLLSYNVQGSGETTYDHK	Apolipoprotein B-100 isoform Iso 1	P04114-1					1.71539e-07	5.94229e-07	nd	nd	0.328183	7.56898e-05	3.63558e-05	6.80429e-05	1.91454e-05	0.527906	nd	nd	8.57696e-08	4.20183e-07	0.487479			5.20972e-05	1.54846e-05	7.18664e-05	2.86827e-05	0.0112023
	Peptide	YDALEVFAGSGTSGQR	Procollagen C-endopeptidase enhancer 1 isoform Iso 1	Q15113-1					nd	nd	1.46254e-06	5.06638e-06	0.328183	9.33892e-06	6.98929e-06	1.08881e-05	4.61598e-06	0.528335	1.43194e-06	4.96037e-06	7.31269e-07	3.58247e-06	0.630233			8.81689e-06	4.27486e-06	1.01135e-05	5.84633e-06	0.500721
	Peptide	YQLWTTVVDWLHPDLKR	Complement factor I isoform Iso 1	P05156-1					9.55653e-08	3.31048e-07	nd	nd	0.328183	0.000133328	3.61221e-05	0.000141134	2.52888e-05	0.546019	nd	nd	4.77827e-08	2.34086e-07	0.487479			0.000115875	2.88015e-05	0.000137231	3.07537e-05	0.0530436
	Peptide	WFYSGSQLVLLK	Hepatocyte growth factor-like protein isoform Iso 1	P26927-1			novo	SGSQLVLLK	nd	nd	1.48547e-06	5.14581e-06	0.328183	1.54486e-05	7.28533e-06	1.38522e-05	5.78432e-06	0.558234	nd	nd	7.42734e-07	3.63864e-06	0.487479			1.16242e-05	8.84596e-06	1.46504e-05	6.48467e-06	0.251184
	Peptide	GEGCQAEGVLFFQGDR	Hemopexin isoform Iso 1	P02790-1			novo	GECQAEGVLFFQGDR	nd	nd	2.61933e-06	9.07364e-06	0.328183	0.000167988	4.15252e-05	0.000177776	3.92731e-05	0.559088	nd	nd	1.30967e-06	6.41603e-06	0.487479			0.000183629	2.96175e-05	0.000172882	3.98414e-05	0.415103
	Peptide	LLSDYHQQFR	Apolipoprotein B-100 isoform Iso 1	P04114-1					nd	nd	5.15782e-07	1.78672e-06	0.328183	6.54097e-05	3.42076e-05	5.6833e-05	3.70971e-05	0.562008	nd	nd	2.57891e-07	1.2634e-06	0.487479			3.17415e-05	3.44117e-05	6.11214e-05	3.51712e-05	0.0231068
	Peptide	MREWFSETFQK	Apolipoprotein C-I isoform Iso 1	P02654-1					1.21635e-07	4.21357e-07	nd	nd	0.328183	0.000145539	7.20289e-05	0.000129608	6.25926e-05	0.568914	nd	nd	6.08177e-08	2.97944e-07	0.487479			8.65286e-05	8.13148e-05	0.000137574	6.64925e-05	0.051783
	Peptide	EDVYVVGTVLR	C4b-binding protein alpha chain isoform Iso 1	P04003-1					nd	nd	2.21262e-06	7.66475e-06	0.328183	1.30974e-05	1.26306e-05	1.58696e-05	1.10456e-05	0.57291	nd	nd	1.10631e-06	5.4198e-06	0.487479			9.50092e-06	7.53402e-06	1.44835e-05	1.16899e-05	0.189517
	Peptide	DSPVLLDFFEDTER	Histidine-rich glycoprotein isoform Iso 1	P04196-1					nd	nd	1.55106e-07	5.37304e-07	0.328183	5.73768e-05	1.75412e-05	6.24331e-05	2.53013e-05	0.575169	nd	nd	7.75532e-08	3.79931e-07	0.487479			5.79354e-05	1.37821e-05	5.9905e-05	2.14473e-05	0.774647
	Peptide	DLASGLLGPLLLCK	Ceruloplasmin isoform Iso 1	P00450-1					5.05577e-08	1.75137e-07	nd	nd	0.328183	4.27256e-06	5.03884e-06	3.36949e-06	2.20527e-06	0.577903	nd	nd	2.52788e-08	1.2384e-07	0.487479			2.18128e-06	1.38593e-06	3.82103e-06	3.83166e-06	0.0711528
	Peptide	QHLEALDVR	Apolipoprotein B-100 isoform Iso 1	P04114-1					2.94388e-08	1.01979e-07	nd	nd	0.328183	7.91806e-06	5.94851e-06	6.57963e-06	5.75312e-06	0.580957	nd	nd	1.47194e-08	7.21102e-08	0.487479			3.1477e-06	5.17219e-06	7.24884e-06	5.76369e-06	0.0452199
	Peptide	YNPVVLDFEMQPLHEVLR	Complement component C8 alpha chain isoform Iso 1	P07357-1					nd	nd	4.17135e-07	1.445e-06	0.328183	0.000175862	5.14191e-05	0.000191567	8.24347e-05	0.581153	nd	nd	2.08568e-07	1.02177e-06	0.487479			0.000138451	4.86192e-05	0.000183715	6.76672e-05	0.0471133
	Peptide	QVGSGVTTDQVQAEAK	Ig mu chain C region isoform Iso 1	P01871-1	IgM				3.48518e-07	1.2073e-06	nd	nd	0.328183	3.93469e-05	3.93222e-05	3.17876e-05	2.54183e-05	0.581624	2.60877e-06	8.20224e-06	1.74259e-07	8.53692e-07	0.326962			5.99276e-05	9.52036e-05	3.55672e-05	3.261e-05	0.405449
	Peptide	EFQVPTFTLPK	Apolipoprotein B-100 isoform Iso 1	P04114-1					2.96404e-07	1.02677e-06	nd	nd	0.328183	4.28005e-05	2.33278e-05	3.76686e-05	2.19045e-05	0.584129	nd	nd	1.48202e-07	7.26039e-07	0.487479			2.89674e-05	2.94566e-05	4.02346e-05	2.22847e-05	0.208058
	Peptide	AALQALR	Apolipoprotein B-100 isoform Iso 1	P04114-1					nd	nd	4.06971e-08	1.40979e-07	0.328183	4.57155e-05	4.83279e-05	5.56943e-05	4.01059e-05	0.587576	nd	nd	2.03486e-08	9.96872e-08	0.487479			3.3665e-05	2.64977e-05	5.07049e-05	4.37295e-05	0.224967
	Peptide	DFDFVPPVVR	Complement C3 isoform Iso 1	P01024-1					nd	nd	1.37063e-07	4.74799e-07	0.328183	1.1525e-05	1.64445e-05	8.76141e-06	6.96633e-06	0.599877	1.62426e-06	5.62659e-06	6.85314e-08	3.35734e-07	0.359078			4.83229e-06	5.31365e-06	1.01432e-05	1.24312e-05	0.0823042
	Peptide	VFLDCCNYLTELR	Complement C3 isoform Iso 1	P01024-1			novo	VFLDCCNYITELR	nd	nd	3.85002e-06	1.33369e-05	0.328183	0.000837143	0.000373113	0.000747033	0.000460742	0.603806	1.44532e-06	5.00672e-06	1.92501e-06	9.43059e-06	0.843242			0.000496822	0.000180403	0.000792088	0.000412584	0.00529369
	Peptide	ATVAVYLESLQDTK	Apolipoprotein B-100 isoform Iso 1	P04114-1					nd	nd	8.9299e-07	3.09341e-06	0.328183	3.02841e-05	2.2927e-05	2.55053e-05	2.15286e-05	0.603898	nd	nd	4.46495e-07	2.18737e-06	0.487479			9.52112e-06	1.7648e-05	2.78947e-05	2.18865e-05	0.016542
	Protein	Q15113-1	Procollagen C-endopeptidase enhancer 1 isoform Iso 1	Q15113-1					nd	nd	1.1587e-05	4.01384e-05	0.328183	0.000148111	6.70871e-05	0.000135119	5.48488e-05	0.608688	8.25434e-06	2.85939e-05	5.79348e-06	2.83821e-05	0.808201			0.000140988	5.04554e-05	0.000141615	6.02937e-05	0.975472
	Peptide	QTHQPPAPNSLLR	Complement C1q subcomponent subunit C isoform Iso 1	P02747-1			novo	QTHQPPAPNSLIR	9.32981e-07	3.23194e-06	nd	nd	0.328183	4.06884e-05	1.89697e-05	3.76093e-05	9.36846e-06	0.621	4.70646e-07	1.63036e-06	4.66491e-07	2.28533e-06	0.995559			3.76202e-05	8.09982e-06	3.91488e-05	1.47157e-05	0.690546
	Peptide	APDELWNSLGPHPLPVLFK	Exostosin-like 2 isoform Iso 1	Q9UBQ6-1					1.87475e-05	6.49432e-05	nd	nd	0.328183	5.28705e-06	3.38191e-06	5.90688e-06	2.62887e-06	0.621164	1.82689e-05	4.50788e-05	9.37374e-06	4.59218e-05	0.58515			5.53726e-06	2.58758e-06	5.59696e-06	2.97917e-06	0.953235
	Peptide	VQEAHLTEDQLFYFPK	Complement component C8 gamma chain isoform Iso 1	P07360-1					nd	nd	1.5521e-07	5.37664e-07	0.328183	0.000509143	0.00015154	0.00053726	0.000142713	0.644457	8.35909e-07	1.96708e-06	7.76051e-08	3.80186e-07	0.211697			0.000410065	0.000121299	0.000523201	0.000144672	0.0260874
	Peptide	LVELAHQYK	Apolipoprotein B-100 isoform Iso 1	P04114-1					nd	nd	2.60324e-07	9.01788e-07	0.328183	5.4304e-06	5.15391e-06	6.38722e-06	5.17997e-06	0.654564	nd	nd	1.30162e-07	6.3766e-07	0.487479			2.47204e-06	4.25038e-06	5.90881e-06	5.07696e-06	0.0519085
	Peptide	LLGEELGFASLHDLQLLGK	Apolipoprotein B-100 isoform Iso 1	P04114-1					9.93739e-08	3.44241e-07	nd	nd	0.328183	0.000110379	5.75069e-05	9.94376e-05	6.18935e-05	0.658085	nd	nd	4.9687e-08	2.43415e-07	0.487479			5.94674e-05	4.60063e-05	0.000104908	5.8694e-05	0.0252549
	Peptide	YSPGGTPTALK	Plasma kallikrein isoform Iso 1	P03952-1			novo	YSPGGTPTAIK	2.8014e-08	9.70434e-08	nd	nd	0.328183	0.00112201	0.000176264	0.00109094	0.000168196	0.662991	nd	nd	1.4007e-08	6.862e-08	0.487479			0.00089785	0.000244744	0.00110647	0.000169236	0.00505909
	Peptide	DFSAEYEEDGKYEGLQEWEGK	Apolipoprotein B-100 isoform Iso 1	P04114-1					nd	nd	1.83351e-06	6.35147e-06	0.328183	5.60007e-05	3.30679e-05	5.00473e-05	3.43891e-05	0.669751	nd	nd	9.16755e-07	4.49116e-06	0.487479			2.41304e-05	2.5203e-05	5.3024e-05	3.31333e-05	0.0120078
	Peptide	GASSGGLGPVVR	Insulin-like growth factor-binding protein 3 isoform Iso 2	P17936-2			novo	GASSAGLGPVVR	5.48211e-07	1.89906e-06	nd	nd	0.328183	2.05223e-05	1.78021e-05	1.73994e-05	1.79307e-05	0.672708	nd	nd	2.74106e-07	1.34284e-06	0.487479			1.19774e-05	1.35958e-05	1.89609e-05	1.75465e-05	0.235994
	Peptide	ETWTANVGK	Prothrombin isoform Iso 1	P00734-1					1.01475e-06	3.51519e-06	nd	nd	0.328183	2.88728e-05	2.88848e-05	2.45021e-05	2.22632e-05	0.682041	nd	nd	5.07374e-07	2.48561e-06	0.487479			1.56407e-05	1.34443e-05	2.66875e-05	2.53192e-05	0.0965888
	Peptide	CELAGWGETK	Hepatocyte growth factor-like protein isoform Iso 1	P26927-1			novo	CEIAGWGETK	nd	nd	2.62905e-07	9.10731e-07	0.328183	2.86196e-05	1.67467e-05	3.1485e-05	1.73929e-05	0.684961	6.5255e-06	2.20866e-05	1.31453e-07	6.43984e-07	0.337562			2.56242e-05	1.51242e-05	3.00523e-05	1.67616e-05	0.446176
	Peptide	VFPLSLCSTQPDGNVVLACLVQGFFPQEPLSVTWSESGQGVTAR	Ig alpha-1 chain C region isoform Iso 1	P01876-1	IgA				2.22046e-06	7.69189e-06	nd	nd	0.328183	5.71622e-05	4.51978e-05	4.95747e-05	4.84068e-05	0.695282	nd	nd	1.11023e-06	5.43899e-06	0.487479			3.65858e-05	2.14779e-05	5.33684e-05	4.59641e-05	0.144851
	Peptide	DADSGDFLAEGGGV	Fibrinogen alpha chain isoform Iso 2	P02671-2			novo	ADSGEGDFLAEGGGV	nd	nd	2.5051e-06	8.67794e-06	0.328183	5.32043e-05	1.75799e-05	5.01349e-05	2.07935e-05	0.699927	nd	nd	1.25255e-06	6.13623e-06	0.487479			2.90518e-05	1.26745e-05	5.16696e-05	1.88958e-05	0.000688906
	Peptide	ESGGDFLAEGGGVR	Fibrinogen alpha chain isoform Iso 2	P02671-2			novo	DSGEGDFLAEGGGVR	9.34991e-06	3.23891e-05	nd	nd	0.328183	0.000691507	0.000365541	0.000638768	0.000306602	0.705451	nd	nd	4.67496e-06	2.29025e-05	0.487479			0.000733737	0.000259508	0.000665137	0.000331043	0.535184
	Protein	P06732-1	Creatine kinase M-type isoform Iso 1	P06732-1					4.07557e-07	1.41182e-06	nd	nd	0.328183	2.67469e-05	5.27026e-05	3.72978e-05	8.30589e-05	0.713777	nd	nd	2.03779e-07	9.98307e-07	0.487479			6.45366e-05	0.000112401	3.20223e-05	6.82412e-05	0.371558
	Peptide	YENYELTLK	Apolipoprotein B-100 isoform Iso 1	P04114-1					nd	nd	4.91486e-07	1.70256e-06	0.328183	1.54447e-05	1.37603e-05	1.35429e-05	1.26111e-05	0.727478	nd	nd	2.45743e-07	1.20389e-06	0.487479			1.06432e-05	1.6884e-05	1.44938e-05	1.29446e-05	0.452737
	Peptide	NLTDFAEQYSLQDWAK	Apolipoprotein B-100 isoform Iso 1	P04114-1					nd	nd	4.5006e-07	1.55905e-06	0.328183	2.77089e-05	1.54152e-05	2.54884e-05	1.59485e-05	0.732047	4.75577e-06	1.64745e-05	2.2503e-07	1.10242e-06	0.361644			1.76658e-05	1.2774e-05	2.65986e-05	1.53813e-05	0.0923638
	Peptide	AMAVEDLLSR	Complement component C8 alpha chain isoform Iso 1	P07357-1			novo	AMAVEDIISR	nd	nd	3.6237e-07	1.25529e-06	0.328183	0.000143289	5.98478e-05	0.000135988	4.90922e-05	0.746946	nd	nd	1.81185e-07	8.87621e-07	0.487479			0.000108661	3.31235e-05	0.000139638	5.36614e-05	0.0766715
	Peptide	YGFCEAADQFHVLDEVRR	Complement component C8 gamma chain isoform Iso 1	P07360-1					nd	nd	3.37032e-06	1.16751e-05	0.328183	0.000278245	9.34998e-05	0.000265333	0.00010489	0.753235	nd	nd	1.68516e-06	8.25556e-06	0.487479			0.000226374	6.87935e-05	0.000271789	9.73978e-05	0.158785
	Peptide	AVPPNNSNAAEDDLPTVELQGVVPR	Coagulation factor XIII A chain isoform Iso 1	P00488-1					2.17364e-06	7.52973e-06	nd	nd	0.328183	8.37687e-05	7.29192e-05	9.191e-05	5.67651e-05	0.763091	nd	nd	1.08682e-06	5.32432e-06	0.487479			0.000110272	8.34765e-05	8.78393e-05	6.40421e-05	0.377223
	Peptide	YKEENDDFASFR	Histidine-rich glycoprotein isoform Iso 1	P04196-1					nd	nd	3.9808e-08	1.37899e-07	0.328183	7.9244e-05	2.26354e-05	8.21952e-05	2.8321e-05	0.780599	nd	nd	1.9904e-08	9.75092e-08	0.487479			7.59043e-05	1.80106e-05	8.07196e-05	2.51181e-05	0.558671
	Peptide	TPLTVVK	Gelsolin isoform Iso 2	P06396-2					3.65128e-07	1.26484e-06	nd	nd	0.328183	0.000187093	0.000193676	0.000205787	0.00012729	0.782535	6.59061e-08	2.28305e-07	1.82564e-07	8.94376e-07	0.55259			0.000299618	0.000160055	0.00019644	0.000160561	0.0776621
	Peptide	GLNLCEPNGGK	Serotransferrin isoform Iso 1	P02787-1			novo	GLNLCEPN	nd	nd	7.7597e-06	2.68804e-05	0.328183	1.42003e-05	4.50478e-06	1.46263e-05	4.57389e-06	0.820342	nd	nd	3.87985e-06	1.90073e-05	0.487479			1.532e-05	6.12121e-06	1.44133e-05	4.44501e-06	0.614742
	Peptide	TFYEPGEELTYSCK	Beta-2-glycoprotein 1 isoform Iso 1	P02749-1			novo	TFYEPGEEITYSCK	1.62792e-07	5.63928e-07	nd	nd	0.328183	0.00122201	0.000161671	0.0012078	0.000145324	0.82297	nd	nd	8.1396e-08	3.98758e-07	0.487479			0.00102744	0.000209628	0.0012149	0.000150511	0.00403004
	Peptide	ETAASLLQAGYK	Prothrombin isoform Iso 1	P00734-1					nd	nd	1.85155e-07	6.41395e-07	0.328183	2.17908e-05	1.04064e-05	2.09764e-05	6.90406e-06	0.823361	2.80958e-06	6.96352e-06	9.25774e-08	4.53535e-07	0.203972			1.14284e-05	4.37366e-06	2.13836e-05	8.64651e-06	5.85861e-05	0.016632
	Peptide	LTLQGLLSWGSGCGDR	Coagulation factor XII isoform Iso 1	P00748-1					4.72106e-05	0.000163542	nd	nd	0.328183	8.2886e-05	6.69577e-05	8.70332e-05	2.75753e-05	0.84547	nd	nd	2.36053e-05	0.000115642	0.487479			7.02916e-05	2.09828e-05	8.49596e-05	5.01234e-05	0.225954
	Peptide	DSCTLPASAEK	Complement component C7 isoform Iso 1	P10643-1					nd	nd	3.53082e-07	1.22311e-06	0.328183	5.37059e-06	3.81539e-06	5.62298e-06	2.65977e-06	0.852617	nd	nd	1.76541e-07	8.6487e-07	0.487479			5.7806e-06	2.72359e-06	5.49679e-06	3.21903e-06	0.795134
	Peptide	CQFFTYSLLPEDCK	Plasma kallikrein isoform Iso 1	P03952-1					nd	nd	1.31162e-06	4.5436e-06	0.328183	1.4331e-05	4.83151e-06	1.39232e-05	6.83945e-06	0.867564	nd	nd	6.55812e-07	3.21281e-06	0.487479			1.06944e-05	5.41656e-06	1.41271e-05	5.79481e-06	0.0962325
	Peptide	VQSTELCAGHLAGGTDSCQGDSGGPLVCFEK	Plasminogen isoform Iso 1	P00747-1					nd	nd	4.97306e-07	1.72272e-06	0.328183	0.000412677	0.000195592	0.000402206	0.000119474	0.875704	1.29265e-06	4.47788e-06	2.48653e-07	1.21815e-06	0.443346			0.000391325	0.000162762	0.000407442	0.000158593	0.777384
	Peptide	KGNLQLQGTRLSDGQGFTQDDLQAGR	Chondroitin sulfate proteoglycan 4 isoform Iso 1	Q6UVK1-1					nd	nd	8.69823e-06	3.01315e-05	0.328183	0.00027906	0.00010371	0.000273098	7.97781e-05	0.876033	nd	nd	4.34911e-06	2.13062e-05	0.487479			0.000291712	8.19064e-05	0.000276079	9.05389e-05	0.617938
	Peptide	VLLGAHQEVNLEPHVQELEVSR	Plasminogen isoform Iso 1	P00747-1					1.49662e-06	5.18446e-06	nd	nd	0.328183	0.000353595	0.000216013	0.000344933	0.00013694	0.90767	1.48437e-07	5.14202e-07	7.48312e-07	3.66597e-06	0.439142			0.000361476	0.00017188	0.000349264	0.000176931	0.844989
	Peptide	VSHSEDDCLAFK	Complement C3 isoform Iso 1	P01024-1					nd	nd	2.53169e-07	8.77004e-07	0.328183	1.22081e-05	8.69445e-06	1.25688e-05	6.34491e-06	0.908641	1.39284e-06	4.82495e-06	1.26585e-07	6.20135e-07	0.384354			6.58728e-06	4.24246e-06	1.23884e-05	7.44588e-06	0.0177088
	Peptide	ALYWVNGQVPDGVSK	Apolipoprotein B-100 isoform Iso 1	P04114-1					5.84902e-07	2.02616e-06	nd	nd	0.328183	9.53518e-05	5.00382e-05	9.2409e-05	7.37214e-05	0.90995	7.57608e-07	2.62443e-06	2.92451e-07	1.43271e-06	0.575642			5.27067e-05	6.09217e-05	9.38804e-05	6.16362e-05	0.0664161
	Peptide	DYELLCPNGQK	Melanotransferrin isoform Iso 1	P08582-1					nd	nd	5.6722e-08	1.96491e-07	0.328183	2.29363e-05	7.38279e-06	2.25292e-05	1.15853e-05	0.919168	nd	nd	2.8361e-08	1.3894e-07	0.487479			2.09979e-05	7.31345e-06	2.27328e-05	9.5028e-06	0.583064
	Peptide	FDHVLTNMNNNYEPR	Complement C1q subcomponent subunit B isoform Iso 1	P02746-1					nd	nd	2.55123e-06	8.83773e-06	0.328183	1.20436e-05	3.81293e-06	1.23951e-05	1.15391e-05	0.921669	nd	nd	1.27562e-06	6.24922e-06	0.487479			1.05803e-05	9.00722e-06	1.22194e-05	8.40633e-06	0.593578
	Peptide	DVVLFEK	Plasminogen isoform Iso 1	P00747-1					nd	nd	1.05526e-06	3.65551e-06	0.328183	0.000141489	6.97408e-05	0.0001394	3.91664e-05	0.92874	nd	nd	5.27628e-07	2.58484e-06	0.487479			0.000137147	5.37281e-05	0.000140445	5.53258e-05	0.865901
	Peptide	TPALHFK	Apolipoprotein B-100 isoform Iso 1	P04114-1					9.66993e-08	3.34976e-07	nd	nd	0.328183	1.59753e-05	1.48916e-05	1.65652e-05	1.78779e-05	0.930807	nd	nd	4.83497e-08	2.36864e-07	0.487479			9.36916e-06	1.08952e-05	1.62703e-05	1.60938e-05	0.190584
	Peptide	WSPELPVCAKVLCPPPSLPTFATLR	Beta-2-glycoprotein 1 isoform Iso 1	P02749-1			novo	WSPELPVCAPIICPPPSIPTFATLR	nd	nd	3.15867e-06	1.09419e-05	0.328183	0.000305297	0.000178835	0.000299725	0.000135824	0.932281	nd	nd	1.57933e-06	7.73712e-06	0.487479			0.000312091	0.000105445	0.000302511	0.000155328	0.848893
	Protein	O75594-1	Peptidoglycan recognition protein 1 isoform Iso 1	O75594-1					nd	nd	3.14288e-06	1.08873e-05	0.328183	2.99196e-05	4.32099e-05	2.87125e-05	2.99742e-05	0.937339	nd	nd	1.57144e-06	7.69846e-06	0.487479			7.61188e-05	0.00019924	2.9316e-05	3.63735e-05	0.436201
	Peptide	GAQTLYVPNCDHR	Insulin-like growth factor-binding protein 6 isoform Iso 1	P24592-1					1.29572e-08	4.48849e-08	nd	nd	0.328183	1.86676e-05	7.42947e-06	1.84717e-05	7.02062e-06	0.947658	nd	nd	6.47858e-09	3.17384e-08	0.487479			1.87292e-05	5.30914e-06	1.85697e-05	7.06977e-06	0.945495
	Peptide	YEFLNGR	Plasminogen isoform Iso 1	P00747-1					nd	nd	5.93388e-08	2.05556e-07	0.328183	0.000288718	0.000122235	0.000291478	0.000106407	0.953493	nd	nd	2.96694e-08	1.4535e-07	0.487479			0.000308907	0.000139303	0.000290098	0.000112084	0.664413
	Peptide	YSAWAESVTNLPQVLK	Complement component C7 isoform Iso 1	P10643-1					nd	nd	6.76176e-06	2.34234e-05	0.328183	2.73984e-06	1.65343e-06	2.70065e-06	2.02116e-06	0.959009	nd	nd	3.38088e-06	1.65629e-05	0.487479			2.90872e-06	2.5864e-06	2.72025e-06	1.806e-06	0.800271
	Peptide	DKDQEVLLQTFLDDASPGDKR	Apolipoprotein B-100 isoform Iso 1	P04114-1					1.71564e-07	5.94315e-07	nd	nd	0.328183	6.50655e-05	3.13079e-05	6.49097e-05	5.64865e-05	0.993408	nd	nd	8.5782e-08	4.20244e-07	0.487479			3.87626e-05	3.31361e-05	6.49876e-05	4.4663e-05	0.0812949
	Peptide	ALASECAQHLSLPLR	Peptidoglycan recognition protein 1 isoform Iso 1	O75594-1					nd	nd	4.25188e-07	1.47289e-06	0.328183	3.09208e-06	4.97339e-06	3.09679e-06	4.03351e-06	0.997989	nd	nd	2.12594e-07	1.04149e-06	0.487479			8.12812e-06	2.25969e-05	3.09444e-06	4.42838e-06	0.46015
	Peptide	ETQSQLETER	Desmoplakin isoform DPI	P15924-1					4.37587e-05	4.33565e-05	6.2023e-05	4.6117e-05	0.328394	1.93998e-07	4.8687e-07	1.40858e-06	1.96296e-06	0.0589416	0.000175869	0.000182719	5.28908e-05	4.47572e-05	0.0409738			2.12486e-07	6.52593e-07	8.01287e-07	1.53005e-06	0.115839
	Peptide	AEDTALYYCAR	Immunoglobulin heavy variable 3-9 isoform Iso 1	P01782-1	HV	FR3	novo	AEDTALYYCAK	0.000313906	0.000143421	0.000263337	0.00010143	0.329495	0.000130416	5.63561e-05	0.000140508	7.70348e-05	0.717659	0.000297674	0.000121483	0.000288622	0.000124198	0.836779			0.000139037	4.87718e-05	0.000135462	6.62096e-05	0.869567
	Peptide	SHCLAEVENDEMPADLPSLAADFVESK	Serum albumin isoform Iso 1	P02768-1					0.000581762	0.000338725	0.00118468	0.00202409	0.329548	0.000734506	0.000359281	0.000610335	0.000305712	0.371751	0.00100826	0.00138407	0.000883221	0.00145228	0.806225			0.000686103	0.000382448	0.000672421	0.000332349	0.912442
	Peptide	FLCTGGVSPYADPNTCRGDSGGPLLVHK	Complement factor B isoform Iso 1	P00751-1					0.000196085	0.000244307	0.000120093	9.13932e-05	0.329976	2.04724e-05	2.29174e-05	1.19271e-05	1.18195e-05	0.26738	5.87962e-05	3.81477e-05	0.000158089	0.000184517	0.0176127			8.9323e-06	6.94972e-06	1.61998e-05	1.83589e-05	0.0968553
	Peptide	AVLSPGFDVFAK	Complement C2 isoform Iso 1	P06681-1			novo	AVISPGFDVFAK	0.000136564	7.52775e-05	0.00028466	0.000499259	0.330493	5.05516e-05	8.72533e-06	4.21878e-05	1.14461e-05	0.0565038	0.000509936	0.000878393	0.000210612	0.000357271	0.27732			4.01055e-05	1.29502e-05	4.63697e-05	1.08313e-05	0.134588
	Peptide	KLNSWVESQTNEK	Serpin B3 isoform Iso 1	P29508-1			novo	KINSWVESQTNEK	8.19995e-05	4.98702e-05	0.000121752	0.000127295	0.33055	nd	nd	1.21292e-07	4.20169e-07	0.328183	3.31162e-05	6.0352e-05	0.000101876	9.67026e-05	0.0313805			nd	nd	6.06462e-08	2.97104e-07	0.487479
	Peptide	LLLYGASVR	Immunoglobulin kappa variable 3-15 isoform Iso 1	P01624-1	KV	FR2/CDR2	novo	LLIYGASTR	2.3824e-05	3.1185e-05	1.39347e-05	1.39481e-05	0.331629	1.0958e-05	1.25444e-05	1.00588e-05	8.92903e-06	0.841545	1.20038e-05	1.03587e-05	1.88794e-05	2.41592e-05	0.241565			1.3102e-05	1.05242e-05	1.05084e-05	1.06584e-05	0.494211
	Peptide	AGKEPGLQLWR	Gelsolin isoform Iso 2	P06396-2			novo	AGKEPGLQIWR	1.1538e-05	1.3318e-05	5.81617e-06	1.4897e-05	0.33202	0.00101754	0.000215493	0.000921773	0.000189317	0.259878	1.12373e-06	3.70985e-06	8.67706e-06	1.41246e-05	0.0203673			0.00122191	0.000271632	0.000969655	0.000204311	0.00362088
	Peptide	ERYSSNECFLQHK	Sacsin isoform Iso 1	Q9NZJ4-1			novo	ERYASNVCF	0.000117479	6.10992e-05	0.000316583	0.000677531	0.332085	0.000452427	0.000194621	0.000369973	0.000127482	0.232536	0.000288339	0.000252164	0.000217031	0.000481323	0.563647			0.000378329	6.91837e-05	0.0004112	0.000166317	0.409914
	Peptide	VSTLPALTLK	Cathepsin D isoform Iso 1	P07339-1			novo	VSTLPAITLK	7.52594e-05	8.23504e-05	0.000114572	0.000110016	0.332475	7.93882e-07	1.8051e-06	4.19957e-07	1.12265e-06	0.548533	0.000166579	7.45836e-05	9.49157e-05	9.71351e-05	0.0316792			nd	nd	6.06919e-07	1.48243e-06	0.168234
	Peptide	EPQVYTLPPSR	Ig gamma-3 chain C region isoform Iso 1	P01860-1	IgG3				0.00321668	0.00125317	0.00371411	0.00120564	0.332509	0.00578644	0.00160888	0.00529758	0.00157607	0.460079	0.00440651	0.00152951	0.0034654	0.00122915	0.0540182			0.00534959	0.00122858	0.00554201	0.00157744	0.714176
	Peptide	MLWFQGALPAALATAK	UBX domain-containing protein 4 isoform Iso 1	Q92575-1					0.000277796	0.000206958	0.000198776	0.000182992	0.332527	5.10198e-05	2.76048e-05	9.42382e-05	9.1353e-05	0.140724	0.000203381	0.000190191	0.000238286	0.000195265	0.613456			0.000102947	0.000114901	7.2629e-05	6.95915e-05	0.413827
	Peptide	LSCAASGFAFR	Immunoglobulin heavy variable 3-7 isoform Iso 1	P01780-1	HV	FR1	novo	LSCAASGFTF	2.40413e-05	4.96298e-05	9.08989e-06	1.34659e-05	0.332785	9.1377e-06	8.56115e-06	1.43455e-05	1.54751e-05	0.31878	3.26463e-07	9.80699e-07	1.65656e-05	3.63738e-05	0.039257			1.42713e-05	1.42096e-05	1.17416e-05	1.25164e-05	0.588166
	Peptide	YLSPDQLADLYK	Alpha-enolase isoform alpha-enolase	P06733-1			novo	YISPDQLADLYK	2.167e-05	1.94276e-05	5.544e-05	0.000114125	0.332802	3.9788e-06	3.42485e-06	2.66898e-06	3.56037e-06	0.368342	9.03392e-05	0.000102969	3.8555e-05	8.18967e-05	0.110037			2.81117e-06	2.06554e-06	3.32389e-06	3.48137e-06	0.642373
	Peptide	STEDPPMDLPANGFSGGNQPVK	Peregrin isoform Iso 1	P55201-1					0.000220109	0.000182676	0.000152968	0.000147925	0.333194	1.85108e-07	6.41232e-07	3.37278e-06	1.16837e-05	0.365472	4.1938e-05	6.91847e-05	0.000186538	0.000166136	0.000831166	0.0086605		nd	nd	1.77895e-06	8.25432e-06	0.463696
	Peptide	SDLEVAHYK	Complement component C8 beta chain isoform Iso 1	P07358-1					7.28936e-07	1.7737e-06	5.59193e-05	0.000188904	0.333265	0.000373169	0.000117309	0.000413088	0.000108044	0.395265	5.46682e-07	9.6494e-07	2.83241e-05	0.000133652	0.319208			0.000332265	8.20123e-05	0.000393129	0.000112162	0.105047
	Peptide	FSGSGSGSDFTLK	Immunoglobulin kappa variable 2D-40 isoform Iso 1	P01614-1	KV		novo	FSGSGSGTDFTLK	6.16987e-05	0.000132051	2.27821e-05	1.94024e-05	0.333293	1.90003e-05	3.063e-05	1.411e-05	1.99103e-05	0.647412	4.21058e-05	4.45541e-05	4.22404e-05	9.4418e-05	0.995399			1.27236e-05	8.62837e-06	1.65552e-05	2.53877e-05	0.510034
	Peptide	NQVSLTCLVGK	Ig gamma-4 chain C region isoform Iso 1	P01861-1	IgG4		novo	NQVSLTCLV	0.00120621	0.000837981	0.000884421	0.000754303	0.333573	5.60106e-05	3.12655e-05	4.71763e-05	1.77282e-05	0.403691	0.000721839	0.000350218	0.00104531	0.00079685	0.10045			3.9476e-05	2.40909e-05	5.15935e-05	2.52624e-05	0.177502
	Protein	P28799-1	Granulins isoform Iso 1	P28799-1					0.000487015	0.000456729	0.000728274	0.000711345	0.333589	1.45728e-06	3.49325e-06	3.16266e-06	3.62799e-06	0.253345	0.00115982	0.000505512	0.000607645	0.000597458	0.00963993	0.0389644		7.94802e-07	1.32218e-06	2.30997e-06	3.59024e-06	0.0759522
	Peptide	NNRPSGLPDR	Immunoglobulin lambda variable 3-19 isoform Iso 1	P01714-1	LV				5.8105e-05	7.19825e-05	3.60339e-05	2.52373e-05	0.333603	4.14751e-05	3.58427e-05	7.0352e-05	3.68358e-05	0.0645022	3.48341e-05	3.39853e-05	4.70694e-05	5.39425e-05	0.479435			4.99147e-05	2.18615e-05	5.59136e-05	3.84824e-05	0.621025
	Protein	P61916-1	Epididymal secretory protein E1 isoform Iso 1	P61916-1					0.00370891	0.00320064	0.00560749	0.00584814	0.334601	8.97292e-06	1.15902e-05	1.05641e-05	1.35561e-05	0.760193	0.0078386	0.00459542	0.0046582	0.00471132	0.0626899			1.76745e-05	4.04736e-05	9.7685e-06	1.2361e-05	0.5208
	Peptide	ALDFAVGEYNK	Cystatin-C isoform Iso 1	P01034-1					0.000488382	0.000352387	0.000364795	0.000253511	0.334749	0.000224024	4.01177e-05	0.00021836	5.03926e-05	0.763548	0.000654092	0.000443395	0.000426589	0.000306773	0.0801397			0.000182039	3.91624e-05	0.000221192	4.46386e-05	0.0144168
	Peptide	AYLNKVEELKK	Acyl-CoA-binding protein isoform Iso 1	P07108-1					1.23791e-05	9.41538e-06	2.2436e-05	3.34732e-05	0.335057	2.67039e-09	9.25049e-09	nd	nd	0.328183	1.41141e-05	1.64852e-05	1.74076e-05	2.45897e-05	0.67867			nd	nd	1.33519e-09	6.54109e-09	0.487479
	Peptide	TLLYDTSGGK	Tudor and KH domain-containing protein isoform Iso 1	Q9Y2W6-2			novo	LYDTSNGK	4.72726e-05	4.42274e-05	3.07218e-05	3.77994e-05	0.335113	2.07799e-05	3.1083e-05	1.81391e-05	2.21803e-05	0.812883	2.28489e-05	3.34374e-05	3.89972e-05	4.11133e-05	0.24726			2.59161e-05	2.42332e-05	1.94595e-05	2.6442e-05	0.483
	Peptide	GPVSVGVDAR	Cathepsin S isoform Iso 1	P25774-1					2.2235e-05	2.81764e-05	4.57352e-05	7.65167e-05	0.335126	9.18895e-07	3.18315e-06	3.60916e-07	1.25025e-06	0.580692	7.22363e-05	2.97287e-05	3.39851e-05	5.76532e-05	0.0128636	0.0466992		3.31456e-07	1.1482e-06	6.39906e-07	2.38217e-06	0.603579
	Peptide	LSCAYSGFSSPR	Junctional adhesion molecule A isoform Iso 1	Q9Y624-1					5.66746e-05	4.9923e-05	8.5595e-05	8.87045e-05	0.3357	nd	nd	nd	nd	-	0.000339803	0.000196537	7.11348e-05	7.1926e-05	0.000566011	0.00709052		nd	nd	nd	nd	-
	Glycan	FA2BG1_IgG3/4	Fc-glycan from IgG4 (or 3)		IgG4 (or 3)				0.0648258	0.013187	0.0707137	0.0159859	0.335704	0.0334912	0.0126682	0.0412281	0.0230779	0.319725	0.0720649	0.0219428	0.0677697	0.0146435	0.48843			0.0311697	0.0240775	0.0373596	0.0186302	0.400225
	Peptide	QPAMLVQSGADPK	Ankyrin repeat family A protein 2 isoform Iso 1	Q9H9E1-1			novo	MLLESGADP	0.000353306	0.000322351	0.00023756	0.000249647	0.336096	0.000101774	3.91696e-05	0.000103107	3.82016e-05	0.933519	0.000133283	8.91586e-05	0.000295433	0.000288094	0.0169871			0.000131682	8.35028e-05	0.00010244	3.78443e-05	0.268315
	Peptide	LLLYGASK	Coiled-coil domain-containing protein 178 isoform Iso 3	Q5BJE1-3			novo	LVLYGASK	8.64307e-05	7.65623e-05	6.08692e-05	4.74301e-05	0.336214	2.73689e-05	1.70889e-05	2.52301e-05	1.28207e-05	0.732039	4.49967e-05	4.90878e-05	7.365e-05	6.36381e-05	0.18086			3.32047e-05	2.39676e-05	2.62995e-05	1.48146e-05	0.374613
	Peptide	VTSTLTLK	Ig mu chain C region isoform Iso 1	P01871-1	IgM				6.19353e-08	2.1455e-07	2.44776e-06	8.2172e-06	0.33626	4.85574e-05	2.65825e-05	4.28127e-05	3.79318e-05	0.67164	1.49911e-06	3.35461e-06	1.25485e-06	5.8138e-06	0.894042			8.12812e-05	0.000115776	4.5685e-05	3.21666e-05	0.316822
	Peptide	TITLEVEPSDTIENVK	Ubiquitin-40S ribosomal protein S27a isoform Iso 1	P62979-1					0.000502714	0.000420984	0.000727007	0.000668953	0.336286	3.33761e-07	7.87044e-07	2.07715e-07	7.19547e-07	0.686167	0.00141316	0.000492996	0.00061486	0.000558485	0.000184229	0.00353376		nd	nd	2.70738e-07	7.40281e-07	0.217074
	Peptide	FSGSNSGSTATLTLSR	Immunoglobulin lambda variable 3-21 isoform Iso 1	P80748-1	LV	FR3	novo	FSGSNSGNTATLTISR	6.42971e-05	3.55094e-05	5.16881e-05	2.6722e-05	0.336366	3.04339e-05	1.52191e-05	3.91596e-05	2.86786e-05	0.365083	5.22312e-05	3.88985e-05	5.79926e-05	3.14012e-05	0.634883			3.05999e-05	1.39373e-05	3.47968e-05	2.28908e-05	0.565015
	Peptide	MTELADVFSGVK	WASH complex subunit strumpellin isoform Iso 1	Q12768-1					0.000444615	0.000205429	0.000344165	0.000288714	0.336765	2.23308e-06	2.40171e-06	4.35802e-06	9.85576e-06	0.481637	0.000252738	0.000171389	0.00039439	0.000250362	0.0876494			1.66479e-06	2.92631e-06	3.29555e-06	7.0988e-06	0.337943
	Peptide	AEFAEVSK	Serum albumin isoform Iso 1	P02768-1					0.000347397	0.000288611	0.0010392	0.00237329	0.337094	0.00105083	0.000761841	0.00126457	0.000678446	0.475623	0.00075692	0.000714074	0.000693299	0.00169071	0.875198			0.00117629	0.000360407	0.0011577	0.00071389	0.917898
	Peptide	QDRDQYELLCLDNTR	Serotransferrin isoform Iso 1	P02787-1			novo	DRDQYELLCLDNTR	0.00105912	0.000750946	0.000763378	0.000727821	0.337916	0.00052523	0.000114807	0.000540319	0.000165967	0.798035	0.000321223	0.000292921	0.000911249	0.000738826	0.0017219	0.0128706		0.000585941	0.000220846	0.000532775	0.000139774	0.383374
	Peptide	GGLVWVSR	Cilia- and flagella-associated protein 44 isoform Iso 1	Q96MT7-1			novo	GGTALVWVPR	0.00028474	0.000252055	0.000204062	0.000128925	0.337917	2.23216e-05	8.5472e-06	2.1358e-05	7.91191e-06	0.777088	0.000119378	0.00010661	0.000244401	0.000200081	0.0198679			2.83231e-05	1.82296e-05	2.18398e-05	8.06968e-06	0.260469
	Glycan	A2_IgG3/4	Fc-glycan from IgG4 (or 3)		IgG4 (or 3)				0.00139083	0.00237398	0.000664969	0.000889907	0.3381	0.00105953	0.0017372	0.000959089	0.00150284	0.88098	0.00141154	0.00224824	0.0010279	0.00179209	0.581807			0.000157274	0.000339763	0.00100931	0.00158938	0.0182266
	Peptide	EGFLNYLTR	Kunitz-type protease inhibitor 1 isoform Iso 1	O43278-1			novo	FLDYLTR	3.35116e-05	2.99471e-05	2.16677e-05	2.9316e-05	0.338213	1.64406e-07	5.69519e-07	nd	nd	0.328183	5.28874e-05	4.43238e-05	2.75896e-05	2.96065e-05	0.0490331			nd	nd	8.2203e-08	4.02711e-07	0.487479
	Peptide	LLADPTGAFGK	Peroxiredoxin-5, mitochondrial isoform Iso 4	P30044-4					0.000104504	0.000105574	0.000296042	0.000655717	0.338223	1.01871e-07	3.52892e-07	1.10531e-06	1.86889e-06	0.0930208	0.000649241	0.000933169	0.000200273	0.000469613	0.138917			1.315e-06	3.66313e-06	6.03588e-07	1.41162e-06	0.52788
	Peptide	ELTSELKENFLR	Neutrophil gelatinase-associated lipocalin isoform Iso 1	P80188-1			novo	ELTSELKENFIR	0.000108379	9.25775e-05	0.000159587	0.000155916	0.338573	nd	nd	nd	nd	-	7.43476e-05	5.21407e-05	0.000133983	0.000128099	0.0564558			1.74985e-07	6.06166e-07	nd	nd	0.160287
	Peptide	VTVFSASTK	Serine/threonine-protein phosphatase with EF-hands 1 isoform Iso 3	O14829-5			novo	VTIFSAS	3.35342e-05	0.000113928	6.59836e-07	1.99456e-06	0.339052	4.91566e-06	7.71312e-06	4.33784e-06	4.29451e-06	0.822722	nd	nd	1.7097e-05	8.05694e-05	0.470545			6.61329e-06	1.05579e-05	4.62675e-06	6.11232e-06	0.555505
	Peptide	LLQGAPTLR	Insulin-like growth factor-binding protein 2 isoform Iso 1	P18065-1			novo	LLIPVQQGSPTLR	1.63556e-06	3.83873e-06	4.85665e-07	1.1768e-06	0.339187	1.37555e-05	1.03774e-05	8.05329e-06	6.68148e-06	0.123768	4.32056e-06	7.61312e-06	1.06061e-06	2.8381e-06	0.175917			9.74833e-06	7.0857e-06	1.09044e-05	9.01872e-06	0.700925
	Peptide	AGGLSSPVTK	Ig kappa chain C region isoform Iso 1	P01834-1	KC		novo	GLSSPVTK	1.96274e-06	2.32098e-06	3.77221e-05	0.000123974	0.339241	1.78565e-05	1.19244e-05	1.95942e-05	1.08649e-05	0.712623	5.50878e-07	1.49045e-06	1.98424e-05	8.76746e-05	0.292356			1.87375e-05	9.39169e-06	1.87254e-05	1.11914e-05	0.99744
	Peptide	LLLHWASTR	Immunoglobulin kappa variable 4-1 isoform Iso 1	P06312-1	KV	FR1/CDR2	novo	LLIYWASTR	1.97499e-05	2.18024e-05	1.14313e-05	1.98771e-05	0.339325	1.55344e-05	9.13161e-06	1.37305e-05	1.00583e-05	0.650041	6.02438e-07	1.87352e-06	1.55906e-05	2.08411e-05	0.00188695	0.0136342		1.54708e-05	9.95375e-06	1.46325e-05	9.44004e-06	0.806583
	Peptide	VSVFVPPR	Ig mu chain C region isoform Iso 1	P01871-1	IgM		novo	VSVFVSP	0.000106068	5.89374e-05	8.14516e-05	6.47365e-05	0.340628	0.000127405	6.42413e-05	0.000122503	9.07792e-05	0.880027	0.000117213	9.95704e-05	9.37598e-05	6.18359e-05	0.3896			0.00019276	0.000267997	0.000124954	7.695e-05	0.407327
	Peptide	KGVLFGVPGAFTPGCSK	Peroxiredoxin-5, mitochondrial isoform Mitochondrial	P30044-1					7.28578e-05	0.000115554	3.90695e-05	2.45221e-05	0.341337	nd	nd	nd	nd	-	4.22896e-05	4.83738e-05	5.59637e-05	8.34954e-05	0.604511			nd	nd	nd	nd	-
	Peptide	AAFTECCQAADK	Serum albumin isoform Iso 1	P02768-1					0.000500994	0.000305704	0.00109255	0.00204336	0.341703	0.00226439	0.00140143	0.00182806	0.000613071	0.338704	0.00146471	0.00132344	0.000796774	0.00146044	0.191489			0.00174008	0.000294938	0.00204622	0.00108108	0.205762
	Peptide	VTLSCTSGR	Transmembrane protein 145 isoform Iso 1	Q8NBT3-1			novo	LSCSSGR	2.1894e-05	3.5405e-05	1.11525e-05	1.33011e-05	0.341842	4.97169e-06	4.3851e-06	1.30875e-05	1.75798e-05	0.14595	1.13516e-05	1.36658e-05	1.65233e-05	2.67248e-05	0.447675			8.21939e-06	6.9405e-06	9.0296e-06	1.31979e-05	0.810761
	Protein	Q14624-1	Inter-alpha-trypsin inhibitor heavy chain H4 isoform Iso 1	Q14624-1					2.94594e-06	1.02051e-05	0.000369959	0.00128158	0.342512	0.000433556	0.000216872	0.000383366	0.000153377	0.519546	5.77363e-06	2.00004e-05	0.000186453	0.000905926	0.338917			0.00030283	0.000111458	0.000408461	0.000185478	0.0793769
	Peptide	WMGGTAALGCLVK	Ig gamma-1 chain C region isoform Iso 1	P01857-1	IgG1		novo	GGTAALGCLVK	0.000233831	6.93618e-05	0.000204642	7.78701e-05	0.342767	8.9152e-06	9.55488e-06	7.24992e-06	5.85637e-06	0.611863	0.000188236	9.19755e-05	0.000219237	7.36428e-05	0.280974			7.18227e-06	7.89141e-06	8.08256e-06	7.79677e-06	0.746937
	Glycan	FA2G1S_IgG3/4	Fc-glycan from IgG4 (or 3)		IgG4 (or 3)				0.0335304	0.00941523	0.036787	0.00684054	0.34291	0.0381025	0.0156084	0.0351974	0.0101717	0.594498	0.0349185	0.00723546	0.0351587	0.00821839	0.932085			0.0240102	0.0170077	0.0366499	0.0129692	0.0181379
	Peptide	FGGKFPVFL	Tyrosine-protein kinase TXK isoform Iso 1	P42681-1			novo	FGAKFPIKWSPPEVFL	5.83159e-05	6.74252e-05	3.68691e-05	3.64815e-05	0.343025	nd	nd	nd	nd	-	3.71983e-05	5.77449e-05	4.75925e-05	5.41365e-05	0.598634			nd	nd	nd	nd	-
	Peptide	KSTDGGTTDYAAVPK	Chondroitin sulfate N-acetylgalactosaminyltransferase 1 isoform Iso 3	Q8TDX6-3			novo	TEYAAVP	2.13725e-05	2.70918e-05	0.000405723	0.00134388	0.343183	7.67543e-06	5.5015e-06	1.32736e-05	1.13886e-05	0.144895	0.00041298	0.0014164	0.000213548	0.000950067	0.618493			1.0243e-05	8.42497e-06	1.04745e-05	9.20223e-06	0.942146
	Peptide	FASGTHYWR	Butyrophilin subfamily 2 member A1 isoform Iso 3	Q7KYR7-3			novo	FASGKHYW	2.07884e-05	7.20132e-05	1.9585e-07	4.40547e-07	0.343188	5.32322e-05	2.55288e-05	5.5288e-05	2.50351e-05	0.843957	nd	nd	1.04921e-05	5.09012e-05	0.483248			6.14532e-05	3.0679e-05	5.42601e-05	2.47497e-05	0.4532
	Peptide	QGPVNLLSDPEQGVEVTGQYER	Inter-alpha-trypsin inhibitor heavy chain H4 isoform Iso 1	Q14624-1					5.41551e-07	1.87599e-06	5.42693e-05	0.000187994	0.34346	3.82837e-05	2.58591e-05	3.58047e-05	1.94276e-05	0.793088	1.68101e-06	5.8232e-06	2.74054e-05	0.000132881	0.35362			2.78588e-05	1.59587e-05	3.70442e-05	2.24037e-05	0.214544
	Peptide	ESNGPVKVWGSLK	Superoxide dismutase [Cu-Zn] isoform Iso 1	P00441-1					0.000101848	9.72952e-05	0.000146083	0.000124914	0.343668	2.69166e-07	9.32419e-07	nd	nd	0.328183	0.000206535	0.000100281	0.000123965	0.000111805	0.0380635			nd	nd	1.34583e-07	6.59319e-07	0.487479
	Peptide	FSGGGSGTDFTLK	Immunoglobulin kappa variable 2D-40 isoform Iso 1	P01614-1	KV	FR3	novo	FSGSGSGTDFTLK	4.80746e-05	3.33415e-05	3.49425e-05	3.31459e-05	0.343758	4.17077e-05	5.82694e-05	1.88622e-05	1.14529e-05	0.207703	3.66278e-05	7.08261e-05	4.15086e-05	3.31978e-05	0.824142			2.08997e-05	2.0325e-05	3.0285e-05	4.26935e-05	0.377962
	Peptide	VAVNDAHLLQYNHR	Galectin-3 isoform Iso 1	P17931-1					4.35012e-05	4.32954e-05	2.91518e-05	2.78198e-05	0.344594	5.57064e-07	1.28032e-06	4.36269e-07	8.54811e-07	0.788299	2.09452e-05	2.52339e-05	3.63265e-05	3.63367e-05	0.198241			1.6239e-07	5.26383e-07	4.96667e-07	1.06642e-06	0.216542
	Protein	Q15517-1	Corneodesmosin isoform Iso 1	Q15517-1					0.0002836	0.00024218	0.000399932	0.000340236	0.345064	1.85203e-05	4.02912e-05	5.74608e-06	1.40817e-05	0.317857	0.00101111	0.000437288	0.000341766	0.000294864	4.4734e-06	0.000543567	0.0107142	3.18074e-06	7.18624e-06	1.21332e-05	3.02292e-05	0.180068
	Peptide	SLHTLFGDK	Serum albumin isoform Iso 3	P02768-3					0.000459675	0.000159421	0.000929491	0.00164419	0.345307	0.00207103	0.00120812	0.00165013	0.000531488	0.28657	0.000737877	0.00100039	0.000694583	0.00116732	0.913276			0.0018314	0.000444857	0.00186058	0.000937742	0.900022
	Peptide	LSDSGGGVVQSGGSLR	Immunoglobulin heavy variable 3-48 isoform Iso 1	P01763-1	HV	FR1	novo	LVESGGGLVQPGGSLR	4.66947e-05	7.47513e-05	0.000109377	0.000209479	0.345788	1.49199e-06	3.24098e-06	2.04805e-06	2.75343e-06	0.655023	0.00020447	0.00022737	7.80359e-05	0.000157112	0.0587136			6.29874e-07	1.40377e-06	1.77002e-06	2.95468e-06	0.125887
	Peptide	DLQLVESGGDLVQPGR	Immunoglobulin heavy variable 3-23 isoform Iso 1	P01764-1	HV	FR1	novo	EVQLVESGGGLVQPG	0.000162448	0.000132871	0.000117866	8.97136e-05	0.34587	4.93906e-05	4.84306e-05	3.3907e-05	2.85043e-05	0.350226	0.000101711	0.000100017	0.000140157	0.000113187	0.325942			3.21931e-05	3.8718e-05	4.16488e-05	3.96598e-05	0.501402
	Peptide	DDNPNLPR	Serum albumin isoform Iso 3	P02768-3					0.000209128	9.66361e-05	0.000489124	0.000981586	0.346164	0.0010064	0.000565778	0.0010709	0.00048287	0.766685	0.000410584	0.000294975	0.000349126	0.000696941	0.713218			0.00109046	0.000230956	0.00103865	0.000515453	0.680076
	Peptide	EEELQVIQPDK	Tyrosine-protein phosphatase non-receptor type substrate 1 isoform Iso 1	P78324-1					7.41276e-05	7.26285e-05	0.000104224	8.04294e-05	0.346479	nd	nd	nd	nd	-	0.000190326	0.000120627	8.91758e-05	7.65041e-05	0.00415533	0.0222684		nd	nd	nd	nd	-
	Peptide	TYEGTTLEK	Serum albumin isoform Iso 1	P02768-1			novo	TYETTLEK	1.76233e-05	1.983e-05	8.13601e-05	0.000223868	0.346695	1.02153e-05	8.73159e-06	1.39291e-05	6.1997e-06	0.242389	1.06063e-05	1.97018e-05	4.94917e-05	0.000158798	0.248765			1.12972e-05	6.7557e-06	1.20722e-05	7.64484e-06	0.767912
	Peptide	DGYELLCLDGTR	Serotransferrin isoform Iso 1	P02787-1					3.62435e-05	3.42132e-05	2.4591e-05	2.43341e-05	0.346782	8.85207e-05	3.36846e-05	8.71488e-05	4.08396e-05	0.929278	8.58796e-06	2.01699e-05	3.04172e-05	2.96386e-05	0.0282412			9.65181e-05	5.27211e-05	8.78347e-05	3.66173e-05	0.567149
	Peptide	VKSPELGAAEA	Protein atonal homolog 1 isoform Iso 1	Q92858-1			novo	SPELGASEA	4.08011e-05	5.93904e-05	2.26067e-05	2.6186e-05	0.346807	nd	nd	nd	nd	-	1.85561e-05	3.18262e-05	3.17039e-05	4.58393e-05	0.380158			nd	nd	nd	nd	-
	Peptide	ENAGEDPGLAR	Dermcidin isoform Iso 1	P81605-1					0.000294694	0.000248118	0.000411306	0.000339189	0.346889	2.52885e-05	1.79479e-05	3.64096e-05	2.45625e-05	0.218622	0.000863924	0.000455586	0.000353	0.000296671	0.000272534	0.00446932		3.62216e-05	1.44961e-05	3.0849e-05	2.17915e-05	0.446471
	Peptide	VSLDVNHFAPDELTVK	Heat shock protein beta-1 isoform Iso 1	P04792-1					3.88388e-05	3.75302e-05	5.79249e-05	5.77164e-05	0.347311	2.62138e-07	8.63079e-07	3.65684e-07	6.93364e-07	0.749001	8.37201e-05	3.34304e-05	4.83818e-05	4.85988e-05	0.0304721			7.94828e-07	8.91911e-07	3.13911e-07	7.67451e-07	0.102184
	Peptide	EHAVEGDCDFQLLK	Alpha-2-HS-glycoprotein isoform Iso 1	P02765-1					1.08564e-06	2.27912e-06	6.18685e-06	1.78811e-05	0.347348	1.34646e-05	9.99507e-06	8.09173e-06	2.97841e-06	0.0977804	4.24345e-06	1.12622e-05	3.63625e-06	1.27354e-05	0.889582			1.09315e-05	7.58328e-06	1.07782e-05	7.71702e-06	0.955259
	Peptide	NQFSLGGLR	COMM domain-containing protein 7 isoform Iso 2	Q86VX2-2			novo	NQISLGSLR	0.000111208	8.27011e-05	8.20001e-05	6.53457e-05	0.347514	3.10896e-05	1.49927e-05	3.05199e-05	1.69847e-05	0.931372	4.31387e-05	3.1724e-05	9.66041e-05	7.4403e-05	0.00487649	0.0245915		2.95957e-05	1.27104e-05	3.08048e-05	1.56703e-05	0.818383
	Peptide	VTLKPAPETEK	Complement C3 isoform Iso 1	P01024-1					1.91302e-07	6.62688e-07	1.10977e-06	3.1881e-06	0.347891	8.80805e-06	6.81364e-06	1.46682e-05	1.00777e-05	0.109338	2.37608e-07	8.23098e-07	6.50534e-07	2.30024e-06	0.438425			9.21761e-06	5.46593e-06	1.17381e-05	8.92944e-06	0.377653
	Peptide	ASGGTFSSYALSWVR	Immunoglobulin heavy variable 1-69 isoform Iso 1	P01742-1	HV				1.31273e-05	2.18417e-05	6.53935e-06	8.72572e-06	0.347896	1.54927e-05	2.26286e-05	8.59696e-06	9.55452e-06	0.34643	1.97272e-06	6.8337e-06	9.8333e-06	1.66101e-05	0.0532859			1.2521e-05	2.00722e-05	1.20448e-05	1.73482e-05	0.941681
	Peptide	LLLYDSSTR	Zinc finger protein 418 isoform Iso 1	Q8TF45-1			novo	LYDSSNR	0.000131517	9.79626e-05	9.01659e-05	0.000112747	0.347958	1.39476e-05	2.22832e-05	1.63711e-05	2.42644e-05	0.80121	5.88872e-05	7.26984e-05	0.000110841	0.00010543	0.135361			1.75579e-05	2.36501e-05	1.51593e-05	2.28164e-05	0.77068
	Peptide	WYVDGVEVGHNAK	Ig gamma-3 chain C region isoform Iso 1	P01860-1	IgG3		novo	WYVDGVEVHNAK	6.99848e-05	6.58738e-05	4.53704e-05	5.97228e-05	0.348004	0.000290534	0.000177462	0.000441701	0.000322271	0.168657	1.38484e-05	3.03398e-05	5.76776e-05	6.27636e-05	0.00787216	0.0343135		0.00022814	8.98869e-05	0.000366118	0.000265884	0.0286835
	Peptide	VQDQDLPNTPHSK	Desmocollin-1 isoform 1A	Q08554-1					2.35525e-05	3.29615e-05	3.74869e-05	3.80477e-05	0.348035	7.17693e-07	1.37812e-06	7.07369e-07	1.12734e-06	0.984156	0.000119793	9.34175e-05	3.05197e-05	3.55332e-05	0.00724978	0.0318422		6.87494e-07	1.13967e-06	7.12531e-07	1.23133e-06	0.953383
	Peptide	LVDLLR	Clavesin-2 isoform Iso 1	Q5SYC1-1					1.8941e-05	1.64931e-05	2.75501e-05	2.6369e-05	0.348044	6.57707e-08	2.27836e-07	nd	nd	0.328183	6.0726e-05	3.9408e-05	2.32456e-05	2.1954e-05	0.00810365	0.0347765		nd	nd	3.28853e-08	1.61105e-07	0.487479
	Peptide	ALANSLACQGK	Fructose-bisphosphate aldolase A isoform Iso 1	P04075-1					3.56562e-07	1.23517e-06	4.43384e-06	1.43753e-05	0.348359	1.17587e-05	4.8556e-06	8.93718e-06	4.0216e-06	0.135343	8.54054e-06	2.41e-05	2.3952e-06	1.01931e-05	0.412693			1.58277e-05	1.10187e-05	1.03479e-05	4.59214e-06	0.122466
	Peptide	QVELVESGGGLVQPLDTGR	Immunoglobulin heavy variable 3-9 isoform Iso 1	P01782-1	HV	FR1	novo	EVQLVESGGGLVQPGR	6.40228e-05	3.42027e-05	8.31719e-05	6.01946e-05	0.34841	2.58827e-05	1.40826e-05	3.98497e-05	5.4633e-05	0.407328	7.87907e-05	3.68869e-05	7.35974e-05	4.88678e-05	0.747939			4.11915e-05	2.33492e-05	3.28662e-05	3.9664e-05	0.508305
	Protein	P06702-1	Protein S100-A9 isoform Iso 1	P06702-1					0.000927007	0.00102378	0.00156327	0.00204088	0.348571	2.20615e-06	6.22075e-06	1.23287e-06	2.49392e-06	0.622502	0.00199914	0.000978761	0.00124514	0.00161212	0.147289			3.07664e-06	7.43326e-06	1.71951e-06	4.66147e-06	0.505781
	Peptide	FSGSNSGNTATLTLSR	Immunoglobulin lambda variable 3-21 isoform Iso 1	P80748-1	LV	FR3	novo	FSGSNSGNTATLTISR	0.00161842	0.000553841	0.00139481	0.000590348	0.349016	0.000713895	0.000229432	0.00073194	0.000224869	0.847505	0.00163323	0.000590027	0.00150661	0.000571336	0.539258			0.000795707	0.000270986	0.000722917	0.00022236	0.395385
	Peptide	YFPAFEK	Glutathione S-transferase A2 isoform Iso 1	P09210-1					0.000518746	0.00058457	0.00072619	0.000471675	0.349114	1.31094e-07	3.4103e-07	1.66643e-07	5.36697e-07	0.848217	0.000562315	0.000389754	0.000622468	0.000530152	0.730122			5.13316e-07	8.39925e-07	1.48868e-07	4.40127e-07	0.180375
	Peptide	QVEVVESGGDLVQPGGSLR	Immunoglobulin heavy variable 3-11 isoform Iso 1	P01762-1	HV	FR1	novo	QVQLVESGGGLVKPGGSLR	3.52218e-05	3.04054e-05	5.31487e-05	5.68729e-05	0.34922	1.28464e-05	1.38404e-05	2.65848e-05	4.35713e-05	0.316573	7.69326e-05	5.82629e-05	4.41852e-05	4.55295e-05	0.0726847			6.44166e-05	0.000123735	1.97156e-05	3.23853e-05	0.242534
	Peptide	RMPCAEDYLSVVLNQLCVLHEK	Serum albumin isoform Iso 3	P02768-3					8.46509e-06	1.78782e-05	5.35943e-05	0.00015923	0.349693	0.000158046	7.17174e-05	0.000161176	0.0001144	0.936732	3.37824e-05	8.27821e-05	3.10297e-05	0.000113182	0.940945			0.000123283	0.000107572	0.000159611	9.33893e-05	0.302798
	Peptide	VSFLSALEEYTK	Apolipoprotein A-I isoform Iso 1	P02647-1					3.05932e-08	1.05978e-07	1.32302e-06	4.58309e-06	0.349727	0.000148004	8.46675e-05	0.000115128	6.6272e-05	0.301006	nd	nd	6.76809e-07	3.23834e-06	0.47722			7.84914e-05	2.67831e-05	0.000131566	7.62293e-05	0.00454022
	Protein	P01591-1	Immunoglobulin J chain isoform Iso 1	P01591-1	IgJ				0.000176039	0.000158188	0.000386221	0.000731453	0.349759	3.5484e-05	3.26985e-05	2.31733e-05	2.70451e-05	0.325827	0.00131679	0.00225611	0.00028113	0.000528557	0.143536			4.10417e-05	5.77521e-05	2.93287e-05	3.00118e-05	0.520264
	Peptide	SLWNAGTSVTCTLNHPSLPPQR	Ig delta chain C region isoform Iso 1	P01880-1	IgD				8.80398e-07	3.04979e-06	2.07361e-08	7.18321e-08	0.349934	4.66523e-05	7.28754e-05	0.000117721	0.000152127	0.16403	nd	nd	4.50567e-07	2.15491e-06	0.477033			5.1253e-05	6.77812e-05	8.21866e-05	0.000122171	0.336116
	Peptide	FKDLGEENFK	Serum albumin isoform Iso 3	P02768-3					0.00179239	0.000600875	0.00250482	0.00246833	0.350031	0.00178375	0.001072	0.00143156	0.000479834	0.315114	0.00263593	0.00147639	0.00214861	0.00179414	0.422543			0.00143733	0.000234034	0.00160766	0.000831916	0.358972
	Peptide	LLLYDVTNR	Ras-related protein Rab-26 isoform Iso 1	Q9ULW5-1			novo	LLLYDVTNK	2.82861e-05	3.73286e-05	1.59229e-05	2.48799e-05	0.350109	1.19693e-05	6.79828e-06	6.9276e-06	6.07695e-06	0.0685386	1.49566e-05	2.83197e-05	2.21045e-05	3.16598e-05	0.513519			3.67956e-06	4.22207e-06	9.44844e-06	6.81149e-06	0.011353
	Peptide	ASQSLSSYLNWYQQKPGK	Immunoglobulin kappa variable 1D-39 isoform Iso 1	P04432-1	KV	CDR1/FR1			1.64222e-05	2.22606e-05	9.25428e-06	1.34997e-05	0.350564	6.09498e-05	2.47221e-05	4.72166e-05	3.26027e-05	0.257407	3.5429e-07	1.2273e-06	1.28383e-05	1.83727e-05	0.00297747	0.0180777		4.22367e-05	1.78711e-05	5.40832e-05	2.91524e-05	0.206925
	Peptide	LLLSGASR	Sideroflexin-3 isoform Iso 1	Q9BWM7-1					5.73254e-05	0.000120584	2.27603e-05	2.55999e-05	0.350571	1.00802e-05	8.13656e-06	1.00605e-05	1.17911e-05	0.996244	4.78353e-06	7.34267e-06	4.00429e-05	8.70586e-05	0.0606385			6.53564e-06	4.1912e-06	1.00703e-05	9.90735e-06	0.143024
	Peptide	QLDLVESGGGLLQPGGSLR	Immunoglobulin heavy variable 3-11 isoform Iso 1	P01762-1	HV	FR1	novo	QVQLVESGGGLVKPGGSLR	0.000233332	0.000317733	0.000136301	0.000145195	0.350819	9.77379e-05	6.82691e-05	9.18613e-05	0.000109118	0.875776	0.000137288	0.000117741	0.000184817	0.000246619	0.43935			0.000120903	0.000148635	9.47996e-05	8.90648e-05	0.583602
	Peptide	HPYFYAPELLFFAK	Serum albumin isoform Iso 1	P02768-1					5.7066e-07	1.97682e-06	3.8575e-06	1.15525e-05	0.351067	0.00046772	0.000361567	0.000433694	0.00025101	0.791359	2.43306e-06	8.42836e-06	2.21408e-06	8.27746e-06	0.941141			0.000398166	9.92172e-05	0.000450707	0.000304891	0.448959
	Peptide	LLLYGSSGGR	Pecanex-like protein 4 isoform Iso 1	Q63HM2-1			novo	LLYGSTGG	5.93424e-05	6.66381e-05	3.57286e-05	5.4183e-05	0.351227	2.16556e-05	3.46697e-05	1.15965e-05	1.54012e-05	0.37271	1.99651e-05	3.74633e-05	4.75355e-05	6.06079e-05	0.159453			1.07172e-05	8.11542e-06	1.66261e-05	2.67339e-05	0.327669
	Peptide	SGQAPVLVLYEDSK	Immunoglobulin lambda variable 3-21 isoform Iso 1	P80748-1	LV	FR2/CDR2	novo	GQAPVLVVYDDS	1.60637e-05	1.14849e-05	0.000193909	0.000632877	0.351313	3.9577e-05	2.46816e-05	2.52167e-05	1.08828e-05	0.0848402	2.05059e-05	2.52182e-05	0.000104986	0.000447072	0.365574			4.32759e-05	2.67275e-05	3.23969e-05	2.00446e-05	0.179012
[truncated: 2,147 more rows]
